# Supplementary material for: DIA-Based Quantitative Proteomics Reveals Adaptive Responses and Potential Mechanisms of Se(IV) Resistance in Rhodococcus qingshengii PM1
Source: Microorganisms. 2026 Jul 1;14(7):1455. doi: 10.3390/microorganisms14071455 (PMC13414329; doi:10.3390/microorganisms14071455)
Supplement: Supplementary file 1 [file microorganisms-14-01455-s001.zip]

Archive with 11 entries (11 files):
- Table S1.xls
- Table S2.xls
- Table S3.xls
- Table S4.xls
- Table S5.xls
- Table S6.xls
- Table S7.xlsx
- Figue S1.pdf
- Figue S2.pdf
- Figue S3.pdf
- Figue S4.pdf
