# Supplementary material for: DIA-Based Quantitative Proteomics Reveals Adaptive Responses and Potential Mechanisms of Se(IV) Resistance in Rhodococcus qingshengii PM1
Source: Microorganisms. 2026 Jul 1;14(7):1455. doi: 10.3390/microorganisms14071455 (PMC13414329; doi:10.3390/microorganisms14071455)
Supplement: Supplementary file 1 [file microorganisms-14-01455-s001.zip › Table S1.xls]

## Sheet: Table S1
Table S1 Protein identification and quantification matrix obtained from DIA-based proteomic analysis of Rhodococcus qingshengii PM1 under selenite stress
Accession_id	Symbol	Protein name	Entrez ID	Description	Peptides	AAs	MW[kDa]	calc.pl	Abundance_PM1Se_1	Abundance_PM1Se_2	Abundance_PM1Se_3	Abundance_PM1_1	Abundance_PM1_2	Abundance_PM1_3
N6G92_RS00020	-	-	-	N6G92_RS00020	6	409	44.6	5.4339	281.188	416.333	459.122	234.882	0	124.184
N6G92_RS03470	-	-	-	N6G92_RS03470	4	141	15.2	7.09528	1409.08	1184.93	1514.3	1823.97	2125.12	1808.97
N6G92_RS03675	-	-	-	N6G92_RS03675	9	232	23.5	4.67767	767.465	755.85	783.35	1406.16	1403.99	1014.13
N6G92_RS04710	-	-	-	N6G92_RS04710	5	715	74.7	5.04657	701.631	709.653	830.154	0	0	0
N6G92_RS01440	-	-	-	N6G92_RS01440	10	145	16.2	8.99969	6014.52	8273.77	7292.93	0	0	0
N6G92_RS02050	-	-	-	N6G92_RS02050	25	713	75.4	5.28583	1674.04	1543.89	1670.57	1237.87	1574.28	1442.09
N6G92_RS02380	-	-	-	N6G92_RS02380	3	107	12.1	6.15802	533.386	515.397	439.052	0	1326.42	0
N6G92_RS03740	-	-	-	N6G92_RS03740	6	253	26.4	4.65582	1024.69	943.58	828.248	0	0	0
N6G92_RS01315	-	-	-	N6G92_RS01315	8	329	34.1	5.19537	1977.12	1942.82	1784.8	1283.07	1552.11	834.712
N6G92_RS02735	-	-	-	N6G92_RS02735	2	750	78.3	5.0622	108.151	284.37	128.419	0	0	757.369
N6G92_RS03820	-	-	-	N6G92_RS03820	6	136	14.6	4.1662	4555	4254.98	4321.83	5009.33	3675.39	3433.51
N6G92_RS04320	-	-	-	N6G92_RS04320	4	90	10	10.2079	3123.92	3343.12	3044.63	3555.69	3045.91	3122.76
N6G92_RS02790	-	-	-	N6G92_RS02790	6	214	23.3	5.70904	761.53	728.9	582.532	1378.84	1648.94	1093.17
N6G92_RS03120	-	-	-	N6G92_RS03120	7	151	16.7	4.92572	3958.85	3838.39	3296.92	5158.57	6137.86	5966.93
N6G92_RS03195	-	-	-	N6G92_RS03195	1	272	29.1	5.69244	0	359.336	388.222	0	0	0
N6G92_RS00015	-	-	-	N6G92_RS00015	6	302	31.7	4.67364	2311.37	1879.24	1950.45	1465.2	740.235	1233.45
N6G92_RS01665	-	-	-	N6G92_RS01665	2	153	16.3	4.92364	449.132	294.554	423.73	0	0	0
N6G92_RS02500	-	-	-	N6G92_RS02500	6	217	22.3	4.43024	2902.22	2479.48	1823.53	1095.8	1100.72	551.272
N6G92_RS04225	-	-	-	N6G92_RS04225	4	272	28.5	4.69843	810.04	816.748	1028.64	1979.94	1861.07	1378.65
N6G92_RS00190	-	-	-	N6G92_RS00190	7	472	52	4.5672	6641.53	6106.09	6159.66	11396.4	13080.4	14760.5
N6G92_RS03560	-	-	-	N6G92_RS03560	4	468	50.8	5.38947	253.572	156.271	147.119	0	0	0
N6G92_RS00855	-	-	-	N6G92_RS00855	5	254	27.1	6.32245	761.876	908.26	918.646	0	0	1717.5
N6G92_RS00040	-	-	-	N6G92_RS00040	2	307	33.9	7.22284	155.922	173.963	180.26	232.643	0	0
N6G92_RS01555	-	-	-	N6G92_RS01555	20	564	59.3	4.5943	3243.16	3975.63	4084.05	1322.44	1155.24	1279.47
N6G92_RS00045	-	-	-	N6G92_RS00045	27	678	74.4	5.88995	6950.7	6899.93	6706.86	5916.04	6036.04	6466.07
N6G92_RS04180	-	-	-	N6G92_RS04180	4	167	19.1	6.04962	739.421	400.7	686.13	555.539	982.829	1739.87
N6G92_RS00055	-	-	-	N6G92_RS00055	19	464	45.5	9.86578	1469.63	1509.72	896.755	1907.27	1800.22	1771
N6G92_RS01885	-	-	-	N6G92_RS01885	3	298	32.5	5.59564	210.711	173.647	263.235	0	0	0
N6G92_RS03110	-	-	-	N6G92_RS03110	9	297	31.3	4.92279	1131.96	1181.02	1111.58	708.447	512.499	0
N6G92_RS03990	-	-	-	N6G92_RS03990	4	277	27.7	5.01862	802.511	835.77	770.223	179.144	154.209	837.887
N6G92_RS00690	-	-	-	N6G92_RS00690	1	196	21.5	4.89716	125.241	279.949	340.174	0	0	0
N6G92_RS03435	-	-	-	N6G92_RS03435	9	259	26.9	4.88275	4416.88	4015.79	3872.46	2482.61	2817.17	2171.78
N6G92_RS01410	-	-	-	N6G92_RS01410	4	257	27.5	5.99615	868.416	745.266	554.158	1040.49	1026.07	1696.27
N6G92_RS01905	-	-	-	N6G92_RS01905	8	395	41.9	4.54864	666.632	736.266	610.828	0	778.129	2946.94
N6G92_RS00005	-	-	-	N6G92_RS00005	11	520	58.2	5.66522	694.735	682.705	612.229	1191.53	1370.09	946.329
N6G92_RS00655	-	-	-	N6G92_RS00655	1	172	17.3	4.73956	1213.74	1380.14	1732.09	0	0	0
N6G92_RS01040	-	-	-	N6G92_RS01040	11	383	41.6	5.0047	795.356	757.8	677.283	1063.89	1079.71	1076.23
N6G92_RS00140	-	-	-	N6G92_RS00140	1	163	18.1	6.30633	0	891.785	1362.69	0	0	0
N6G92_RS02885	-	-	-	N6G92_RS02885	1	332	36.1	4.45831	89.4132	0	152.2	0	0	0
N6G92_RS00260	-	-	-	N6G92_RS00260	6	241	24.3	4.3808	6844.87	6855.63	6600.69	1202.91	865.663	874.64
N6G92_RS00085	-	-	-	N6G92_RS00085	4	150	16.2	10.1987	24759.6	19454	21610.4	10890.6	10046.5	8409.95
N6G92_RS00660	-	-	-	N6G92_RS00660	7	224	22.6	4.55072	34962.6	31716.6	31424.3	16196.4	17390.5	14945.2
N6G92_RS00995	-	-	-	N6G92_RS00995	4	279	28.4	4.41034	2866.8	3062.22	2995.72	0	6169.08	719.797
N6G92_RS04915	-	-	-	N6G92_RS04915	12	465	50.5	4.68512	503.24	459.516	482.354	959.071	0	1429.66
N6G92_RS00010	-	-	-	N6G92_RS00010	12	394	41.6	4.66974	3699.74	3997.65	3663.98	2821.54	2330.05	2734.33
N6G92_RS00250	-	-	-	N6G92_RS00250	2	182	18.4	4.14618	388.795	647.25	443.93	0	0	0
N6G92_RS01055	-	-	-	N6G92_RS01055	19	637	70.7	6.09381	1527.6	1626.36	1553.6	1680.83	2032.99	1686.59
N6G92_RS01360	-	-	-	N6G92_RS01360	6	126	13	9.07013	11557.7	15681	13567.5	1401.56	27770	13829.5
N6G92_RS03210	-	-	-	N6G92_RS03210	13	276	29.4	5.11505	2885.93	2720.05	2530.01	1845.15	2044.39	1812.87
N6G92_RS04130	-	-	-	N6G92_RS04130	2	187	20.6	5.97394	581.503	379.153	458.402	1167.71	0	902.09
N6G92_RS04425	-	-	-	N6G92_RS04425	5	302	33.2	5.3288	719.196	914.361	837.75	880.466	961.736	0
N6G92_RS04550	-	-	-	N6G92_RS04550	1	352	37.6	5.28717	241.862	385.725	598.431	0	2660.04	0
N6G92_RS04945	-	-	-	N6G92_RS04945	1	137	14.6	6.01373	385.957	200.028	163.21	0	0	0
N6G92_RS00885	-	-	-	N6G92_RS00885	2	119	13.3	5.40631	198.592	231.842	220.092	791.956	0	707.453
N6G92_RS00670	-	-	-	N6G92_RS00670	10	217	23.6	10.2972	10186.7	9301.86	9924.45	11325.3	13009.9	13431.7
N6G92_RS01185	-	-	-	N6G92_RS01185	6	302	32.7	4.91217	7346	8195.48	7468.83	1275.23	3169.01	1889.52
N6G92_RS02465	-	-	-	N6G92_RS02465	18	308	33.5	5.8858	2008.38	1681.84	1996.39	2319.02	2745.14	2481.18
N6G92_RS03005	-	-	-	N6G92_RS03005	4	505	53.7	6.14801	913.165	811.308	679.624	0	0	0
N6G92_RS01450	-	-	-	N6G92_RS01450	7	215	23.4	5.31427	4372.64	4268.37	3823.54	0	0	0
N6G92_RS01625	-	-	-	N6G92_RS01625	6	414	45.9	5.18671	625.494	481.569	528.544	0	0	0
N6G92_RS00110	-	-	-	N6G92_RS00110	3	314	33	10.0657	778.381	2131.56	1776.75	829.913	905.131	0
N6G92_RS00075	-	-	-	N6G92_RS00075	8	554	61.1	4.84259	389.028	286.689	378.624	119.221	0	233.222
N6G92_RS02665	-	-	-	N6G92_RS02665	1	189	20.5	6.04193	776.137	525.059	484.995	315.919	0	0
N6G92_RS03770	-	-	-	N6G92_RS03770	8	212	23.4	6.01495	2378.88	2322.22	2193.29	4539.83	4705.16	5556.03
N6G92_RS01090	-	-	-	N6G92_RS01090	5	317	33	4.88373	2178.54	1867.66	2004.18	0	1355.19	1412.27
N6G92_RS03050	-	-	-	N6G92_RS03050	5	453	47.2	4.43109	1165.68	986.596	943.184	1115.96	0	0
N6G92_RS00180	-	-	-	N6G92_RS00180	10	474	50.2	4.58746	3352.98	3099.3	3058.12	2150.66	2255.95	2135.36
N6G92_RS01260	-	-	-	N6G92_RS01260	5	342	36.6	6.15399	317.621	524.469	347.211	0	0	0
N6G92_RS01075	-	-	-	N6G92_RS01075	16	336	36.7	8.70868	543855	548554	526902	120574	120908	107536
N6G92_RS00815	-	-	-	N6G92_RS00815	5	449	45.5	4.47467	860.378	988.299	930.74	802.868	308.99	0
N6G92_RS04980	-	-	-	N6G92_RS04980	5	344	36.4	4.37824	509.771	557.127	527.035	603.351	0	0
N6G92_RS00245	-	-	-	N6G92_RS00245	12	298	30.4	5.17743	2240.62	1992.58	2003.81	1626.63	2835.61	329.225
N6G92_RS04145	-	-	-	N6G92_RS04145	1	436	46.7	4.67535	2124.52	1359.58	1296.47	0	0	0
N6G92_RS00930	-	-	-	N6G92_RS00930	4	212	21.9	4.23773	416.836	344.482	284.545	861.232	1274.85	984.532
N6G92_RS00080	-	-	-	N6G92_RS00080	6	425	44.3	4.6181	1693.74	2029.77	1866.89	541.802	473.478	391.037
N6G92_RS03020	-	-	-	N6G92_RS03020	2	192	20.5	5.23602	562.847	635.776	782.546	1040.73	1041.79	1085.89
N6G92_RS04270	-	-	-	N6G92_RS04270	4	513	55.4	4.7464	240.035	204.787	186.081	0	454.735	553.458
N6G92_RS00435	-	-	-	N6G92_RS00435	5	317	34.6	4.45612	474.621	449.34	343.883	0	126.751	0
N6G92_RS02395	-	-	-	N6G92_RS02395	6	158	17	5.42023	4488.31	4220.44	4646.75	9464.13	9282.55	8676.72
N6G92_RS04260	-	-	-	N6G92_RS04260	1	386	42.7	4.65997	253.975	50.914	36.4308	0	0	0
N6G92_RS00025	-	-	-	N6G92_RS00025	4	181	19.1	10.3011	333.362	200.083	305.293	928.801	754.895	1485.92
N6G92_RS00425	-	-	-	N6G92_RS00425	4	482	52	4.65314	899.892	830.855	1018.71	1846.82	474.705	713.06
N6G92_RS01015	-	-	-	N6G92_RS01015	16	657	67.5	4.4809	45505.5	40543.7	41152.4	6134.7	5978.45	6261.53
N6G92_RS02345	-	-	-	N6G92_RS02345	15	588	63.6	4.9422	1990.83	1850.33	1813.39	297.352	0	193.122
N6G92_RS04690	-	-	-	N6G92_RS04690	7	311	34.4	4.97247	840.916	753.665	820.717	1375.82	476.04	757.827
N6G92_RS04930	-	-	-	N6G92_RS04930	8	386	41.6	4.98834	1216.16	1091.52	1069.14	738.768	795.25	882.587
N6G92_RS03075	-	-	-	N6G92_RS03075	9	191	20.3	4.50604	27669.2	26271.6	27550.4	33755.4	33350.4	30909.7
N6G92_RS04700	-	-	-	N6G92_RS04700	2	89	9.5	4.88812	308.373	181.568	0	1617.87	1465.18	1462.7
N6G92_RS02695	-	-	-	N6G92_RS02695	16	474	49.2	4.64618	5649.71	4901.93	5107.29	1092.5	989.316	1024.36
N6G92_RS04255	-	-	-	N6G92_RS04255	3	321	33.6	5.18463	264.039	237.369	353.781	558.205	0	0
N6G92_RS03460	-	-	-	N6G92_RS03460	3	102	11	5.14386	2684.71	1784.18	2197.99	8095.53	8590	8289.21
N6G92_RS03145	-	-	-	N6G92_RS03145	12	376	39.5	5.50629	5405.5	5029	4685.77	0	0	0
N6G92_RS04195	-	-	-	N6G92_RS04195	18	366	38.1	5.61444	9703.34	12538.5	12237.1	4606.69	5182.85	4367.71
N6G92_RS03350	-	-	-	N6G92_RS03350	13	503	56	4.82367	5919.79	5551.98	6543.92	4867.44	4718.52	6600.2
N6G92_RS04015	-	-	-	N6G92_RS04015	1	300	33.5	5.16962	176.41	0	163.712	714.44	696.45	519.738
N6G92_RS03450	-	-	-	N6G92_RS03450	2	258	26.7	5.38898	369.424	286.489	289.172	100.409	0	634.577
N6G92_RS00150	-	-	-	N6G92_RS00150	5	213	22.3	4.62128	559.861	881.348	691.928	0	0	0
N6G92_RS04770	-	-	-	N6G92_RS04770	2	238	26.5	5.12665	345.292	0	212.968	353.984	0	0
N6G92_RS03225	-	-	-	N6G92_RS03225	4	357	38	5.20599	814.977	1231.65	975.369	818.222	1229.95	912.92
N6G92_RS01220	-	-	-	N6G92_RS01220	2	286	29.8	4.65521	228.138	225.371	284.705	257.293	562.33	0
N6G92_RS01005	-	-	-	N6G92_RS01005	3	244	26.1	8.66534	325.785	245.079	306.233	0	0	102.276
N6G92_RS04415	-	-	-	N6G92_RS04415	5	353	36.3	8.47723	262.479	286.427	249.257	848.093	817.24	903.216
N6G92_RS00105	-	-	-	N6G92_RS00105	12	175	18.6	5.73651	21552.9	30299.7	30751.4	67879.7	73251.8	68040.8
N6G92_RS04355	-	-	-	N6G92_RS04355	1	354	36.1	4.12604	96.9298	96.0555	62.997	0	0	0
N6G92_RS01735	-	-	-	N6G92_RS01735	11	643	70.3	5.71747	1074.47	1081.34	950.013	1011.11	938.841	491.543
N6G92_RS04085	-	-	-	N6G92_RS04085	1	199	21	5.57452	203.818	194.233	238.582	0	0	732.737
N6G92_RS00340	-	-	-	N6G92_RS00340	5	75	8	4.55975	8038.49	9610.98	9413.94	1699.04	2421.03	2090.02
N6G92_RS03205	-	-	-	N6G92_RS03205	3	68	7.4	8.51019	1038.21	1595.15	1144.71	0	0	191.204
N6G92_RS03295	-	-	-	N6G92_RS03295	1	155	16.2	9.10248	178.112	0	124.792	0	0	0
N6G92_RS00465	-	-	-	N6G92_RS00465	20	517	54.8	6.63763	3463.32	3152.44	2954.73	1308.87	912.892	1005.67
N6G92_RS02880	-	-	-	N6G92_RS02880	2	292	32.4	4.99396	235.644	260.998	225.878	246.207	0	274.192
N6G92_RS02425	-	-	-	N6G92_RS02425	6	156	15.7	4.70221	3003.84	5666.41	5644.09	9722.06	11699.8	13889.1
N6G92_RS02655	-	-	-	N6G92_RS02655	15	409	43.5	6.05975	1017.36	671.395	937.034	1882.81	895.231	1233.93
N6G92_RS03615	-	-	-	N6G92_RS03615	1	330	35	4.3128	36.6544	13.1287	124.487	131.956	0	0
N6G92_RS01480	-	-	-	N6G92_RS01480	3	260	27.3	5.15851	169.308	295.453	251.364	0	0	0
N6G92_RS05400	-	-	-	N6G92_RS05400	16	740	76.7	4.12677	5518.32	4958.77	5149.42	3061.16	2615.36	2167.81
N6G92_RS08940	-	-	-	N6G92_RS08940	4	141	16	4.85272	965.599	936.823	1144.42	0	1680.59	0
N6G92_RS08060	-	-	-	N6G92_RS08060	12	442	47.1	6.2829	1537.05	1337.65	1319.82	780.746	675.504	898.915
N6G92_RS09250	-	-	-	N6G92_RS09250	17	278	30.3	11.3362	43330.5	38872.9	41217.1	121751	119167	124871
N6G92_RS06610	-	-	-	N6G92_RS06610	15	417	46.3	5.31146	5086.68	4851.23	4566.09	5249.72	5293.34	5114.46
N6G92_RS07400	-	-	-	N6G92_RS07400	11	483	49.3	4.14166	4943.46	3777.21	3805.91	562.147	564.317	944.034
N6G92_RS08485	-	-	-	N6G92_RS08485	10	537	55.5	5.87482	576.621	588.679	601.297	253.952	385.223	500.517
N6G92_RS07690	-	-	-	N6G92_RS07690	6	177	19.7	7.10773	622.055	734.736	822.309	636.134	459.368	0
N6G92_RS05775	-	-	-	N6G92_RS05775	5	290	29.6	4.83697	1380.41	1507.96	1391.61	829.933	0	0
N6G92_RS06495	-	-	-	N6G92_RS06495	14	426	46.2	5.90765	1722.87	2326.05	2138.65	2481.03	0	852.696
N6G92_RS07125	-	-	-	N6G92_RS07125	14	491	52.5	7.15936	763.949	655.545	706.072	1114.29	0	697.828
N6G92_RS07660	-	-	-	N6G92_RS07660	1	149	16.1	4.89362	301.02	218.017	159.954	0	863.874	646.702
N6G92_RS05930	-	-	-	N6G92_RS05930	3	291	30.3	5.99054	261.956	0	299.001	0	0	0
N6G92_RS07885	-	-	-	N6G92_RS07885	11	284	32.5	5.14838	1911.53	1874.53	1894.8	1241.19	1967.38	1062.73
N6G92_RS08200	-	-	-	N6G92_RS08200	2	220	24	6.59381	572.833	572.295	414.317	0	0	0
N6G92_RS08960	-	-	-	N6G92_RS08960	1	199	22.3	5.43158	1306.79	841.215	792.958	0	0	854.175
N6G92_RS07490	-	-	-	N6G92_RS07490	3	141	15.5	5.01459	451.18	638.507	657.133	728.51	1127.12	1121.9
N6G92_RS05925	-	-	-	N6G92_RS05925	5	398	40.3	4.7569	279.041	329.809	264.801	117.98	0	0
N6G92_RS08280	-	-	-	N6G92_RS08280	1	186	20.2	5.09064	74.5472	221.264	149.474	0	0	0
N6G92_RS05795	-	-	-	N6G92_RS05795	11	325	36.4	4.89618	804.741	680.211	631.493	0	0	0
N6G92_RS09390	-	-	-	N6G92_RS09390	14	380	40.8	5.02765	3410.66	3552.29	3317.37	1855.79	1085.58	1243.79
N6G92_RS03270	-	-	-	N6G92_RS03270	29	855	92.4	5.3443	4019.12	4494.79	4172.35	2662.69	3011.4	3257.07
N6G92_RS13080	-	-	-	N6G92_RS13080	6	515	55.8	5.82733	696.399	740.424	665.578	2068.24	2394.95	1862.77
N6G92_RS12745	-	-	-	N6G92_RS12745	3	202	21.9	4.51154	1874.73	1275.33	1171.13	0	2099.48	0
N6G92_RS10610	-	-	-	N6G92_RS10610	8	304	32.9	6.90411	2309.9	2440.34	2310.2	1664.38	1917.92	1733.38
N6G92_RS11395	-	-	-	N6G92_RS11395	7	364	37.5	4.53339	1463.54	1048.39	948.859	0	2736.05	819.83
N6G92_RS12330	-	-	-	N6G92_RS12330	10	181	19.2	4.74493	8344.02	7836.46	8000.99	4974.08	5191.82	4313.07
N6G92_RS09400	-	-	-	N6G92_RS09400	5	185	20.6	8.07819	688.05	782.711	885.998	0	958.331	0
N6G92_RS11600	-	-	-	N6G92_RS11600	5	173	19.1	5.15448	2450.87	2094.16	2018.92	856.643	1512.14	665.19
N6G92_RS11730	-	-	-	N6G92_RS11730	11	223	24	5.81525	967.104	954.039	1101.97	3447.5	4390.87	3630.69
N6G92_RS12940	-	-	-	N6G92_RS12940	5	250	27.8	5.79376	302.11	391.393	438.024	0	0	0
N6G92_RS10615	-	-	-	N6G92_RS10615	20	360	37.9	5.00861	7627.74	7146.05	7003.19	5793.02	6145.13	6194.83
N6G92_RS10735	-	-	-	N6G92_RS10735	34	947	104.7	5.24506	5858.59	6652.54	6334.08	3385.91	4053.89	3817.16
N6G92_RS11280	-	-	-	N6G92_RS11280	8	200	21.2	4.90485	5983.92	6242.02	7014.49	3469.65	1424.1	394.711
N6G92_RS10650	-	-	-	N6G92_RS10650	2	128	13.7	6.07611	976.226	1227.34	1061.53	1959.43	1900.73	1685.3
N6G92_RS11740	-	-	-	N6G92_RS11740	8	63	6.8	10.9399	17518.5	21710.9	19721	213849	237737	257542
N6G92_RS09965	-	-	-	N6G92_RS09965	15	285	29.9	5.57245	3709.85	4218.67	4020.22	3479.37	3953.26	3578.21
N6G92_RS11640	-	-	-	N6G92_RS11640	20	491	54.3	5.24017	3894.29	3581.25	3654.07	3535.31	3754	3681.32
N6G92_RS10200	-	-	-	N6G92_RS10200	19	431	44.8	4.94769	1316.21	1638.3	1530.13	1357.65	1258.55	1195.24
N6G92_RS10880	-	-	-	N6G92_RS10880	8	395	42.4	4.82404	957.819	982.847	1084.13	727.739	860.447	431.042
N6G92_RS12090	-	-	-	N6G92_RS12090	2	280	29.6	4.98346	782.199	898.247	897.377	1619.07	1201.36	1246.73
N6G92_RS12365	-	-	-	N6G92_RS12365	7	458	46.8	5.77679	730.577	682.003	568.092	391.907	504.025	501.965
N6G92_RS12550	-	-	-	N6G92_RS12550	9	452	48.8	6.74689	664.591	789.357	877.64	699.612	1076.03	1403.74
N6G92_RS10175	-	-	-	N6G92_RS10175	14	255	28.3	7.98334	13563.7	14551.1	13532.9	19061.1	20723.7	18894
N6G92_RS10730	-	-	-	N6G92_RS10730	5	226	25.6	5.74579	1236.48	3021.96	1711.02	11112.8	16606.7	13219.6
N6G92_RS10625	-	-	-	N6G92_RS10625	2	186	20.4	5.34735	569.933	700.813	734.781	929.649	0	1791.69
N6G92_RS10990	-	-	-	N6G92_RS10990	15	712	77.4	6.15582	970.648	736.525	794.305	0	725.76	648.476
N6G92_RS11030	-	-	-	N6G92_RS11030	3	184	18.8	4.51068	350.98	457.043	425.186	372.693	0	0
N6G92_RS10490	-	-	-	N6G92_RS10490	14	301	33.2	4.59992	1884.36	2007.68	1948.2	2450.15	2271.09	2211.41
N6G92_RS10145	-	-	-	N6G92_RS10145	11	270	28.9	5.99408	2211.24	1733.13	1844.49	3599.9	4240.25	4155.48
N6G92_RS00970	-	-	-	N6G92_RS00970	6	364	37.8	4.67499	714.907	677.918	701.936	436.176	810.096	0
N6G92_RS02865	-	-	-	N6G92_RS02865	2	511	53.8	4.95062	115.972	94.8434	83.8992	0	0	0
N6G92_RS01650	-	-	-	N6G92_RS01650	4	195	20.9	4.72357	1106.82	1455.24	1539.85	521.583	1030.22	694.149
N6G92_RS02065	-	-	-	N6G92_RS02065	15	467	53.1	5.61468	4270.4	3627.86	3843.88	2795.85	2919.72	2402.16
N6G92_RS03650	-	-	-	N6G92_RS03650	6	361	39.4	5.23004	1090.72	821.275	1001.37	512.086	1544.09	503.345
N6G92_RS00170	-	-	-	N6G92_RS00170	14	488	50.8	4.70843	5245.85	5630.81	5248.17	1140.8	902.748	986.375
N6G92_RS01225	-	-	-	N6G92_RS01225	3	363	36.2	4.58795	1364.15	1575.28	1520.31	1230.6	1146.31	1029.6
N6G92_RS04565	-	-	-	N6G92_RS04565	6	309	32.1	4.67145	750.634	668.14	808.965	0	3949.1	1383.2
N6G92_RS00270	-	-	-	N6G92_RS00270	3	96	10	4.57172	39578.3	47694.8	43093.6	7873.21	8464.15	7874.9
N6G92_RS02485	-	-	-	N6G92_RS02485	15	224	24.7	9.74701	44044.1	40002.3	39757.7	66733.7	76836	79379.6
N6G92_RS02525	-	-	-	N6G92_RS02525	5	416	43.4	5.72711	1151.61	1111.47	1194.3	0	0	0
N6G92_RS03725	-	-	-	N6G92_RS03725	3	230	23.9	3.82831	576.681	718.727	633.066	0	436.41	0
N6G92_RS01070	-	-	-	N6G92_RS01070	11	639	70.3	7.19257	454.742	420.863	462.877	910.839	656.747	1194.97
N6G92_RS03550	-	-	-	N6G92_RS03550	5	383	42.1	5.20099	246.457	274.313	228.712	0	0	0
N6G92_RS01000	-	-	-	N6G92_RS01000	11	251	27.4	9.43256	3998.04	3050.56	3302.34	3135.44	2879.53	3130.62
N6G92_RS01435	-	-	-	N6G92_RS01435	4	100	10.8	5.46808	1679.02	1638.83	1554.73	1552.9	1899.16	1274.92
N6G92_RS02310	-	-	-	N6G92_RS02310	20	483	54.2	5.39752	23422.2	22065.2	24695.3	15520.9	13117.2	16961.4
N6G92_RS07135	-	-	-	N6G92_RS07135	13	366	39.3	5.1225	6054.27	5640.41	5810.31	2350.18	2878.44	2612.44
N6G92_RS08795	-	-	-	N6G92_RS08795	14	156	17.5	10.5373	52448.1	59547.1	59307.6	203724	200863	222705
N6G92_RS08875	-	-	-	N6G92_RS08875	18	507	54.7	5.10797	1313.22	1653.3	1383.83	1441.17	39.1552	123.192
N6G92_RS05470	-	-	-	N6G92_RS05470	5	342	35.6	4.80914	2979.23	2891.87	2800.39	3414.93	3812.45	3510.86
N6G92_RS08475	-	-	-	N6G92_RS08475	4	275	30.2	5.42303	530.865	558.667	596.584	520.161	617.672	495.779
N6G92_RS05610	-	-	-	N6G92_RS05610	11	405	44.1	5.05243	2920.39	2621.34	2100.46	1328.97	934.256	1057.76
N6G92_RS07895	-	-	-	N6G92_RS07895	15	426	47.4	5.55487	1326.91	891.481	1049.12	734.427	998.184	802.323
N6G92_RS08180	-	-	-	N6G92_RS08180	8	453	47	5.18793	613.166	808.635	605.886	1063.76	420.703	1126.74
N6G92_RS08195	-	-	-	N6G92_RS08195	9	324	34.5	4.70929	1624.74	1205.42	1455.06	1134.86	1141.86	1397.96
N6G92_RS07140	-	-	-	N6G92_RS07140	15	688	74.9	5.33697	316.271	221.486	337.389	2306.08	232.882	339.777
N6G92_RS07320	-	-	-	N6G92_RS07320	1	157	17.1	9.37506	174.096	338.242	291.992	0	0	0
N6G92_RS09185	-	-	-	N6G92_RS09185	4	286	30.8	9.99237	335.08	408.614	602.045	0	0	3964.45
N6G92_RS08990	-	-	-	N6G92_RS08990	12	275	29.1	4.9997	1830.39	2020.24	2155.92	977.623	1135.97	78.529
N6G92_RS09150	-	-	-	N6G92_RS09150	4	251	26.1	4.94074	928.063	704.059	675.001	0	0	996.553
N6G92_RS05750	-	-	-	N6G92_RS05750	1	48	5	4.18988	70418.3	42385.7	37367.1	1179.47	0	524.012
N6G92_RS08590	-	-	-	N6G92_RS08590	8	128	13.4	4.57733	189877	170695	172260	700711	741993	883351
N6G92_RS05790	-	-	-	N6G92_RS05790	1	288	31.8	5.02179	0	277.317	415.599	0	0	0
N6G92_RS05940	-	-	-	N6G92_RS05940	4	259	27.6	5.29633	566.087	578.01	470.819	473.529	0	65.7099
N6G92_RS06230	-	-	-	N6G92_RS06230	1	526	57.1	6.03265	2565.31	1221.38	1295.55	0	3220.63	0
N6G92_RS06445	-	-	-	N6G92_RS06445	2	577	62.4	9.18793	141.582	347.752	221.373	0	0	0
N6G92_RS07680	-	-	-	N6G92_RS07680	5	569	59.2	4.69708	127.613	0	145.357	0	0	0
N6G92_RS06715	-	-	-	N6G92_RS06715	13	390	40.8	8.56561	4930.95	5130.63	4673.05	6118.66	7353.37	5965.79
N6G92_RS07235	-	-	-	N6G92_RS07235	1	255	26.8	10.2663	143.489	377.963	179.211	0	0	0
N6G92_RS07345	-	-	-	N6G92_RS07345	6	775	85	5.29193	421.682	354.878	283.487	0	0	106.721
N6G92_RS09165	-	-	-	N6G92_RS09165	77	4616	493.4	4.58404	2043.9	1915.42	2027.37	1932.37	1884.07	1898.72
N6G92_RS05635	-	-	-	N6G92_RS05635	12	388	42.2	5.89886	1311.45	1646.62	1511.78	385.502	3229.37	12342.3
N6G92_RS08680	-	-	-	N6G92_RS08680	4	252	28.4	4.88324	245.377	306.598	283.45	0	0	0
N6G92_RS07185	-	-	-	N6G92_RS07185	6	141	14.8	4.45233	18009	12103.3	28924.1	4194.55	4151.04	5788.36
N6G92_RS09110	-	-	-	N6G92_RS09110	1	86	8.9	9.6004	6706.26	4508.78	6894.85	0	0	0
N6G92_RS09145	-	-	-	N6G92_RS09145	10	275	29.2	5.02521	4158.42	5931.66	5774.53	2044.86	2632.28	2595.61
N6G92_RS05105	-	-	-	N6G92_RS05105	1	256	27.7	5.3349	478.942	395.192	352.733	0	0	0
N6G92_RS06165	-	-	-	N6G92_RS06165	10	163	18	9.01935	715.799	775.959	777.368	20791.7	21949.1	21372.3
N6G92_RS10050	-	-	-	N6G92_RS10050	7	294	32.9	5.25909	443.432	659.968	655.538	2798.28	2992.96	2984.41
N6G92_RS09770	-	-	-	N6G92_RS09770	4	204	22.7	4.69464	715.581	538.754	635.69	1123.2	1529.67	0
N6G92_RS10155	-	-	-	N6G92_RS10155	9	288	30.8	4.69904	983.608	1743.83	1787.78	1085.06	1064.16	2470.44
N6G92_RS10250	-	-	-	N6G92_RS10250	8	232	24.6	5.03107	1525.85	1758.21	1685.12	4923.02	5089.75	4597.39
N6G92_RS10520	-	-	-	N6G92_RS10520	3	113	11.6	4.24835	617.924	909.318	924.542	1117.21	1466.63	2129.73
N6G92_RS09325	-	-	-	N6G92_RS09325	3	59	6.6	10.1512	31137.1	29749.8	39159.9	154103	165176	161320
N6G92_RS10275	-	-	-	N6G92_RS10275	13	467	48.8	5.6015	14721.9	14854.2	13388.9	8775.75	9005.28	9549.75
N6G92_RS10310	-	-	-	N6G92_RS10310	15	580	63.3	6.0545	1761.49	1752.53	1876.54	1513.71	737.708	447.547
N6G92_RS12140	-	-	-	N6G92_RS12140	17	540	58.1	4.81	1872.81	2089.38	1917.05	2185.41	1820.37	1190.24
N6G92_RS12225	-	-	-	N6G92_RS12225	3	321	33.9	4.7901	478.108	574.179	517.682	0	0	1337.36
N6G92_RS11000	-	-	-	N6G92_RS11000	17	447	48.6	5.24872	1018.78	765.281	974.648	1183.29	1255.37	1418.04
N6G92_RS11305	-	-	-	N6G92_RS11305	6	328	33.5	6.091	1512.4	1266.04	1372	462.889	538.458	459.735
N6G92_RS11785	-	-	-	N6G92_RS11785	7	257	26.7	4.88825	1259.29	1553.3	1579.69	3458.22	3943.64	4767.31
N6G92_RS12950	-	-	-	N6G92_RS12950	20	669	70.8	8.30731	6050.4	6101.35	5910.17	4007.49	4351.46	3997.07
N6G92_RS11080	-	-	-	N6G92_RS11080	14	544	58.3	5.17438	1592.82	1261.5	1420.14	743.759	596.637	1063.73
N6G92_RS02175	-	-	-	N6G92_RS02175	12	417	43.4	5.42718	1090.73	1164.44	1161.58	2168.57	1977.2	1653.8
N6G92_RS02195	-	-	-	N6G92_RS02195	25	602	66.1	4.80536	4352.31	3505.75	3888.62	1928.63	1647.4	2161.43
N6G92_RS04730	-	-	-	N6G92_RS04730	9	82	9.3	4.4317	57704.5	66043.7	64638.8	30276.5	26071.7	23345.8
N6G92_RS00620	-	-	-	N6G92_RS00620	4	565	61.5	4.86529	390.298	455.024	493.488	243.997	0	321.629
N6G92_RS00450	-	-	-	N6G92_RS00450	3	125	14.5	9.65668	1991.34	1306.61	1293.24	0	610.843	417.016
N6G92_RS02025	-	-	-	N6G92_RS02025	15	737	77.9	4.66266	1193.68	1264.63	898.31	1460.88	840.674	1258.19
N6G92_RS01365	-	-	-	N6G92_RS01365	5	164	18.5	4.1181	717.118	598.082	670.486	0	1527.61	1796.73
N6G92_RS03080	-	-	-	N6G92_RS03080	6	381	41.5	5.49921	394.845	313.575	358.182	0	0	394.805
N6G92_RS00410	-	-	-	N6G92_RS00410	3	298	34.4	7.0993	301.426	293.554	237.362	0	0	0
N6G92_RS03310	-	-	-	N6G92_RS03310	11	310	33	5.21039	2054.43	1712.45	1874.86	2790.93	2655.24	2345.03
N6G92_RS02215	-	-	-	N6G92_RS02215	18	344	35.7	4.88532	13583.4	11596.8	12915.5	24852.6	25759.6	24547.3
N6G92_RS00940	-	-	-	N6G92_RS00940	6	222	23.5	5.10577	1308.57	811.77	1074.38	1448.55	1826.2	1589.07
N6G92_RS01685	-	-	-	N6G92_RS01685	3	57	6.4	4.85016	2661.7	3307.07	3292.3	0	0	0
N6G92_RS03910	-	-	-	N6G92_RS03910	1	78	8.4	5.77191	1137.35	4749.02	2071.09	0	106.341	0
N6G92_RS02200	-	-	-	N6G92_RS02200	1	121	13.5	8.21576	927.599	707.473	826.865	1539.21	1732.36	1138.98
N6G92_RS03590	-	-	-	N6G92_RS03590	2	213	23.7	7.02862	110.396	211.427	187.723	546.41	204.066	152.908
N6G92_RS03000	-	-	-	N6G92_RS03000	49	1068	113.9	4.83929	10703.4	10189	11167.9	5475.34	5463.81	6093.25
N6G92_RS00415	-	-	-	N6G92_RS00415	1	152	15	5.48529	1671.39	1269.58	1665.39	941.043	0	0
N6G92_RS00965	-	-	-	N6G92_RS00965	3	116	12.9	4.16461	240.418	273.767	242.935	1081.88	1472.33	1098.77
N6G92_RS04995	-	-	-	N6G92_RS04995	1	229	24.6	6.92523	623.495	183.685	297.301	0	0	0
N6G92_RS06285	-	-	-	N6G92_RS06285	6	67	7.3	4.90997	899951	1.59104e+06	1.74668e+06	364911	104460	71337.7
N6G92_RS06470	-	-	-	N6G92_RS06470	3	483	53.8	5.27154	526.168	405.676	678.951	0	0	0
N6G92_RS08120	-	-	-	N6G92_RS08120	8	488	52.5	6.08404	629.794	430.191	542.186	0	0	1130.81
N6G92_RS05815	-	-	-	N6G92_RS05815	1	250	28.1	4.85394	1110.47	919.45	0	0	0	0
N6G92_RS06060	-	-	-	N6G92_RS06060	1	149	16.9	5.01825	298.568	226.084	143.944	0	0	0
N6G92_RS06485	-	-	-	N6G92_RS06485	13	391	42.9	5.8869	1716.96	1710.58	1767.06	3196.68	0	0
N6G92_RS07095	-	-	-	N6G92_RS07095	6	162	18	5.58368	1245.31	1264.3	1147.35	5131.19	0	0
N6G92_RS08040	-	-	-	N6G92_RS08040	1	130	13.3	5.87018	829.524	828.331	853.263	0	0	0
N6G92_RS08165	-	-	-	N6G92_RS08165	8	331	35	6.22052	3876.53	2939.15	3422.86	3096.43	2470.52	2902.12
N6G92_RS05125	-	-	-	N6G92_RS05125	13	605	61.1	4.43146	1935.45	1971.07	1600.78	568.536	1007.59	280.732
N6G92_RS08400	-	-	-	N6G92_RS08400	10	379	38.8	5.02277	897.739	936.871	931.042	1224.99	1856.23	994.625
N6G92_RS09260	-	-	-	N6G92_RS09260	5	134	14.5	11.3185	32533.1	23854.3	25810	78310.4	75667.8	82429.8
N6G92_RS05500	-	-	-	N6G92_RS05500	2	253	25.8	5.02508	134.316	161.874	102.963	0	0	0
N6G92_RS05985	-	-	-	N6G92_RS05985	9	126	14.1	4.61432	3244.25	2743.94	2558.67	2260.78	2979.58	2428.93
N6G92_RS08905	-	-	-	N6G92_RS08905	9	227	24.4	7.90607	2536.41	2545.51	2718.12	0	1457.34	0
N6G92_RS06090	-	-	-	N6G92_RS06090	7	571	60.8	5.73883	600.963	432.467	509.475	0	0	0
N6G92_RS06615	-	-	-	N6G92_RS06615	16	646	69.4	4.88312	1352.43	1262.75	1087.72	772.144	665.083	800.797
N6G92_RS08645	-	-	-	N6G92_RS08645	9	287	30.2	4.72504	615.475	432.187	519.653	0	316.826	189.351
N6G92_RS08740	-	-	-	N6G92_RS08740	1	273	28.9	4.59772	0	363.613	0	0	0	0
N6G92_RS08765	-	-	-	N6G92_RS08765	6	386	41.3	5.09235	403.736	199.788	314.845	63.3273	0	0
N6G92_RS05320	-	-	-	N6G92_RS05320	5	256	28	9.04132	682.498	639.813	651.253	783.19	627.833	873.892
N6G92_RS06605	-	-	-	N6G92_RS06605	2	420	43.3	6.79437	542.778	426.848	332.833	0	0	0
N6G92_RS05245	-	-	-	N6G92_RS05245	24	609	67.4	4.6745	34788	33327.3	30175.8	29652.6	31042.8	30156
N6G92_RS05395	-	-	-	N6G92_RS05395	13	451	47.1	6.44269	2824.34	2626.92	3040.74	3373.6	3154.55	4245.86
N6G92_RS05890	-	-	-	N6G92_RS05890	8	255	26.8	4.90301	7358.81	6736.62	6062.82	0	890.569	1498.46
N6G92_RS11285	-	-	-	N6G92_RS11285	3	350	38.2	5.32916	556.677	572.052	511.259	1173.25	0	1260.51
N6G92_RS11655	-	-	-	N6G92_RS11655	2	65	7.5	9.59491	603.33	1028.8	1052.94	0	0	794.795
N6G92_RS11165	-	-	-	N6G92_RS11165	2	194	21.3	5.75836	404.229	328.367	331.398	533.443	717.258	386.566
N6G92_RS12175	-	-	-	N6G92_RS12175	4	247	27.1	5.16351	418.626	399.593	425.254	0	0	551.729
N6G92_RS10065	-	-	-	N6G92_RS10065	18	651	69.6	5.12176	3944.05	3481.49	3929.28	15603.8	16585	17895.1
N6G92_RS10315	-	-	-	N6G92_RS10315	3	155	17.3	5.10614	318.32	368.243	266.407	0	0	0
N6G92_RS10925	-	-	-	N6G92_RS10925	6	215	23.3	4.70941	493.261	550.663	460.177	677.158	675.898	656.866
N6G92_RS12480	-	-	-	N6G92_RS12480	1	116	12.6	10.0391	6316.88	5924.41	4032.55	3672.51	2788	3341.69
N6G92_RS13190	-	-	-	N6G92_RS13190	2	105	10.9	4.93243	2480.82	2685.86	2446.42	2336.81	2963.52	1202.55
N6G92_RS09575	-	-	-	N6G92_RS09575	1	192	20.6	6.07855	610.855	526.675	399.971	0	0	0
N6G92_RS11250	-	-	-	N6G92_RS11250	2	162	16.7	8.60821	368.041	286.87	311.238	0	0	0
N6G92_RS10845	-	-	-	N6G92_RS10845	6	265	27.8	5.23163	800.268	863.498	842.128	980.332	1002.46	1144.73
N6G92_RS11895	-	-	-	N6G92_RS11895	5	328	35.6	4.03449	395.441	540.586	408.677	758.296	543.547	686.792
N6G92_RS10750	-	-	-	N6G92_RS10750	7	469	51.6	5.85309	568.461	337.324	357.917	294.775	317.912	183.523
N6G92_RS10810	-	-	-	N6G92_RS10810	1	71	7.4	3.81757	11377.4	10700.9	10363.3	3112.13	877.906	551.691
N6G92_RS11725	-	-	-	N6G92_RS11725	4	173	17.7	5.909	944.219	742.051	840.835	1350.65	1279.86	2063.45
N6G92_RS11860	-	-	-	N6G92_RS11860	1	234	25.7	5.14471	328.36	423.997	449.365	0	0	0
N6G92_RS09525	-	-	-	N6G92_RS09525	5	529	54.3	4.56061	206.978	331.445	347.766	0	649.227	0
N6G92_RS11520	-	-	-	N6G92_RS11520	18	700	76.3	4.95917	2204.92	2111.97	2072.84	1406.22	1238.46	1197.59
N6G92_RS03370	-	-	-	N6G92_RS03370	42	847	93.8	5.48541	21566.3	21681.1	20566.4	32927.7	36106	35373.2
N6G92_RS04290	-	-	-	N6G92_RS04290	11	382	40.1	5.00641	2801.68	2352.55	2404.44	2522.09	2305.15	2576.94
N6G92_RS01275	-	-	-	N6G92_RS01275	18	617	68.9	6.4997	3490.14	3077.49	2574.31	2374.18	2752.44	3366.67
N6G92_RS02540	-	-	-	N6G92_RS02540	11	352	38.6	6.44733	1072.78	955.64	1189.78	0	0	0
N6G92_RS04005	-	-	-	N6G92_RS04005	4	391	43	5.7027	453.027	425.936	460.686	0	599.297	0
N6G92_RS00600	-	-	-	N6G92_RS00600	6	195	22.2	5.21869	631.929	494.017	558.565	679.191	454.426	0
N6G92_RS01300	-	-	-	N6G92_RS01300	1	290	32.7	9.35834	1075.39	750.544	741.818	486.911	247.213	435.596
N6G92_RS03085	-	-	-	N6G92_RS03085	7	385	42.3	5.60431	252.087	169.218	366.877	308.3	397.086	376.651
N6G92_RS04285	-	-	-	N6G92_RS04285	2	223	24.5	4.83417	525.404	528.59	628.689	0	0	0
N6G92_RS00515	-	-	-	N6G92_RS00515	6	146	16.4	5.46979	1161.66	1207.07	1273.63	3177.09	3864.16	3372.47
N6G92_RS03760	-	-	-	N6G92_RS03760	5	362	38.9	5.63605	661.534	769.036	739.282	571.132	0	617.681
N6G92_RS00185	-	-	-	N6G92_RS00185	7	154	16.8	10.7128	1862.29	1425.74	1472.83	1449.81	1456.87	1565.51
N6G92_RS02570	-	-	-	N6G92_RS02570	22	538	58.1	4.4599	35119.1	37179.1	34454.4	12331.1	13222.5	13668.6
N6G92_RS00990	-	-	-	N6G92_RS00990	8	1060	102.6	4.58392	696.951	883.609	757.111	0	0	0
N6G92_RS03025	-	-	-	N6G92_RS03025	3	157	16.4	5.50971	775.432	694.417	877.833	0	0	5498.63
N6G92_RS04445	-	-	-	N6G92_RS04445	1	137	15.3	6.30756	301.81	217.77	256.166	793.008	1457	986.308
N6G92_RS00480	-	-	-	N6G92_RS00480	1	134	14.7	7.08758	0	203.968	105.333	0	0	0
N6G92_RS00935	-	-	-	N6G92_RS00935	7	304	31.6	4.76727	902.736	934.358	832.608	458.046	554.504	724.418
N6G92_RS02370	-	-	-	N6G92_RS02370	7	518	55.7	4.96014	548.851	408.186	335.048	0	477.183	0
N6G92_RS02510	-	-	-	N6G92_RS02510	9	396	40.3	5.05475	2266.22	2943.83	2625.34	638.719	0	643.145
N6G92_RS04675	-	-	-	N6G92_RS04675	3	57	6.2	3.98053	67419.9	67296.9	58815.2	29914	27564.5	31720.9
N6G92_RS00980	-	-	-	N6G92_RS00980	11	417	45.8	5.09174	4368.27	4470.6	4050.18	4044.37	4966.64	4799.57
N6G92_RS01095	-	-	-	N6G92_RS01095	8	331	35.8	5.23248	857.374	799.03	767.019	744.713	871.949	949.97
N6G92_RS02225	-	-	-	N6G92_RS02225	5	213	23.3	5.65753	901.536	941.571	799.39	2403.62	2359.61	2699.53
N6G92_RS02255	-	-	-	N6G92_RS02255	4	303	31.3	4.98492	635.552	620.369	401.02	0	0	0
N6G92_RS04725	-	-	-	N6G92_RS04725	8	448	49.2	5.00482	1158.01	1139.06	1267.56	1645.87	0	0
N6G92_RS01430	-	-	-	N6G92_RS01430	6	561	58.4	5.15936	892.551	1055.48	983.509	1082.82	665.668	0
N6G92_RS01965	-	-	-	N6G92_RS01965	5	193	21.1	5.19244	3906.67	2925.53	2933.57	5407.61	6138.41	4724.88
N6G92_RS04745	-	-	-	N6G92_RS04745	3	265	28.7	8.01886	232.356	279.811	404.735	0	0	0
N6G92_RS04975	-	-	-	N6G92_RS04975	6	310	32.6	4.78546	1794.79	1036.86	1292.77	1127.17	0	289.594
N6G92_RS04615	-	-	-	N6G92_RS04615	3	305	31.6	4.76434	390.581	199.605	307.832	0	0	0
N6G92_RS01710	-	-	-	N6G92_RS01710	3	151	16.4	5.40387	297.334	337.333	413.049	597.392	452.745	643.692
N6G92_RS02170	-	-	-	N6G92_RS02170	7	237	25.2	5.40021	1478.39	1730.75	1527.72	2542.23	3061.59	2530.93
N6G92_RS02840	-	-	-	N6G92_RS02840	8	243	25.3	4.85419	1547.54	1739.04	1404.51	2936.99	4496.1	3785.49
N6G92_RS03220	-	-	-	N6G92_RS03220	12	469	47.3	5.01703	2380.72	2146.38	2026.09	1305.24	1267.89	1146.48
N6G92_RS04040	-	-	-	N6G92_RS04040	9	148	16.3	5.52728	878.019	1119.9	1049.98	2473.3	2448.41	2366.3
N6G92_RS05420	-	-	-	N6G92_RS05420	2	192	21.6	4.61505	0	79.0476	422.237	0	0	0
N6G92_RS05640	-	-	-	N6G92_RS05640	8	344	37.6	5.20258	856.782	925.343	1029.16	0	0	674.772
N6G92_RS07390	-	-	-	N6G92_RS07390	14	324	34	6.32086	5540.67	4815.41	5531.39	4938.38	5163.12	5176.59
N6G92_RS05375	-	-	-	N6G92_RS05375	9	392	40.3	4.36127	3526.25	3219.78	3311.99	794.878	1036.23	1168.15
N6G92_RS05150	-	-	-	N6G92_RS05150	3	182	19.4	4.70795	853.112	807.225	918.872	0	971.895	867.392
N6G92_RS07040	-	-	-	N6G92_RS07040	4	138	14.8	4.82904	8820.92	5308.5	5084.76	6375.17	6684.36	6091.83
N6G92_RS07175	-	-	-	N6G92_RS07175	3	279	30	5.07709	429.193	343.597	348.192	0	0	0
N6G92_RS08340	-	-	-	N6G92_RS08340	1	70	7.7	10.5287	289.612	0	0	2080.54	1792.89	1740.91
N6G92_RS08675	-	-	-	N6G92_RS08675	1	66	7.2	10.9313	7093.54	4700.74	5333.44	0	0	0
N6G92_RS05550	-	-	-	N6G92_RS05550	3	372	38.6	4.8244	921.74	1012.64	960.847	97.7453	0	0
N6G92_RS06700	-	-	-	N6G92_RS06700	2	191	19.5	9.09882	0	198.832	208.839	0	0	0
N6G92_RS07705	-	-	-	N6G92_RS07705	6	329	35.6	5.44159	4862.68	3554.32	3938.28	1720.01	1441.08	1492.52
N6G92_RS07605	-	-	-	N6G92_RS07605	42	541	56.3	4.77557	98894	100075	107489	154375	156829	155756
N6G92_RS08380	-	-	-	N6G92_RS08380	5	289	29.8	9.50726	332.37	471.203	373.604	393.99	249.839	1078.02
N6G92_RS09010	-	-	-	N6G92_RS09010	7	465	50.3	9.86249	542.475	644.918	534.027	0	0	0
N6G92_RS06970	-	-	-	N6G92_RS06970	5	237	24.5	10.8902	1576.62	1746.07	2079.66	505.464	455.7	628.74
N6G92_RS07915	-	-	-	N6G92_RS07915	7	343	36.8	6.72003	489.776	482.349	554.512	463.501	465.373	520.945
N6G92_RS06690	-	-	-	N6G92_RS06690	7	214	23	5.35333	940.485	852.824	1147.29	595.005	601.931	1426.84
N6G92_RS07520	-	-	-	N6G92_RS07520	3	339	37.6	5.11847	196.282	137.34	138.855	0	0	0
N6G92_RS08625	-	-	-	N6G92_RS08625	18	417	43.3	4.41974	6342.37	6837.36	6554.62	2434.08	1832.57	1810.6
N6G92_RS05530	-	-	-	N6G92_RS05530	5	206	22.8	5.91193	722.017	1011.88	752.537	586.626	603.441	975.386
N6G92_RS05140	-	-	-	N6G92_RS05140	1	490	52	6.5993	266.413	120.962	322.351	0	0	0
N6G92_RS05345	-	-	-	N6G92_RS05345	16	377	40.6	4.96759	7197.08	6964.79	7609.22	2757.39	2484.4	2442.78
N6G92_RS05685	-	-	-	N6G92_RS05685	3	239	25.8	6.3122	68.8935	192.307	266.683	299.462	0	0
N6G92_RS06755	-	-	-	N6G92_RS06755	5	219	23	5.63825	479.449	514.406	526.514	985.769	392.006	0
N6G92_RS06990	-	-	-	N6G92_RS06990	5	230	25.1	4.99945	640.902	563.376	606.655	0	0	0
N6G92_RS07900	-	-	-	N6G92_RS07900	3	168	17.9	4.80511	456.274	435.157	474.38	1752.43	1213.26	944.393
N6G92_RS00430	-	-	-	N6G92_RS00430	1	549	59.4	5.00812	235.147	119.352	161.565	0	0	0
N6G92_RS01280	-	-	-	N6G92_RS01280	7	275	30.5	4.60724	950.227	971.678	1006.58	745.451	1889.35	558.158
N6G92_RS01320	-	-	-	N6G92_RS01320	12	412	42.8	4.7077	1212.14	1345.67	1225.95	1057.21	720.795	731.043
N6G92_RS08100	-	-	-	N6G92_RS08100	9	377	38.8	4.54462	1108.41	1135.9	1168.3	2318.37	3035.55	2436.68
N6G92_RS02480	-	-	-	N6G92_RS02480	5	156	18.5	5.64044	512.56	427.471	511.201	1520.94	1993.81	1908.77
N6G92_RS03655	-	-	-	N6G92_RS03655	2	186	19.7	4.94171	2522.87	2519.93	2136.38	5749.44	7524.63	6558.75
N6G92_RS02045	-	-	-	N6G92_RS02045	7	404	42.2	4.97235	1044.53	701.832	722.11	691.922	849.593	1019.63
N6G92_RS03690	-	-	-	N6G92_RS03690	7	323	33.5	10.2408	3995.03	4726.65	4587.56	8678.7	9061.96	10816.9
N6G92_RS04835	-	-	-	N6G92_RS04835	4	142	15.4	4.69293	646.594	660.363	675.86	1397.17	1487.22	1310.97
N6G92_RS00130	-	-	-	N6G92_RS00130	8	455	47.7	4.95612	684.777	583.987	499.379	957.156	854.181	872.743
N6G92_RS01445	-	-	-	N6G92_RS01445	19	572	60.8	5.01593	2504.73	2420.17	2205.96	995.352	0	0
N6G92_RS01490	-	-	-	N6G92_RS01490	2	307	33	5.56427	789.123	495.836	449.808	0	0	0
N6G92_RS01680	-	-	-	N6G92_RS01680	11	495	54.3	4.82782	646.195	687.742	732.881	0	22374.4	23194.3
N6G92_RS01720	-	-	-	N6G92_RS01720	10	209	22.2	4.84137	470.586	525.926	518.872	8667.76	10453.7	9328.29
N6G92_RS01865	-	-	-	N6G92_RS01865	3	321	32.6	4.84711	1951.99	1613.57	1383.7	754.189	671.641	773.453
N6G92_RS00395	-	-	-	N6G92_RS00395	1	154	17.2	5.12152	0	0	0	22268.1	23467.7	18020.4
N6G92_RS02295	-	-	-	N6G92_RS02295	1	571	61.1	8.94891	101.863	0	0	0	0	0
N6G92_RS04545	-	-	-	N6G92_RS04545	4	541	58.3	5.1358	264.461	272.51	319.492	0	0	422.715
N6G92_RS01940	-	-	-	N6G92_RS01940	4	375	42.3	5.22614	561.234	569.522	532.671	2074.98	2866.42	1922.76
N6G92_RS04825	-	-	-	N6G92_RS04825	16	298	32.1	4.89288	6510.01	5493.88	5864.78	5679.04	6551.73	6989.68
N6G92_RS00320	-	-	-	N6G92_RS00320	4	199	21.8	5.57513	771.015	664.816	740.112	2386.97	1218.58	960.263
N6G92_RS04525	-	-	-	N6G92_RS04525	4	245	26.6	5.05279	719.764	716.237	711.269	1162.56	1862.09	2378.5
N6G92_RS00070	-	-	-	N6G92_RS00070	12	369	39.8	4.83929	26557.3	20964.7	22838.9	3115.74	2031.08	2177.9
N6G92_RS02640	-	-	-	N6G92_RS02640	8	67	7.3	4.9101	380654	543099	644714	341175	157422	56572.7
N6G92_RS01670	-	-	-	N6G92_RS01670	10	63	6.4	5.31915	16251.7	28254.8	39788.8	1174.39	877.84	984.039
N6G92_RS02650	-	-	-	N6G92_RS02650	37	978	106.6	7.7226	3053.48	2580.07	2489.6	2699.76	2732.66	2615.95
N6G92_RS03035	-	-	-	N6G92_RS03035	2	194	20.9	4.8725	452.847	520.073	426.12	9390.99	8120.27	7885.82
N6G92_RS04115	-	-	-	N6G92_RS04115	10	1105	119.8	5.12433	508.305	524.411	442.411	0	0	0
N6G92_RS03645	-	-	-	N6G92_RS03645	7	249	24.5	4.42584	10844.2	9429.99	9938.06	1516.72	675.516	1136.49
N6G92_RS03825	-	-	-	N6G92_RS03825	1	379	40.9	4.62543	310.424	0	176.884	0	0	0
N6G92_RS04955	-	-	-	N6G92_RS04955	2	411	45.3	4.78204	143.635	196.357	81.3132	0	0	0
N6G92_RS00315	-	-	-	N6G92_RS00315	1	329	35.5	5.50385	40.457	159.944	102.093	0	0	0
N6G92_RS02995	-	-	-	N6G92_RS02995	20	562	62.4	4.87848	6513.3	6293.59	6389.43	1765.5	1816.74	2207.64
N6G92_RS04940	-	-	-	N6G92_RS04940	19	473	51.4	5.18256	3536.11	4156.29	4328.39	2250.19	2211.87	2535.63
N6G92_RS01105	-	-	-	N6G92_RS01105	41	1643	174.5	4.71905	2704.48	2297.09	2529.81	3114.17	3181.81	2811.03
N6G92_RS01610	-	-	-	N6G92_RS01610	2	184	19.1	4.28986	1692.08	2578.26	2550.69	0	0	0
N6G92_RS04640	-	-	-	N6G92_RS04640	6	352	37.5	4.29572	534.973	463.152	540.327	0	0	0
N6G92_RS01245	-	-	-	N6G92_RS01245	12	291	32.1	4.80865	2868.35	2501.44	2692.15	2081.06	1505.4	2298.69
N6G92_RS04460	-	-	-	N6G92_RS04460	1	416	47	4.73773	238.236	422.032	642.985	0	0	0
N6G92_RS00840	-	-	-	N6G92_RS00840	13	309	33.9	4.88788	5600.9	6283.06	6979.75	4450.7	4423	4972.78
N6G92_RS02645	-	-	-	N6G92_RS02645	6	194	20.7	9.29718	428.018	441.576	434.945	2791.89	754.63	1568.24
N6G92_RS02810	-	-	-	N6G92_RS02810	9	433	48.4	6.60895	482.758	687.881	451.931	0	599.116	378.126
N6G92_RS01325	-	-	-	N6G92_RS01325	7	141	15.9	5.40631	2192.4	2896.7	2796.4	5840.56	6242.89	6236.35
N6G92_RS03265	-	-	-	N6G92_RS03265	4	215	22.5	5.61334	211.458	358.207	231.122	0	210.907	0
N6G92_RS01305	-	-	-	N6G92_RS01305	9	189	20.4	4.67963	15817.3	13306.2	12041.8	17065	23779.6	12796.2
N6G92_RS04780	-	-	-	N6G92_RS04780	3	423	45.8	4.98737	435.005	317.608	252.234	0	0	0
N6G92_RS01845	-	-	-	N6G92_RS01845	1	323	33.8	4.37897	61.72	260.465	182.665	0	0	0
N6G92_RS02410	-	-	-	N6G92_RS02410	16	392	41.8	6.27508	3671.58	3860.32	4078.6	1813.34	2043.38	1833.94
N6G92_RS02765	-	-	-	N6G92_RS02765	4	152	16.8	5.25189	1412.47	1221.21	1250.92	0	0	570.387
N6G92_RS02360	-	-	-	N6G92_RS02360	3	158	17.8	5.35114	419.439	336.582	483.083	1560.92	1206.45	1182.95
N6G92_RS03365	-	-	-	N6G92_RS03365	1	285	29	4.21014	231.212	186.587	245.023	0	0	0
N6G92_RS03490	-	-	-	N6G92_RS03490	2	293	31.9	7.78241	603.853	489.832	547.3	299.204	400.202	613.304
N6G92_RS02365	-	-	-	N6G92_RS02365	8	343	36	4.60614	2510.29	2485.35	2255.22	1106.34	528.937	746.002
N6G92_RS04520	-	-	-	N6G92_RS04520	1	51	5.4	5.9881	3842.96	3451.95	3024.22	3511.29	4208.95	3570.56
N6G92_RS01465	-	-	-	N6G92_RS01465	6	315	34.8	6.42853	1280.79	1058.28	930.23	0	0	819.033
N6G92_RS02800	-	-	-	N6G92_RS02800	17	523	54.5	4.85883	2783.88	2601.5	2666.44	1930.34	0	0
N6G92_RS05090	-	-	-	N6G92_RS05090	2	237	26	6.53375	470.357	331.912	0	564.107	0	0
N6G92_RS00625	-	-	-	N6G92_RS00625	11	1065	111.8	4.90595	6938.02	8784.66	7822.67	7052.63	8239.66	10131
N6G92_RS02545	-	-	-	N6G92_RS02545	14	345	38.2	4.93817	10317.2	10488.9	9040.6	1635.25	1423.88	1758.04
N6G92_RS04155	-	-	-	N6G92_RS04155	5	405	45.2	5.52435	243.543	190.743	240.83	0	0	0
N6G92_RS04880	-	-	-	N6G92_RS04880	17	418	42.6	4.68463	2006.19	1931.25	2000.86	1801.78	2212.68	2092.89
N6G92_RS02390	-	-	-	N6G92_RS02390	12	322	35	8.93158	989.67	945.31	998.458	783.163	587.407	729.009
N6G92_RS03960	-	-	-	N6G92_RS03960	2	535	57.8	4.95917	194.941	231.897	0	0	0	0
N6G92_RS03010	-	-	-	N6G92_RS03010	24	454	47.4	5.07941	25385.5	27482.8	26511.2	31034.3	29431.7	35056.5
N6G92_RS01080	-	-	-	N6G92_RS01080	21	627	66.8	5.43195	138613	134513	134502	32644.7	28419.2	30225.5
N6G92_RS01565	-	-	-	N6G92_RS01565	1	239	25.4	4.37189	102.963	156.036	49.1019	0	0	0
N6G92_RS00255	-	-	-	N6G92_RS00255	4	290	28.7	4.70013	1741.33	2110.22	1937.78	1161.46	0	309.985
N6G92_RS04610	-	-	-	N6G92_RS04610	2	63	7	4.1955	7690.06	5576.27	6015.21	0	0	0
N6G92_RS00050	-	-	-	N6G92_RS00050	35	843	93.1	5.2713	5162.08	5158.86	5393.54	3935.25	4022.56	4368.69
N6G92_RS02965	-	-	-	N6G92_RS02965	13	533	55.4	4.52887	1285.26	1306.62	1487.54	1728.04	1023.29	1363.23
N6G92_RS01725	-	-	-	N6G92_RS01725	11	784	81.1	4.71332	979.346	659.758	919.862	5545.92	5439.68	6536.25
N6G92_RS00830	-	-	-	N6G92_RS00830	8	237	25.8	4.73029	2852.44	3497.13	2993.36	4315.49	5311.94	4070.4
N6G92_RS04645	-	-	-	N6G92_RS04645	3	430	45.5	4.62347	641.693	709.738	607.909	0	586.706	0
N6G92_RS07425	-	-	-	N6G92_RS07425	1	303	32.2	5.85651	728.098	557.318	591.766	0	0	0
N6G92_RS03720	-	-	-	N6G92_RS03720	3	213	21	4.6933	409.247	662.05	528.952	0	0	0
N6G92_RS01955	-	-	-	N6G92_RS01955	14	430	46.5	5.28815	5875.83	5528.97	5039.9	3759.76	3866.83	3758.43
N6G92_RS02520	-	-	-	N6G92_RS02520	7	169	18.5	8.19818	5285.59	4343.52	5653.77	1601.46	2508.77	2393.53
N6G92_RS01110	-	-	-	N6G92_RS01110	17	513	54.9	5.29279	1715.23	1613.16	1715.69	1175.26	1261.51	1369.66
N6G92_RS02980	-	-	-	N6G92_RS02980	16	318	34.3	5.08417	19337.6	21465.8	21532.6	11249.4	10922	11792.4
N6G92_RS07815	-	-	-	N6G92_RS07815	12	419	44.9	4.74725	16743.8	15766	15694.1	4383.14	4777.15	4275.97
N6G92_RS05405	-	-	-	N6G92_RS05405	12	327	35.5	4.80963	1560.41	1867.62	1922.19	1935.18	2006.18	1751.4
N6G92_RS05620	-	-	-	N6G92_RS05620	12	476	51.4	9.8161	5157.19	3615.87	5103.18	2985.74	1840.55	2472.73
N6G92_RS01395	-	-	-	N6G92_RS01395	4	225	25.5	4.40826	815.311	856.705	825.089	919.594	1282.3	2484.87
N6G92_RS03445	-	-	-	N6G92_RS03445	7	611	68.2	5.34235	485.311	590.75	550.754	0	0	640.629
N6G92_RS03755	-	-	-	N6G92_RS03755	3	316	32.8	4.36298	1007.28	1371.4	1498.19	716.121	0	980.516
N6G92_RS01655	-	-	-	N6G92_RS01655	4	324	33.4	4.61212	290.557	448.608	473.043	307.637	792.098	202.451
N6G92_RS02820	-	-	-	N6G92_RS02820	3	617	66.2	5.12457	609.726	744.191	541.751	470.536	667.542	855.265
N6G92_RS00810	-	-	-	N6G92_RS00810	2	382	40.9	5.05292	403.997	443.84	319.264	0	0	0
N6G92_RS03665	-	-	-	N6G92_RS03665	8	211	21.5	4.53192	27146.8	29712.2	29299.6	42981.8	50855.6	51511.7
N6G92_RS02450	-	-	-	N6G92_RS02450	2	173	19.9	4.74994	125.137	106.556	157.339	0	0	0
N6G92_RS02990	-	-	-	N6G92_RS02990	8	281	30.3	4.65655	2034.46	1866.58	1776.85	1123.38	0	1090.96
N6G92_RS02490	-	-	-	N6G92_RS02490	2	90	10.2	6.91364	281.593	281.945	383.967	0	0	0
N6G92_RS03065	-	-	-	N6G92_RS03065	5	664	71.5	5.091	328.878	312.374	395.195	0	0	0
N6G92_RS05115	-	-	-	N6G92_RS05115	7	533	58	5.12836	316.148	357.432	364.043	661.475	348.62	522.52
N6G92_RS02530	-	-	-	N6G92_RS02530	1	463	49.7	7.94989	134.774	178.315	102.027	278.136	169.393	0
N6G92_RS02905	-	-	-	N6G92_RS02905	4	192	21.1	6.50958	509.035	517.176	514.415	998.933	0	1522.4
N6G92_RS04960	-	-	-	N6G92_RS04960	5	331	34.4	4.50018	1247.29	1487.41	1393.81	412.082	192.253	165.024
N6G92_RS00495	-	-	-	N6G92_RS00495	2	205	21.5	5.85516	419.55	251.591	187.889	0	358.836	0
N6G92_RS08820	-	-	-	N6G92_RS08820	1	59	5.9	11.5229	197.312	191.225	319.579	0	120.44	428.416
N6G92_RS06250	-	-	-	N6G92_RS06250	3	252	27.3	5.24957	445.7	418.92	519.472	0	0	229.517
N6G92_RS06670	-	-	-	N6G92_RS06670	1	765	67.2	3.03095	770.908	2738.73	2502.41	1535.67	2137.54	0
N6G92_RS07515	-	-	-	N6G92_RS07515	7	250	26.3	4.76166	1249.69	2118.76	2223.82	2192.56	2609.89	2903.71
N6G92_RS01150	-	-	-	N6G92_RS01150	5	229	23.4	4.22113	2668.37	4018.1	3544.48	271.45	410.629	0
N6G92_RS01815	-	-	-	N6G92_RS01815	1	106	11.6	4.21197	251.559	239.176	217.435	235.168	346.713	0
N6G92_RS06490	-	-	-	N6G92_RS06490	2	112	11.7	4.78668	488.856	759.726	634.525	0	0	0
N6G92_RS07180	-	-	-	N6G92_RS07180	18	465	50.7	4.83673	8216.27	8869.66	8185.45	7732.97	8093.62	7124.28
N6G92_RS04985	-	-	-	N6G92_RS04985	15	297	32.4	4.47052	18223.1	16448.9	17255.8	13207.1	15060.8	15512.2
N6G92_RS09270	-	-	-	N6G92_RS09270	7	138	15.9	10.6378	22664.6	25885.9	23370.3	71318.2	83324.7	73544
N6G92_RS06000	-	-	-	N6G92_RS06000	4	114	12.4	10.1307	1048.43	1356.09	1206.06	1377.65	1103.49	1265.98
N6G92_RS08135	-	-	-	N6G92_RS08135	6	281	30.1	4.73456	572.544	595.796	628.038	1157.4	1162.75	1283.84
N6G92_RS02920	-	-	-	N6G92_RS02920	4	224	24.5	5.28827	237.505	182.529	69.8665	236.353	293.989	399.956
N6G92_RS00685	-	-	-	N6G92_RS00685	15	255	26.3	5.15143	12700.9	15181.6	14305.9	4496.71	3879.59	4399.94
N6G92_RS08470	-	-	-	N6G92_RS08470	8	148	15.4	5.18072	2853.46	3327.53	3265.98	10651.9	12290.6	11968.9
N6G92_RS05430	-	-	-	N6G92_RS05430	8	240	25.8	4.52362	2386.02	2308.69	1960.88	905.364	737.051	655.83
N6G92_RS07650	-	-	-	N6G92_RS07650	27	467	49.7	5.38397	18469.6	18534.4	18064.7	11925	11707.8	11159.4
N6G92_RS08610	-	-	-	N6G92_RS08610	20	453	47.9	4.64874	7657.82	8065.15	8248.31	2442.04	2150.43	2298.55
N6G92_RS08575	-	-	-	N6G92_RS08575	17	239	25.3	9.25726	36566.8	33139.1	35474.9	42239.3	48003.5	47110.7
N6G92_RS06695	-	-	-	N6G92_RS06695	3	334	36.1	5.70172	507.775	282.973	302.738	0	0	0
N6G92_RS06830	-	-	-	N6G92_RS06830	8	161	17.6	5.90765	669.828	915.088	868.364	775.844	1275.91	878.115
N6G92_RS08230	-	-	-	N6G92_RS08230	4	203	22.2	5.49567	638.732	513.974	452.568	280.85	294.03	212.447
N6G92_RS08115	-	-	-	N6G92_RS08115	15	778	87.5	6.25299	480.747	354.921	422.618	0	0	0
N6G92_RS07360	-	-	-	N6G92_RS07360	3	199	21	4.87616	174.478	449.91	477.449	640.26	902.119	528.951
N6G92_RS04030	-	-	-	N6G92_RS04030	4	424	48	6.35809	490.334	382.579	353.721	70.1106	0	0
N6G92_RS05075	-	-	-	N6G92_RS05075	9	402	44	4.5213	778.838	889.98	709.188	3323.77	3807.43	3520.59
N6G92_RS06940	-	-	-	N6G92_RS06940	10	266	28	9.26398	1443.09	1427.38	1451.4	1008.97	1440.5	1587.24
N6G92_RS08405	-	-	-	N6G92_RS08405	5	100	11	4.35199	864.154	554.926	538.626	1365.08	1442.06	1119.27
N6G92_RS08510	-	-	-	N6G92_RS08510	11	349	36.9	4.664	3835.38	2995.61	3055.81	3257.16	3005.46	2987.79
N6G92_RS07055	-	-	-	N6G92_RS07055	3	154	17.2	5.96429	702.857	688.004	620.29	941.455	1611.87	1011.28
N6G92_RS05690	-	-	-	N6G92_RS05690	1	335	38	4.8819	35.6192	0	0	0	0	0
N6G92_RS06520	-	-	-	N6G92_RS06520	19	322	35.5	5.32575	4293.25	4021.76	4716.85	1827.96	0	0
N6G92_RS08365	-	-	-	N6G92_RS08365	2	83	9.1	10.4626	462.832	265.17	537.831	1552.38	2751.43	2576.19
N6G92_RS05190	-	-	-	N6G92_RS05190	5	239	25.4	6.97638	440.687	417.783	359.54	1081.48	1187.77	1029.14
N6G92_RS07800	-	-	-	N6G92_RS07800	1	339	36.8	5.06769	382.512	659.915	655.362	0	0	0
N6G92_RS06925	-	-	-	N6G92_RS06925	44	850	92.4	5.0014	35993.6	37496.1	36801.2	25613.1	25323.2	27264
N6G92_RS07045	-	-	-	N6G92_RS07045	3	381	40.2	10.0396	3284.65	2468.35	366.756	1.21198e+06	746625	416051
N6G92_RS08700	-	-	-	N6G92_RS08700	2	156	17.6	5.0506	1090.41	2194.82	2091.56	1617.9	1295.32	2530.89
N6G92_RS07155	-	-	-	N6G92_RS07155	1	48	4.6	5.00555	0	281.394	268.645	0	0	0
N6G92_RS06915	-	-	-	N6G92_RS06915	3	248	27.2	4.78119	366.259	340.786	432.203	0	0	0
N6G92_RS08330	-	-	-	N6G92_RS08330	1	559	59.1	6.81329	0	204.246	0	0	0	0
N6G92_RS05525	-	-	-	N6G92_RS05525	15	637	70	4.80585	5141.37	4362.27	4909.89	1183.21	0	3685.19
N6G92_RS07030	-	-	-	N6G92_RS07030	19	345	36.5	5.01263	22479.5	25484.3	25144.5	15658.2	15993.3	16338.9
N6G92_RS05065	-	-	-	N6G92_RS05065	8	468	49.8	9.03192	463.587	487.581	458.873	700.627	2009.92	744.697
N6G92_RS08595	-	-	-	N6G92_RS08595	11	373	40.5	4.77264	1591.79	927.647	1986.45	1636.74	2789.84	749.885
N6G92_RS05005	-	-	-	N6G92_RS05005	4	470	49.1	7.06207	509.148	470.885	512.097	0	611.187	976.631
N6G92_RS05250	-	-	-	N6G92_RS05250	13	311	32.7	4.99115	4460.71	5009.86	4880.21	3262.85	3059.24	3440.59
N6G92_RS07550	-	-	-	N6G92_RS07550	8	237	25	8.75568	999.877	1643.1	1434.1	1350.12	2237.03	1615.05
N6G92_RS05290	-	-	-	N6G92_RS05290	5	353	36.9	4.3349	872.871	445.444	753.813	0	0	0
N6G92_RS05025	-	-	-	N6G92_RS05025	6	312	32.7	4.44049	2706.47	3362.13	2427.37	526.704	459.001	427.587
N6G92_RS07355	-	-	-	N6G92_RS07355	2	453	48.6	4.88458	296.939	264.179	161.336	0	0	0
N6G92_RS08810	-	-	-	N6G92_RS08810	1	187	20.1	8.13702	0	147.903	0	0	0	0
N6G92_RS07940	-	-	-	N6G92_RS07940	10	295	32.5	5.99799	2140.47	2154.68	2090.12	3163	3011.26	2783.11
N6G92_RS08070	-	-	-	N6G92_RS08070	10	533	56.4	4.92767	3243.97	2725.85	2652.9	1164.33	940.798	1280.15
N6G92_RS08185	-	-	-	N6G92_RS08185	14	324	33.6	4.78668	4305.35	4422.74	3685.77	3746.95	4311.46	3909.37
N6G92_RS07675	-	-	-	N6G92_RS07675	3	191	21.4	5.28656	309.52	336.905	425.876	1228	0	0
N6G92_RS08970	-	-	-	N6G92_RS08970	4	95	10.4	9.30182	2285.24	1471.89	1629.33	0	1579.41	55.2085
N6G92_RS07905	-	-	-	N6G92_RS07905	15	275	28.2	4.81598	11079	10047.8	9152.16	30818.9	33597.1	33764
N6G92_RS08790	-	-	-	N6G92_RS08790	3	124	13.8	11.4675	37033.5	35265.6	25907.7	25776.5	27699.9	41779.8
N6G92_RS07565	-	-	-	N6G92_RS07565	4	156	17	8.77081	1783.75	1541.41	1553.25	1767.29	2631.17	2130.69
N6G92_RS06335	-	-	-	N6G92_RS06335	9	181	19.7	4.63629	17554.4	17511.5	18573.4	55776.4	59243.5	48661.6
N6G92_RS08980	-	-	-	N6G92_RS08980	20	392	41.6	5.91974	24047.1	26134.5	24190.1	3526.19	1930.7	1741
N6G92_RS06305	-	-	-	N6G92_RS06305	3	239	26.6	5.99432	264.752	222.511	178.109	0	0	0
N6G92_RS05980	-	-	-	N6G92_RS05980	3	580	64.7	6.91364	1138.61	1328.8	1025.77	0	0	0
N6G92_RS08865	-	-	-	N6G92_RS08865	22	424	46.5	5.47247	119421	117696	120860	17628.2	8616.58	7714.68
N6G92_RS06920	-	-	-	N6G92_RS06920	11	388	43.6	6.44904	680.676	710.127	810.945	681.028	1062.83	1046.04
N6G92_RS08635	-	-	-	N6G92_RS08635	11	415	43.8	4.35089	7999.46	6404.95	7419.54	1872.7	1949.58	2317.72
N6G92_RS07840	-	-	-	N6G92_RS07840	36	768	86	5.3996	37582.4	32925.9	33379	13233.5	12805.8	9908.1
N6G92_RS06585	-	-	-	N6G92_RS06585	1	474	50.1	5.35162	0	0	372.009	0	0	0
N6G92_RS07845	-	-	-	N6G92_RS07845	11	346	36.8	5.24042	4859.44	4685.43	4277.83	5820.49	4859.18	4612.07
N6G92_RS09060	-	-	-	N6G92_RS09060	1	425	44.9	9.17523	1619.16	804.162	1063.96	0	0	0
N6G92_RS08860	-	-	-	N6G92_RS08860	15	351	37.7	4.56989	4652.51	3501.16	3763.58	5145.31	5907.86	3977.26
N6G92_RS08815	-	-	-	N6G92_RS08815	4	322	33.9	8.82318	352.089	225.643	554.269	0	0	158.348
N6G92_RS05390	-	-	-	N6G92_RS05390	12	448	46.1	5.97516	4937.86	4752.36	4290.16	4490.24	4265.42	4802.95
N6G92_RS08075	-	-	-	N6G92_RS08075	10	251	27.7	5.01093	4320.03	3966.65	4317.83	6240.86	9139.37	7784.32
N6G92_RS05535	-	-	-	N6G92_RS05535	1	141	15.6	5.20404	367.631	0	309.315	0	0	0
N6G92_RS06500	-	-	-	N6G92_RS06500	6	179	19.1	9.05389	4472.86	4037.35	4115.89	1217.3	0	0
N6G92_RS06480	-	-	-	N6G92_RS06480	7	498	55.1	10.0104	405.574	402.833	314.784	0	0	0
N6G92_RS07105	-	-	-	N6G92_RS07105	4	224	24.2	9.06708	1729.41	1639.34	1540.25	3770.58	5037.3	5453.79
N6G92_RS08310	-	-	-	N6G92_RS08310	9	201	21.7	4.44928	3386.19	3611.51	2760.96	1781.77	1426.28	2313.74
N6G92_RS07375	-	-	-	N6G92_RS07375	6	359	37.6	4.94696	963.108	658.448	732.63	854.946	612.469	615.982
N6G92_RS05370	-	-	-	N6G92_RS05370	5	155	16.6	4.85468	1536.65	1515.29	1136.49	1770.74	2489.78	2459.31
N6G92_RS06460	-	-	-	N6G92_RS06460	1	107	11.8	4.84503	729.69	920.044	856.694	2297.52	2042.5	2057.05
N6G92_RS08335	-	-	-	N6G92_RS08335	1	68	7.5	5.03668	2203.38	1657.58	1953.56	0	0	0
N6G92_RS08065	-	-	-	N6G92_RS08065	9	165	18.7	5.16937	630.512	778.653	746.898	964.631	1581.52	699.093
N6G92_RS09045	-	-	-	N6G92_RS09045	8	257	26.9	5.70673	810.543	919.216	985.178	808.194	790.88	881.418
N6G92_RS08490	-	-	-	N6G92_RS08490	1	147	15.6	9.68365	1280.04	660.527	706.385	0	0	0
N6G92_RS09215	-	-	-	N6G92_RS09215	3	694	75.6	4.88043	56.7405	82.5297	187.038	0	0	257.296
N6G92_RS06345	-	-	-	N6G92_RS06345	4	100	10.7	5.09662	1318.08	1290.83	1228.67	2268.04	2050.88	1666.35
N6G92_RS09090	-	-	-	N6G92_RS09090	10	748	78.7	4.78778	1487.49	1632.76	1610.82	0	628.436	0
N6G92_RS09195	-	-	-	N6G92_RS09195	12	323	34.9	6.61273	2736.42	2500.47	2762.7	3439.15	4065.29	4072.31
N6G92_RS08515	-	-	-	N6G92_RS08515	4	287	30.5	9.67071	699.897	701.576	720.197	0	0	0
N6G92_RS08830	-	-	-	N6G92_RS08830	4	155	16	4.72797	4952.87	5377	5595.59	1866.69	2814.43	1888.94
N6G92_RS06645	-	-	-	N6G92_RS06645	11	436	44.8	4.71197	11792.6	11388.5	8902.84	1219.28	522.335	320.171
N6G92_RS09135	-	-	-	N6G92_RS09135	17	387	41.3	5.23871	3910.47	4693.71	4471.61	1735.9	1327.48	1376.72
N6G92_RS05300	-	-	-	N6G92_RS05300	1	481	50.6	4.68634	684.482	335.403	0	0	0	0
N6G92_RS07315	-	-	-	N6G92_RS07315	9	244	26	4.57452	1023.84	969.315	935.66	1010.63	1302.81	1297.39
N6G92_RS05645	-	-	-	N6G92_RS05645	11	360	40	5.56915	2710.47	2302.77	2383.34	2464	968.538	2180.54
N6G92_RS07595	-	-	-	N6G92_RS07595	5	261	27.6	4.3736	1156.41	838.123	1295.62	1175.18	2245.76	0
N6G92_RS09555	-	-	-	N6G92_RS09555	5	222	24.6	5.09271	815.998	845.133	764.799	0	413.642	628.56
N6G92_RS08360	-	-	-	N6G92_RS08360	9	245	26.7	9.09503	5920.67	4835.99	4563.56	1210.97	961.084	2988.35
N6G92_RS05885	-	-	-	N6G92_RS05885	9	220	23	4.61444	1386.08	1630.88	1389.9	394.028	232.571	1208.65
N6G92_RS08920	-	-	-	N6G92_RS08920	4	311	33.3	5.31818	464.07	502.718	404.566	252.398	0	265.603
N6G92_RS09345	-	-	-	N6G92_RS09345	8	265	27.5	4.85321	2142.5	2797.83	2726.9	7316.95	8344.33	5980.84
N6G92_RS10670	-	-	-	N6G92_RS10670	4	319	33.7	5.31659	654.325	631.014	626.439	0	1407.49	1365.06
N6G92_RS10705	-	-	-	N6G92_RS10705	7	213	22.9	4.81635	752.261	730.452	871.37	1410.98	1630.08	1492.4
N6G92_RS09540	-	-	-	N6G92_RS09540	11	99	10.5	4.78375	102598	106289	114712	477144	518167	510011
N6G92_RS12655	-	-	-	N6G92_RS12655	17	475	49.9	4.84625	1908.85	1760.93	2144.07	417.934	543.151	706.778
N6G92_RS11175	-	-	-	N6G92_RS11175	11	518	56.4	5.91193	2723.4	2420.18	2295.04	951.523	543.194	1445.21
N6G92_RS09300	-	-	-	N6G92_RS09300	1	61	7	11.0394	9883.42	16609.6	16310.9	127503	127408	117762
N6G92_RS07405	-	-	-	N6G92_RS07405	4	283	30.1	5.19574	188.438	190.377	185.814	0	0	0
N6G92_RS10525	-	-	-	N6G92_RS10525	24	546	58.3	4.96539	5009.24	5225.81	5100.43	5251.41	4348.07	4549.15
N6G92_RS11685	-	-	-	N6G92_RS11685	8	308	34	6.61737	1315.2	999.903	1118.74	521.337	790.893	1061.23
N6G92_RS12100	-	-	-	N6G92_RS12100	17	369	39.9	8.41449	1998.36	1922.64	1986.34	4967.76	5733.81	5645.06
N6G92_RS13100	-	-	-	N6G92_RS13100	1	311	33.6	4.82465	86.0604	90.9261	0	194.088	0	44.4617
N6G92_RS07890	-	-	-	N6G92_RS07890	7	239	26.3	4.90131	1299.98	1429.39	1253.95	951.784	1458.79	1628.13
N6G92_RS10055	-	-	-	N6G92_RS10055	17	346	36.8	4.91974	4959.52	5433.77	5260.84	28723.6	29439.7	36262
N6G92_RS12965	-	-	-	N6G92_RS12965	1	326	36	6.26447	587.843	767.009	866.094	0	0	0
N6G92_RS05060	-	-	-	N6G92_RS05060	11	406	45.2	4.81867	2364.69	2364.53	2338.47	3983.68	4289.92	3572.99
N6G92_RS11585	-	-	-	N6G92_RS11585	9	275	28.4	4.63947	9844.06	7004.93	6031.19	3808.27	3409.5	3632.34
N6G92_RS13105	-	-	-	N6G92_RS13105	2	223	23.3	5.84369	1215.93	1052	1292.23	702.443	591.435	326.965
N6G92_RS10060	-	-	-	N6G92_RS10060	13	301	33.4	4.78375	1905.08	2264.57	2867.92	19648.7	19934.1	19224.7
N6G92_RS06275	-	-	-	N6G92_RS06275	3	349	37.6	4.97382	194.852	172.395	219.425	0	0	0
N6G92_RS07435	-	-	-	N6G92_RS07435	5	116	13.2	8.07745	423.08	261.11	207.288	1616.5	1299.04	1760.32
N6G92_RS07985	-	-	-	N6G92_RS07985	8	347	36.1	4.65033	2736.3	2528.87	2707.5	2186.48	2609	3635.12
N6G92_RS12130	-	-	-	N6G92_RS12130	18	604	63.8	4.72528	1932.11	1916.08	1503.25	467.412	393.411	2207.7
N6G92_RS10780	-	-	-	N6G92_RS10780	10	437	44.8	4.62982	781.793	945.633	965.925	863.313	1269.65	989.466
N6G92_RS08145	-	-	-	N6G92_RS08145	2	70	7.6	9.2995	804.117	1194.98	1065.38	0	0	1089.12
N6G92_RS08620	-	-	-	N6G92_RS08620	17	331	35.6	5.02655	8452.16	6558.3	7172.63	2270.08	2469.23	2379.42
N6G92_RS10130	-	-	-	N6G92_RS10130	3	333	35.2	6.09772	283.22	210.857	224.578	97.4203	0	0
N6G92_RS05040	-	-	-	N6G92_RS05040	6	456	47	4.67804	1267.9	1347.35	1657.7	0	3795.89	356.495
N6G92_RS06440	-	-	-	N6G92_RS06440	16	653	68	4.38117	2694.51	2751.84	2815.53	1658.82	486.484	933.97
N6G92_RS10235	-	-	-	N6G92_RS10235	5	207	21.6	4.80267	2219.47	4063.06	2985.21	3691.13	2867.21	3768.91
N6G92_RS07025	-	-	-	N6G92_RS07025	3	245	26.5	5.40643	549.753	528.308	375.294	658.997	923.18	416.693
N6G92_RS08500	-	-	-	N6G92_RS08500	12	232	25.4	8.591	2471.47	2699.79	2940.12	3229.59	2916.24	2985.82
N6G92_RS01420	-	-	-	N6G92_RS01420	4	231	25.4	4.98431	631.838	338.756	601.037	0	0	945.662
N6G92_RS06635	-	-	-	N6G92_RS06635	34	1053	111	7.75128	6194.09	6352.71	6234.95	6552.72	6266.92	8551.37
N6G92_RS06965	-	-	-	N6G92_RS06965	5	226	24.6	9.36529	254.635	266.708	318.243	0	0	0
N6G92_RS02305	-	-	-	N6G92_RS02305	6	184	19.6	5.04254	948.827	792.408	788.3	1385.33	1593.56	1502.31
N6G92_RS09310	-	-	-	N6G92_RS09310	13	179	19.4	9.94244	19684.2	21018.1	20844.3	26918.8	28772	30705.6
N6G92_RS09655	-	-	-	N6G92_RS09655	2	232	25.1	4.87677	438.78	338.178	302.494	0	0	618.926
N6G92_RS03095	-	-	-	N6G92_RS03095	11	369	40.1	4.96112	495.793	414.884	490.927	1095.61	1354.16	426.679
N6G92_RS04010	-	-	-	N6G92_RS04010	4	292	32	5.92706	305.58	380.719	184.286	0	0	0
N6G92_RS13160	-	-	-	N6G92_RS13160	11	380	42.3	5.112	728.866	876.127	916.822	1415.77	1412.61	1579.95
N6G92_RS04660	-	-	-	N6G92_RS04660	6	267	27.8	4.86639	464.8	598.135	452.862	917.012	543.746	649.668
N6G92_RS03300	-	-	-	N6G92_RS03300	8	373	39.8	5.32501	2413.67	2518.18	2903.57	2432.88	3884.37	4584.97
N6G92_RS12960	-	-	-	N6G92_RS12960	18	923	97.8	6.04486	657.149	608.223	657.338	731.025	804.188	1030.44
N6G92_RS13145	-	-	-	N6G92_RS13145	1	255	27.1	5.51837	850.258	980.608	821.511	0	0	0
N6G92_RS04395	-	-	-	N6G92_RS04395	5	401	46	9.27069	519.898	415.193	286.584	248.666	0	0
N6G92_RS04495	-	-	-	N6G92_RS04495	1	345	37.2	5.39398	0	302.891	0	2062	1786.1	2004.13
N6G92_RS00235	-	-	-	N6G92_RS00235	41	1532	165.9	5.23663	1427.24	1337.09	1222.74	3081.81	2815.16	3151.12
N6G92_RS09895	-	-	-	N6G92_RS09895	1	279	29.6	8.6629	1108.61	1086.62	1067.87	0	0	0
N6G92_RS11290	-	-	-	N6G92_RS11290	4	209	23.4	5.05963	481.404	362.569	403.771	0	0	685.74
N6G92_RS11815	-	-	-	N6G92_RS11815	13	475	49.8	4.70245	6402.77	6928.12	6817.84	9478.69	8141.65	8268.67
N6G92_RS10685	-	-	-	N6G92_RS10685	2	61	6.7	4.12836	466.682	393.619	444.964	0	0	0
N6G92_RS11530	-	-	-	N6G92_RS11530	3	216	22.7	4.54828	647.484	476.435	355.385	717.248	489.624	0
N6G92_RS10125	-	-	-	N6G92_RS10125	5	341	35.8	4.9361	360.709	347.266	310.157	604.728	814.423	475.571
N6G92_RS10980	-	-	-	N6G92_RS10980	8	299	32.1	4.72955	1550.24	1751.71	1836.94	918.346	1254.12	1634.03
N6G92_RS00470	-	-	-	N6G92_RS00470	1	147	16	6.91266	0	492.795	505.771	0	0	0
N6G92_RS10245	-	-	-	N6G92_RS10245	2	265	26.9	4.87128	625.583	794.013	765.074	567.07	518.217	437.887
N6G92_RS12790	-	-	-	N6G92_RS12790	9	4153	442.7	4.95099	939.763	810.301	807.433	0	0	0
N6G92_RS12835	-	-	-	N6G92_RS12835	5	208	22.1	4.76666	1002.97	1124.35	1312.77	1342.59	0	1782.72
N6G92_RS12510	-	-	-	N6G92_RS12510	7	307	35.3	5.61957	1174.36	1159.73	970.636	1127.87	1078.16	1714.55
N6G92_RS11840	-	-	-	N6G92_RS11840	7	360	38	4.83783	804.01	883.764	904.61	1054.88	1352.31	1377.64
N6G92_RS12535	-	-	-	N6G92_RS12535	9	326	35.6	5.95819	1286.53	1320.32	1160.89	1013.23	1120.67	1214.48
N6G92_RS10270	-	-	-	N6G92_RS10270	2	156	17.1	4.61261	65.9095	136.762	115.174	2561.31	1024.91	1128.82
N6G92_RS04705	-	-	-	N6G92_RS04705	8	136	14.5	4.51349	13227.2	10291.3	11251.9	4750.37	4620.86	4891.99
N6G92_RS04750	-	-	-	N6G92_RS04750	9	271	27.9	4.53827	774.707	663.119	817.789	0	0	0
N6G92_RS10485	-	-	-	N6G92_RS10485	3	138	14.8	4.46637	2237.78	2322.94	2383.52	5560.82	5985.47	3839.73
N6G92_RS09600	-	-	-	N6G92_RS09600	13	584	62.7	8.80939	663.704	627.4	687.718	133.009	279.146	452.575
N6G92_RS10165	-	-	-	N6G92_RS10165	8	263	27.9	4.81195	547.753	358.39	336.952	547.147	505.427	0
N6G92_RS01585	-	-	-	N6G92_RS01585	3	344	35.8	4.14239	385.583	99.9324	134.276	0	0	0
N6G92_RS04830	-	-	-	N6G92_RS04830	5	211	23	5.32599	939.009	1046.67	839.144	2503.92	2525.98	4064.09
N6G92_RS04855	-	-	-	N6G92_RS04855	5	215	22.5	6.29193	690.24	715.333	581.539	491.941	1053.56	893.392
N6G92_RS00585	-	-	-	N6G92_RS00585	2	150	15.4	3.73895	4647.22	3614.57	5025	7686.6	6047.59	7419.92
N6G92_RS00915	-	-	-	N6G92_RS00915	10	411	44.6	8.49957	849.548	974.443	1078.83	702.398	1128.38	982.532
N6G92_RS02100	-	-	-	N6G92_RS02100	2	189	20.9	7.93451	231.125	296.425	267.147	0	0	0
N6G92_RS04250	-	-	-	N6G92_RS04250	2	350	37	4.73285	167.438	235.938	156.584	2551.04	3098.32	0
N6G92_RS01250	-	-	-	N6G92_RS01250	13	335	37.3	4.97589	1727.64	1500.64	1545.44	1451.41	1169.69	1459.71
N6G92_RS01960	-	-	-	N6G92_RS01960	1	451	49.6	9.41058	226.798	183.859	0	0	0	0
N6G92_RS03215	-	-	-	N6G92_RS03215	7	163	18.1	4.63788	4528.09	7355.54	6419.03	27026	19581	23458.3
N6G92_RS01065	-	-	-	N6G92_RS01065	4	301	32.2	6.14545	1072.1	945.782	1147.29	0	564.737	0
N6G92_RS03660	-	-	-	N6G92_RS03660	5	477	49.5	8.23883	361.133	224.373	218.84	189.12	0	2849.31
N6G92_RS00310	-	-	-	N6G92_RS00310	2	365	38.9	6.39178	116.462	97.2535	76.2077	0	0	0
N6G92_RS02860	-	-	-	N6G92_RS02860	1	352	36.5	4.95575	180.887	107.657	129.623	0	0	261.622
N6G92_RS03715	-	-	-	N6G92_RS03715	7	239	24.3	5.57562	5423.59	5339.11	5453.19	0	0	0
N6G92_RS02320	-	-	-	N6G92_RS02320	4	329	36	4.83331	366.779	454.057	384.741	0	429.114	4039.01
N6G92_RS04110	-	-	-	N6G92_RS04110	17	1093	118.4	5.03058	1079.15	1028.86	1156.34	0	574.008	0
N6G92_RS01125	-	-	-	N6G92_RS01125	16	1100	117.7	7.19415	1210.29	1127.38	1175.62	549.399	1199.8	848.235
N6G92_RS01180	-	-	-	N6G92_RS01180	1	157	17.3	8.25507	135.368	0	92.2586	138.835	0	0
N6G92_RS04165	-	-	-	N6G92_RS04165	10	433	46.2	5.41657	5247.61	4937.34	4826.2	3533.76	4193.94	3348.23
N6G92_RS05225	-	-	-	N6G92_RS05225	7	252	28	5.93207	2555.78	2686.49	2406.21	4977.23	6448.74	5961.54
N6G92_RS06850	-	-	-	N6G92_RS06850	6	233	26.2	5.25739	732.441	759.463	826.03	1130.19	0	0
N6G92_RS05575	-	-	-	N6G92_RS05575	1	122	13.1	5.26764	210.173	61.1434	0	64.0387	125.312	0
N6G92_RS06860	-	-	-	N6G92_RS06860	4	303	33.1	4.90082	526.505	359.743	390.332	0	0	1515.81
N6G92_RS06880	-	-	-	N6G92_RS06880	4	524	56.8	5.29376	928.972	941.347	503.927	0	508.059	0
N6G92_RS08835	-	-	-	N6G92_RS08835	8	411	42.7	4.91266	1615.57	1587.66	1943.32	867.051	454.891	505.48
N6G92_RS09050	-	-	-	N6G92_RS09050	18	432	45.4	4.39923	8537.3	7786.12	6220.63	349.228	0	572.169
N6G92_RS09235	-	-	-	N6G92_RS09235	13	218	23	10.1614	35820.5	38408.8	39559.2	95436.1	93681.1	109385
N6G92_RS05170	-	-	-	N6G92_RS05170	4	492	53.6	5.4942	237.339	342.784	325.538	0	0	563.7
N6G92_RS08095	-	-	-	N6G92_RS08095	12	316	33.5	5.44684	653.559	601.857	752.488	1701.23	1393.63	1269.29
N6G92_RS07065	-	-	-	N6G92_RS07065	6	313	32.6	5.97504	770.719	635.044	629.876	0	0	0
N6G92_RS07100	-	-	-	N6G92_RS07100	2	256	27.7	9.07074	134.729	110.873	92.1871	0	0	0
N6G92_RS07830	-	-	-	N6G92_RS07830	22	429	46.7	5.06476	29501.4	29150	28342.6	9555.01	7909.74	7309.72
N6G92_RS08350	-	-	-	N6G92_RS08350	7	367	39.8	5.57806	1189.61	1325.53	1349.24	0	0	0
N6G92_RS08955	-	-	-	N6G92_RS08955	7	277	29.8	4.68903	1747.84	2069.15	1771.55	756.648	334.166	781.869
N6G92_RS08155	-	-	-	N6G92_RS08155	9	377	40.8	10.0323	635.116	659.263	1213.9	2217.33	2438.59	2935.69
N6G92_RS08655	-	-	-	N6G92_RS08655	76	1318	146.3	6.15106	25442.5	25990	25404.7	23578.3	24682	25242.4
N6G92_RS08945	-	-	-	N6G92_RS08945	4	70	7.4	4.88495	4551.1	3890.83	4011.78	3687.14	3493.09	4397.87
N6G92_RS06155	-	-	-	N6G92_RS06155	16	431	46.6	4.50543	6963.25	7365.38	7333.04	1554.03	1478.66	1288.91
N6G92_RS06710	-	-	-	N6G92_RS06710	5	198	21.3	4.4267	9382.17	8331.9	8805.75	32786.1	31806	34348.9
N6G92_RS07440	-	-	-	N6G92_RS07440	3	196	19	4.36737	2743.79	2293.05	2588.15	1548.5	1386.4	1278.22
N6G92_RS08735	-	-	-	N6G92_RS08735	13	266	28.3	5.51605	3099.3	2913.09	3177.77	2030.06	1890.72	1656.01
N6G92_RS09230	-	-	-	N6G92_RS09230	10	101	11.5	9.60651	67776.7	83683	77232.6	347569	372129	408859
N6G92_RS05505	-	-	-	N6G92_RS05505	5	52	4.8	8.25409	569669	390935	574168	319801	94657.4	102861
N6G92_RS05680	-	-	-	N6G92_RS05680	4	283	30.4	4.74615	472.824	516.216	562.751	949.196	0	706.172
N6G92_RS07470	-	-	-	N6G92_RS07470	3	190	21.8	6.28656	288.294	331.887	319.506	0	316.664	0
N6G92_RS06945	-	-	-	N6G92_RS06945	11	177	18.6	5.50678	11620.6	9451.77	9847.9	14502.8	17747.6	16708
N6G92_RS08560	-	-	-	N6G92_RS08560	4	167	17.8	10.0831	3264.42	3412.79	3174.6	2694.81	3286.03	2813.22
N6G92_RS05580	-	-	-	N6G92_RS05580	3	156	16	3.98871	5642.98	4760.42	4195.83	2878.43	2455.07	3032.59
N6G92_RS05220	-	-	-	N6G92_RS05220	6	235	25.5	4.53033	2203.89	1489.31	1694.7	2095.4	2284.28	1973.13
N6G92_RS06895	-	-	-	N6G92_RS06895	8	350	36.6	4.55572	695.061	341.395	489.736	534.642	72.7627	0
N6G92_RS06890	-	-	-	N6G92_RS06890	2	550	58.6	5.50006	76.5559	55.3153	0	0	0	0
N6G92_RS04190	-	-	-	N6G92_RS04190	15	291	32	5.01032	6437.36	6608.2	6004.99	3595.97	3811.76	4658.52
N6G92_RS04305	-	-	-	N6G92_RS04305	2	195	22	5.34393	368.785	76.5129	104.422	0	0	0
N6G92_RS04440	-	-	-	N6G92_RS04440	11	223	24.3	4.7691	4321.53	5868.69	5340.5	5463.5	5749.2	5463.41
N6G92_RS02085	-	-	-	N6G92_RS02085	7	266	26.9	4.38947	4094.68	4030.96	3761.52	0	0	0
N6G92_RS02590	-	-	-	N6G92_RS02590	4	249	25.2	5.49213	389.225	323.227	294.441	2986.72	887.049	922.401
N6G92_RS02975	-	-	-	N6G92_RS02975	5	224	24.8	4.98175	913.408	1165.35	1074.73	554.519	0	0
N6G92_RS04720	-	-	-	N6G92_RS04720	21	5564	596.3	4.73529	362.703	425.32	392.763	0	0	0
N6G92_RS03750	-	-	-	N6G92_RS03750	4	292	31	5.83942	337.173	363.746	292.968	0	0	0
N6G92_RS00285	-	-	-	N6G92_RS00285	2	106	11.8	5.84869	323.448	468.112	561.276	1518.17	2683.14	3995.06
N6G92_RS00740	-	-	-	N6G92_RS00740	5	470	50.2	5.60455	506.472	349.081	289.655	862.689	1520.27	10224.9
N6G92_RS01550	-	-	-	N6G92_RS01550	2	289	31.8	4.74139	308.696	163.229	412.705	0	0	0
N6G92_RS03905	-	-	-	N6G92_RS03905	3	95	10.6	6.29242	754.375	1004.86	1123.39	2179.95	2366.64	2079.78
N6G92_RS03105	-	-	-	N6G92_RS03105	6	469	49.3	5.1889	2517.64	4005.68	3721.26	2107.49	2975.9	2560.46
N6G92_RS04325	-	-	-	N6G92_RS04325	3	473	51.1	5.66669	290.56	283.072	270.805	0	0	0
N6G92_RS04635	-	-	-	N6G92_RS04635	3	339	35.9	4.63287	126.799	142.199	126.051	0	2958.01	2402.1
N6G92_RS00695	-	-	-	N6G92_RS00695	6	216	24.3	5.22101	1344.78	796.171	1259.06	0	687.781	704.686
N6G92_RS00720	-	-	-	N6G92_RS00720	3	143	15	4.80731	218.138	225.618	177.562	0	0	0
N6G92_RS00155	-	-	-	N6G92_RS00155	4	221	23.3	4.93878	694.004	613.312	626.376	841.973	1279.66	1541.87
N6G92_RS00160	-	-	-	N6G92_RS00160	22	641	67.8	5.40228	2095.15	1741.14	1869.48	1554.05	945.098	947.482
N6G92_RS01290	-	-	-	N6G92_RS01290	5	298	33.5	6.13483	1884.09	1362.18	1425.59	0	1568.72	2076.29
N6G92_RS01730	-	-	-	N6G92_RS01730	4	577	62.2	5.0788	571.966	401.273	473.454	491.182	565.84	473.783
N6G92_RS02830	-	-	-	N6G92_RS02830	1	108	11.8	6.04083	127	0	0	0	0	0
N6G92_RS02985	-	-	-	N6G92_RS02985	8	211	22.4	5.1889	1493.13	1491.2	1387.01	1303.04	1288.1	1236.45
N6G92_RS03420	-	-	-	N6G92_RS03420	6	217	23.3	5.591	469.05	526.199	597.044	750.119	0	0
N6G92_RS04025	-	-	-	N6G92_RS04025	5	274	30.1	5.62482	249.974	368.998	331.528	745.271	894.752	721.309
N6G92_RS00610	-	-	-	N6G92_RS00610	13	458	47.8	4.51129	875.635	990.175	844.971	780.587	1088.44	848.339
N6G92_RS01545	-	-	-	N6G92_RS01545	7	327	34.5	4.65802	1003.59	969.487	1118.51	0	0	0
N6G92_RS02595	-	-	-	N6G92_RS02595	4	272	29.2	5.76019	546.771	375.299	402.135	0	0	0
N6G92_RS03640	-	-	-	N6G92_RS03640	11	212	22.4	5.07599	4454.83	5604.14	5526.58	13061	10754.8	13501.4
N6G92_RS01170	-	-	-	N6G92_RS01170	8	253	27	7.95526	5468.25	6619.96	5023.84	5571.86	5754.05	5714.41
N6G92_RS02060	-	-	-	N6G92_RS02060	20	433	48.2	5.73883	13679.9	12366	14481.6	7488.97	9583.53	8047.57
N6G92_RS03400	-	-	-	N6G92_RS03400	1	144	14.6	4.43793	4310.76	1852.43	2292.3	4111.86	0	0
N6G92_RS00755	-	-	-	N6G92_RS00755	4	240	25.5	4.79303	264.548	149.783	212.709	0	0	728.114
N6G92_RS01195	-	-	-	N6G92_RS01195	6	202	22	5.33136	486.131	594.691	420.699	0	308.275	1021.62
N6G92_RS02400	-	-	-	N6G92_RS02400	27	789	81.9	4.867	6751.19	7563.76	6832.91	2854.84	3065.51	2796.03
N6G92_RS01130	-	-	-	N6G92_RS01130	10	1084	114.9	6.84613	699.622	633.424	625.903	356.682	0	723.831
N6G92_RS03685	-	-	-	N6G92_RS03685	10	464	50.9	5.23151	1233.19	1504.34	1391.16	1534.42	1537.87	1545.36
N6G92_RS04050	-	-	-	N6G92_RS04050	10	686	73.4	5.37933	1008.54	954.399	1012.2	0	684.328	845.782
N6G92_RS01045	-	-	-	N6G92_RS01045	3	307	33.1	4.7691	175.798	113.231	146.413	384.218	0	0
N6G92_RS02855	-	-	-	N6G92_RS02855	2	369	39.3	4.60419	275.968	319.286	375.401	2430.68	1854.66	1485.95
N6G92_RS01370	-	-	-	N6G92_RS01370	5	283	30.1	4.81439	9174.69	8702.67	7734.59	742.923	0	0
N6G92_RS03845	-	-	-	N6G92_RS03845	2	266	29.3	9.62128	1409.21	1427.52	1474.33	0	0	0
N6G92_RS05365	-	-	-	N6G92_RS05365	3	362	38.5	5.2182	616.901	537.959	419.954	852.576	453.796	297.115
N6G92_RS03775	-	-	-	N6G92_RS03775	1	720	76.1	4.75531	0	317.217	0	0	0	0
N6G92_RS05480	-	-	-	N6G92_RS05480	10	384	40.6	5.11786	461.49	539.634	541.504	297.776	0	1328.46
N6G92_RS05255	-	-	-	N6G92_RS05255	3	192	20.4	9.51093	1208.96	1027.28	1015.5	982.147	1325.51	1228.47
N6G92_RS01035	-	-	-	N6G92_RS01035	15	393	40.5	5.25543	4710.88	4286.48	3449.33	2540.55	3243.21	2509.17
N6G92_RS07810	-	-	-	N6G92_RS07810	7	470	52.9	6.36298	433.205	684.746	727.434	817.062	576.321	0
N6G92_RS08300	-	-	-	N6G92_RS08300	13	441	45.4	5.39398	3337.18	3187.71	2913.47	2304.94	3229.85	2758.86
N6G92_RS01160	-	-	-	N6G92_RS01160	5	202	22	5.49737	473.443	377.225	442.344	433.79	951.66	894.588
N6G92_RS05935	-	-	-	N6G92_RS05935	3	305	31.1	4.51886	298.855	749.229	649.658	0	0	465.168
N6G92_RS04685	-	-	-	N6G92_RS04685	5	591	62.1	5.27081	478.831	265.324	228.949	0	0	0
N6G92_RS02185	-	-	-	N6G92_RS02185	2	297	31.9	6.40216	246.977	0	272.863	408.553	402.276	0
N6G92_RS08460	-	-	-	N6G92_RS08460	4	214	23.3	5.25311	581.816	664.325	543.647	1970.32	1158.79	1395.1
N6G92_RS08660	-	-	-	N6G92_RS08660	5	128	14.1	4.34149	3022.01	2794.76	2805.77	1396.69	1552.95	1310.33
N6G92_RS04895	-	-	-	N6G92_RS04895	5	360	38	4.31513	695.564	494.633	530.261	0	0	0
N6G92_RS08760	-	-	-	N6G92_RS08760	1	661	70.3	4.99371	0	239.359	251.266	0	0	0
N6G92_RS05565	-	-	-	N6G92_RS05565	8	245	26	6.19501	4706.48	1621.19	2752.55	166.412	406.045	155.975
N6G92_RS01050	-	-	-	N6G92_RS01050	12	404	46.2	5.13983	2945.6	2941.99	3002.81	2039.59	1907.83	1844.39
N6G92_RS08800	-	-	-	N6G92_RS08800	26	700	76.8	4.92487	19630.9	23141.2	23434.2	20772.1	21402	23872
N6G92_RS09040	-	-	-	N6G92_RS09040	6	474	50.1	4.61664	1332.65	986.268	1001.75	447.306	438.297	0
N6G92_RS02780	-	-	-	N6G92_RS02780	6	265	27.8	5.66107	398.028	250.127	452.301	636.96	492.852	394.243
N6G92_RS00280	-	-	-	N6G92_RS00280	5	770	82.8	5.16864	372.865	129.553	159.039	0	0	0
N6G92_RS09240	-	-	-	N6G92_RS09240	7	224	23.9	9.85199	23928.2	25988.4	24690	26601.3	27895.4	29357.3
N6G92_RS08570	-	-	-	N6G92_RS08570	7	144	15.2	9.60699	29515.1	25706.4	31023.6	129565	127571	123932
N6G92_RS00860	-	-	-	N6G92_RS00860	9	304	32	5.08893	1692.07	2239.24	2047.39	4575.65	4975.8	5917.95
N6G92_RS06980	-	-	-	N6G92_RS06980	8	260	27.7	6.20087	647.961	774.186	578.941	339.811	743.93	487.965
N6G92_RS01230	-	-	-	N6G92_RS01230	7	276	30	5.862	3079.62	3651	3023.4	4350.62	5729.57	4946.96
N6G92_RS02070	-	-	-	N6G92_RS02070	8	144	15.5	7.96417	9605.33	8674.43	8706.62	9939.29	10764.7	11059.4
N6G92_RS05915	-	-	-	N6G92_RS05915	9	326	35.6	4.57733	2211.11	2480.29	2123.85	0	0	758.532
N6G92_RS02420	-	-	-	N6G92_RS02420	3	54	6	5.43329	22038.5	28172	30822.1	25784.8	28105.2	18970.8
N6G92_RS00445	-	-	-	N6G92_RS00445	20	575	65.7	5.34955	15731.5	15813.8	15058.7	5498.67	4218.96	4092.39
N6G92_RS03995	-	-	-	N6G92_RS03995	1	123	13.4	5.76447	2504.2	2090.47	1772.28	0	0	0
N6G92_RS06130	-	-	-	N6G92_RS06130	7	238	26.3	5.40582	350.23	408.393	284.617	916.155	844.707	762.127
N6G92_RS08090	-	-	-	N6G92_RS08090	6	261	29.2	4.77948	801.578	617.014	652.589	1351.72	1123.64	676.662
N6G92_RS05615	-	-	-	N6G92_RS05615	7	166	17.3	4.42548	2547.52	2978.12	2414.23	7084.04	6457.89	7422.13
N6G92_RS08870	-	-	-	N6G92_RS08870	25	360	39.4	5.10297	40488	43085.3	42729.8	8971.67	5916.09	4060.27
N6G92_RS09055	-	-	-	N6G92_RS09055	5	179	19.2	4.06647	3640.23	3090.12	3120.76	8868.03	10536.8	10419.8
N6G92_RS09190	-	-	-	N6G92_RS09190	2	287	31.1	10.7335	344.023	237.334	524.495	0	0	0
N6G92_RS05380	-	-	-	N6G92_RS05380	5	199	21.5	5.65253	1193.58	961.438	867.41	865.941	0	1457.28
N6G92_RS07920	-	-	-	N6G92_RS07920	6	265	28.4	4.8764	767.086	553.063	735.25	381.879	0	761.934
N6G92_RS07165	-	-	-	N6G92_RS07165	13	411	43.9	4.94257	1486.59	1452.14	1304.68	1233.46	1260.44	1221.99
N6G92_RS06070	-	-	-	N6G92_RS06070	9	416	43.4	4.73956	2063.89	2081.83	1925.14	1252.58	732.883	475.466
N6G92_RS08045	-	-	-	N6G92_RS08045	1	257	27.9	4.54462	738.773	820.67	1028.36	4251.25	4709.76	3361.17
N6G92_RS08290	-	-	-	N6G92_RS08290	21	643	70.4	5.15082	8834.1	7980.89	7824.37	5620.09	5519.02	5729.26
N6G92_RS06145	-	-	-	N6G92_RS06145	4	294	32.3	5.32965	548.033	492.762	586.958	894.195	328.245	279.798
N6G92_RS08550	-	-	-	N6G92_RS08550	5	141	14.8	5.68365	1021.38	1013.25	1030.22	1671.41	1621.74	1349.81
N6G92_RS09365	-	-	-	N6G92_RS09365	3	137	14.6	11.423	8547.95	10227.3	10273.9	67769	40580.3	66760.7
N6G92_RS08775	-	-	-	N6G92_RS08775	2	203	22.5	6.22028	243.375	153.032	342.768	837.15	0	335.009
N6G92_RS09245	-	-	-	N6G92_RS09245	7	101	11.1	9.99188	42099.2	42486.2	36751.8	59253.9	73602.9	62784.4
N6G92_RS09330	-	-	-	N6G92_RS09330	8	147	15.6	10.5699	28004.1	28846.2	27777	108668	136507	124111
N6G92_RS09450	-	-	-	N6G92_RS09450	9	169	18.5	9.42987	47866.7	49365.9	46379.8	138618	156350	131499
N6G92_RS09720	-	-	-	N6G92_RS09720	1	318	36.3	4.68646	43.3623	151.723	146.427	0	0	0
N6G92_RS07835	-	-	-	N6G92_RS07835	15	298	32.1	5.60553	8754.97	10193.3	9655.17	2673.95	2756.47	2311.26
N6G92_RS09580	-	-	-	N6G92_RS09580	5	312	31.9	4.44769	4423.08	5263.41	3368.76	0	0	0
N6G92_RS08805	-	-	-	N6G92_RS08805	21	396	43.3	5.02911	42102.7	48783	52457.1	69635	60618.8	56764.3
N6G92_RS08900	-	-	-	N6G92_RS08900	5	457	49.5	5.12164	656.308	376.584	437.927	0	0	0
N6G92_RS10260	-	-	-	N6G92_RS10260	8	382	40.2	4.86456	2154.62	2222.27	2439.06	1519.69	1714.86	1408.24
N6G92_RS08395	-	-	-	N6G92_RS08395	7	335	36	5.01361	666.224	664.079	837.54	2368.83	3433.51	2846.17
N6G92_RS08345	-	-	-	N6G92_RS08345	2	94	9.9	11.1966	2972.03	5959.13	6848.87	1904.31	2355.58	2962.3
N6G92_RS10965	-	-	-	N6G92_RS10965	7	1130	120.6	4.99408	336.367	304.214	240.176	840.573	0	299.433
N6G92_RS13030	-	-	-	N6G92_RS13030	8	212	23	5.07306	927.061	1070.71	1084.22	2001.14	1978.57	2479.17
N6G92_RS08935	-	-	-	N6G92_RS08935	6	158	17.4	5.45685	685.367	599.554	723.003	1663.22	1462.1	1897.46
N6G92_RS06350	-	-	-	N6G92_RS06350	3	125	13.7	4.37091	370.529	151.748	128.472	0	0	0
N6G92_RS09545	-	-	-	N6G92_RS09545	31	536	55.7	4.81146	37861.3	37423.8	40662.9	48334.7	48320	53187.2
N6G92_RS06450	-	-	-	N6G92_RS06450	10	382	41	4.38446	5856.27	6063.53	5326.36	1276.46	1338.97	1909.65
N6G92_RS09745	-	-	-	N6G92_RS09745	2	167	18.2	10.3045	313.865	388.153	313.697	425.094	0	0
N6G92_RS06465	-	-	-	N6G92_RS06465	1	387	40.3	10.1968	628.299	397.945	0	0	0	0
N6G92_RS11975	-	-	-	N6G92_RS11975	3	316	35.3	4.5943	354.538	468.623	455.461	0	433.509	1561.74
N6G92_RS11850	-	-	-	N6G92_RS11850	7	80	8.4	7.01141	13466.8	13969.8	14997.1	72180.7	75308.4	72610.6
N6G92_RS07855	-	-	-	N6G92_RS07855	4	143	15.8	4.50873	327.88	277.812	356.32	0	0	218.82
N6G92_RS08450	-	-	-	N6G92_RS08450	4	129	14.2	5.33929	818.298	795.881	760.237	1189.67	918.47	469.657
N6G92_RS10115	-	-	-	N6G92_RS10115	11	394	42.9	5.10407	1156.84	1048.06	1051.34	0	0	0
N6G92_RS08995	-	-	-	N6G92_RS08995	9	649	69.3	6.11127	718.201	758.985	719.398	0	0	0
N6G92_RS05215	-	-	-	N6G92_RS05215	18	979	103.3	5.47272	938.861	741.287	858.979	2511.15	3133.34	1712.12
N6G92_RS05870	-	-	-	N6G92_RS05870	3	135	13.8	4.12946	1120.83	1093.5	1023.8	1905.9	1377.14	1247.74
N6G92_RS05965	-	-	-	N6G92_RS05965	24	740	80.8	4.66473	2430.15	2231.05	2534.07	1619.97	2005.14	1415.12
N6G92_RS09085	-	-	-	N6G92_RS09085	11	482	52	5.90985	1343.65	1129.92	1037.39	482.197	0	0
N6G92_RS05895	-	-	-	N6G92_RS05895	1	259	28	6.55878	74.2236	116.527	75.5869	0	0	0
N6G92_RS06300	-	-	-	N6G92_RS06300	7	82	9.2	4.518	60267.8	70152	60802.7	1545.16	1107.11	1103.87
N6G92_RS07535	-	-	-	N6G92_RS07535	3	540	57	4.71722	212.641	352.393	291.315	0	0	0
N6G92_RS09170	-	-	-	N6G92_RS09170	89	5131	547.8	4.73175	2884.54	2792.99	3027.38	2504.16	2453.92	2782.45
N6G92_RS07980	-	-	-	N6G92_RS07980	9	165	18	4.95233	8509.2	8171.57	8140.85	19399.8	19735.1	21903.9
N6G92_RS09080	-	-	-	N6G92_RS09080	4	370	38.7	5.18805	557.636	659.71	730.536	840.295	811.586	580.42
N6G92_RS05670	-	-	-	N6G92_RS05670	4	295	32.6	4.58942	139.987	188.516	217.358	0	1277.31	1708.94
N6G92_RS07640	-	-	-	N6G92_RS07640	7	349	37.3	4.8432	33917.6	31495.8	32397.9	5518.91	5358.54	4817.76
N6G92_RS08505	-	-	-	N6G92_RS08505	9	422	44.6	5.55756	972.425	777.506	702.542	0	0	621.426
N6G92_RS08520	-	-	-	N6G92_RS08520	10	163	18.1	5.99103	23233	19099.9	19384	59132.4	68729.7	66594.6
N6G92_RS01310	-	-	-	N6G92_RS01310	15	400	41.7	5.13434	2919.46	2970.29	3189.92	3331.06	3984.12	4176.53
N6G92_RS03670	-	-	-	N6G92_RS03670	9	162	17.9	5.49359	10093.3	9194.56	9574.43	30739.3	29237.5	30461.9
N6G92_RS03680	-	-	-	N6G92_RS03680	4	158	16.3	4.86395	566.444	762.713	673.127	1975.19	2644.64	2018.51
N6G92_RS03505	-	-	-	N6G92_RS03505	6	295	32	4.98688	1228.79	1258.71	1260.99	0	0	0
N6G92_RS03860	-	-	-	N6G92_RS03860	13	386	40.1	4.79572	9147.73	10934.1	11491	2277.1	2418.57	2424.74
N6G92_RS00090	-	-	-	N6G92_RS00090	5	213	23.6	5.8681	387.354	282.069	342.84	2022.97	1419.73	557.49
N6G92_RS01295	-	-	-	N6G92_RS01295	5	268	29.4	5.84442	1031.3	1239.35	1057.18	785.594	927.301	1160.88
N6G92_RS03070	-	-	-	N6G92_RS03070	4	373	39.9	4.58343	2472.08	2255.65	2234.81	0	0	0
N6G92_RS04820	-	-	-	N6G92_RS04820	6	539	56.8	5.36835	219.007	292.196	215.515	0	0	0
N6G92_RS01645	-	-	-	N6G92_RS01645	6	381	41.5	5.73956	572.049	474.821	580.099	2316.05	372.986	0
N6G92_RS03015	-	-	-	N6G92_RS03015	22	481	50.4	4.73761	9319.31	9233.6	8705.56	9035.57	7973.88	8238.49
N6G92_RS03360	-	-	-	N6G92_RS03360	4	298	30.9	4.83356	785.729	798.912	784.696	0	0	0
N6G92_RS02190	-	-	-	N6G92_RS02190	6	125	14	5.013	25096.8	27168.9	27205.5	2282.71	1248.26	1043.45
N6G92_RS00580	-	-	-	N6G92_RS00580	2	94	10.2	10.366	395.875	195.377	165.914	0	0	0
N6G92_RS01140	-	-	-	N6G92_RS01140	3	254	26.1	4.87152	971.379	349.534	718.948	0	575.279	0
N6G92_RS02220	-	-	-	N6G92_RS02220	4	113	11.9	4.19415	953.942	1129.24	947.41	1476.22	4103.96	0
N6G92_RS03840	-	-	-	N6G92_RS03840	13	318	34.4	4.97174	2010.07	2122.29	2367.9	1322.49	1833.77	1560.42
N6G92_RS01455	-	-	-	N6G92_RS01455	1	237	25.1	5.35126	176.302	615.325	647.4	0	0	0
N6G92_RS04185	-	-	-	N6G92_RS04185	1	416	45.1	5.98566	225.559	130.54	202.905	0	636.381	0
N6G92_RS04245	-	-	-	N6G92_RS04245	3	289	31.8	9.12164	224.961	307.484	215.115	0	0	0
N6G92_RS02210	-	-	-	N6G92_RS02210	22	421	44.5	4.92035	7711.8	7813.05	7940.03	8352.37	9021.74	8649.97
N6G92_RS01910	-	-	-	N6G92_RS01910	1	429	45.5	9.69281	103.584	39.4536	28.4329	0	0	0
N6G92_RS03985	-	-	-	N6G92_RS03985	3	208	22.9	5.32282	316.826	299.726	332.044	811.373	0	0
N6G92_RS04175	-	-	-	N6G92_RS04175	3	191	20.1	5.42755	148.11	95.9138	144.463	0	0	0
N6G92_RS04860	-	-	-	N6G92_RS04860	1	305	32	5.54132	0	38.5901	212.152	0	0	372.171
N6G92_RS00710	-	-	-	N6G92_RS00710	2	227	24.8	6.85309	161.315	69.9947	174.141	284.23	218.074	466.537
N6G92_RS04120	-	-	-	N6G92_RS04120	8	622	66.9	5.43414	290.571	274.634	295.745	0	0	0
N6G92_RS05045	-	-	-	N6G92_RS05045	8	215	23.3	4.77325	5462.11	5863.55	5927.03	6768.38	7262.3	6311.38
N6G92_RS06815	-	-	-	N6G92_RS06815	3	206	22.5	5.85077	211.803	244.227	233.223	0	0	0
N6G92_RS07575	-	-	-	N6G92_RS07575	24	417	45.1	6.08392	12551.9	11069.9	10940	2626.76	2777.06	2190.44
N6G92_RS05185	-	-	-	N6G92_RS05185	6	210	22.4	5.51532	557.757	424.124	619.454	1319.6	0	857.854
N6G92_RS07230	-	-	-	N6G92_RS07230	7	271	29.1	4.74982	2269.67	2015.15	2287.64	968.835	873.394	950.768
N6G92_RS08455	-	-	-	N6G92_RS08455	8	297	33.2	5.94391	1768.99	2033.14	2034.02	797.016	1431.47	994.7
N6G92_RS07130	-	-	-	N6G92_RS07130	2	367	39.6	4.6944	173.647	92.448	94.525	0	0	0
N6G92_RS08750	-	-	-	N6G92_RS08750	2	382	40.7	5.43915	341.741	226.525	270.349	0	0	1461.13
N6G92_RS07035	-	-	-	N6G92_RS07035	13	277	28.3	8.78937	2520.92	2081.39	2034.68	2366.97	1866.51	2272.84
N6G92_RS08370	-	-	-	N6G92_RS08370	4	188	20.3	4.98944	515.57	725.997	541.595	1044.02	1410.54	2768.99
N6G92_RS08480	-	-	-	N6G92_RS08480	2	200	21.7	4.88532	574.974	445.824	378.583	231.193	0	580.034
N6G92_RS08630	-	-	-	N6G92_RS08630	13	425	44.2	4.20599	16250.3	14923.8	14928.7	3667.18	3898.57	4219
N6G92_RS00225	-	-	-	N6G92_RS00225	7	672	74	5.28949	279.861	712.747	645.363	916.462	884.225	572.801
N6G92_RS01010	-	-	-	N6G92_RS01010	3	273	28.5	4.49274	3148	2187.58	2193.73	0	520.974	2076.67
N6G92_RS01660	-	-	-	N6G92_RS01660	4	179	19.1	3.92706	1953.37	2467.53	2675.81	5183.25	6399.11	5730.19
N6G92_RS02475	-	-	-	N6G92_RS02475	4	186	20.5	4.86664	736.564	575.668	606.41	1407.7	1202.73	1212.74
N6G92_RS01560	-	-	-	N6G92_RS01560	10	358	37.6	4.68512	2001.69	1668.68	1707.96	1124.34	1275.52	901.595
N6G92_RS02110	-	-	-	N6G92_RS02110	4	237	26.8	5.13458	537.434	531.211	426.861	0	1007.74	0
N6G92_RS03290	-	-	-	N6G92_RS03290	3	167	18.1	4.44037	1249.24	1370.26	1622.41	1796.91	1996.33	1919.41
N6G92_RS02415	-	-	-	N6G92_RS02415	8	337	35.4	4.65399	1336.46	1265.27	1338.13	937.609	1044.75	813.795
N6G92_RS00385	-	-	-	N6G92_RS00385	8	314	32.8	4.89471	1316.44	1304.02	1351.4	0	0	0
N6G92_RS02565	-	-	-	N6G92_RS02565	25	643	70	5.00287	11553.3	10246.8	10239.7	3735.27	3748.61	4119.38
N6G92_RS03235	-	-	-	N6G92_RS03235	5	184	20.2	4.58197	3460.23	3949.06	3918.7	2968.84	3436.29	2924.21
N6G92_RS03915	-	-	-	N6G92_RS03915	17	587	63.4	5.79755	3495.46	3113.49	2943.06	410.924	0	590.68
N6G92_RS01255	-	-	-	N6G92_RS01255	3	308	32.8	9.04657	1302.04	1076.97	559.853	0	0	0
N6G92_RS02815	-	-	-	N6G92_RS02815	16	1297	136.6	5.33514	607.833	633.21	564.721	603.193	286.167	0
N6G92_RS03500	-	-	-	N6G92_RS03500	4	195	21.9	6.16119	156.546	236.966	258.277	0	0	0
N6G92_RS05545	-	-	-	N6G92_RS05545	8	404	40.1	5.08014	2574.29	2575.9	2624.71	1353.29	0	0
N6G92_RS04435	-	-	-	N6G92_RS04435	5	304	31	4.92706	1024.55	663.841	755.963	2566.08	3266.16	3014.56
N6G92_RS04655	-	-	-	N6G92_RS04655	5	464	49.2	4.48102	325.925	382.789	510.943	0	0	0
N6G92_RS01380	-	-	-	N6G92_RS01380	3	130	12.9	5.37921	7772.97	8295.6	9077	2621.62	1099.57	674.434
N6G92_RS05765	-	-	-	N6G92_RS05765	1	204	19.4	9.2453	225.28	64.0496	162.571	0	0	0
N6G92_RS01460	-	-	-	N6G92_RS01460	10	213	22.8	4.742	4615.66	4573.2	4930.71	1038.7	0	294.313
N6G92_RS06200	-	-	-	N6G92_RS06200	4	189	20.4	5.17279	2344.11	1836.36	1846.52	3010.97	2824.08	2847.76
N6G92_RS03380	-	-	-	N6G92_RS03380	1	529	56.8	4.8382	149.572	392.048	148.11	0	0	0
N6G92_RS01340	-	-	-	N6G92_RS01340	1	131	13.2	6.70843	997.053	2014.81	2341.44	0	0	0
N6G92_RS06390	-	-	-	N6G92_RS06390	5	154	15.8	4.68842	764.186	708.24	716.798	1858.11	1643.55	2151.19
N6G92_RS01690	-	-	-	N6G92_RS01690	1	227	23	4.09674	1255.54	344.471	960.197	684.349	0	0
N6G92_RS04420	-	-	-	N6G92_RS04420	2	251	27.1	5.28522	210.077	209.85	273.539	0	0	274.676
N6G92_RS08295	-	-	-	N6G92_RS08295	3	115	11.8	4.43365	780.185	927.19	876.205	305.173	0	0
N6G92_RS07250	-	-	-	N6G92_RS07250	4	323	34.6	4.63849	180.915	249.018	197.249	0	0	0
N6G92_RS03320	-	-	-	N6G92_RS03320	5	271	29.2	5.30267	839.375	740.488	769.352	798.455	0	0
N6G92_RS01020	-	-	-	N6G92_RS01020	17	520	53.8	4.83014	12463.4	11722	10784.4	1951.86	1259.76	1982.95
N6G92_RS05975	-	-	-	N6G92_RS05975	5	272	28.6	4.83636	1110.74	796.901	1157.73	797.136	1931.69	486.478
N6G92_RS07340	-	-	-	N6G92_RS07340	12	399	42.3	5.3537	1078.36	890.727	909.202	718.364	708.912	700.848
N6G92_RS06310	-	-	-	N6G92_RS06310	2	144	15.5	4.82159	900.766	1020.01	1399.2	867.409	0	0
N6G92_RS09285	-	-	-	N6G92_RS09285	8	122	13.3	10.0583	32759.9	26375.2	26422.9	71072.2	72392.5	75415.3
N6G92_RS08545	-	-	-	N6G92_RS08545	8	184	20.3	4.85883	2231.07	2284.7	2336.76	3709.6	3704.77	3894.1
N6G92_RS08585	-	-	-	N6G92_RS08585	13	194	19.8	5.26508	53568.1	45035.2	44390.8	139130	156497	157330
N6G92_RS06320	-	-	-	N6G92_RS06320	1	105	11.9	8.461	927.327	745.227	723.231	3084.59	3819.95	3117.47
N6G92_RS08110	-	-	-	N6G92_RS08110	5	477	50.7	6.34283	435.891	376.91	390.487	1510.15	833.406	0
N6G92_RS08895	-	-	-	N6G92_RS08895	6	401	42.2	4.91962	1209.88	1283.8	1439.87	0	0	184.301
N6G92_RS09075	-	-	-	N6G92_RS09075	6	499	53.1	4.93805	13464.7	16939.4	17302.8	74537.9	71499.7	41245.7
N6G92_RS09155	-	-	-	N6G92_RS09155	3	201	20.9	4.97858	642.775	568.55	678.76	67.2953	209.217	0
N6G92_RS05200	-	-	-	N6G92_RS05200	1	175	18.8	4.85565	128.153	0	0	0	0	0
N6G92_RS05730	-	-	-	N6G92_RS05730	4	256	26.3	4.99261	1484.95	2211.43	2182.23	0	2260.17	2099.79
N6G92_RS06530	-	-	-	N6G92_RS06530	13	481	50.6	5.25726	1559.51	1421.15	1403.27	1527.33	2490.31	0
N6G92_RS05595	-	-	-	N6G92_RS05595	4	521	54.5	4.63312	330.323	393.657	359.976	144.607	0	0
N6G92_RS08695	-	-	-	N6G92_RS08695	6	321	33.5	4.93756	1176.2	1018.8	1142.82	370.343	516.526	443.865
N6G92_RS05120	-	-	-	N6G92_RS05120	4	184	20.6	5.80646	118.549	343.568	237.388	925.457	1465.12	382.917
N6G92_RS09025	-	-	-	N6G92_RS09025	20	507	55.2	4.98541	20565.5	19363.8	19098.7	9831.79	10024.3	9625.66
N6G92_RS09255	-	-	-	N6G92_RS09255	5	93	10.6	10.4371	6882.91	9163.1	13465	367166	368730	309452
N6G92_RS09130	-	-	-	N6G92_RS09130	21	679	72	4.82892	5849.22	5384.37	5636.56	1586.76	1315.17	1824.66
N6G92_RS05360	-	-	-	N6G92_RS05360	2	57	5.7	4.86102	619.964	902.485	830.387	1599.56	983.612	2309.47
N6G92_RS06640	-	-	-	N6G92_RS06640	4	216	21.5	4.35187	2551.2	2467.56	2683.32	0	0	0
N6G92_RS06725	-	-	-	N6G92_RS06725	2	404	41.4	4.54108	157.161	83.1806	107.441	0	0	0
N6G92_RS05485	-	-	-	N6G92_RS05485	6	257	27.2	4.13361	15209.2	13878.8	15995	17092.9	17798.7	18596.8
N6G92_RS08080	-	-	-	N6G92_RS08080	5	411	44.1	5.10284	83.5457	152.803	68.7077	566.575	770.403	561.815
N6G92_RS05745	-	-	-	N6G92_RS05745	3	395	42.6	5.08514	296.556	389.31	357.767	0	0	0
N6G92_RS07225	-	-	-	N6G92_RS07225	1	185	18.4	5.68622	487.85	207.118	383.985	0	0	0
N6G92_RS08225	-	-	-	N6G92_RS08225	4	93	10	6.55304	2339.77	2703.04	2622.14	8533.21	8637.5	7436.56
N6G92_RS08670	-	-	-	N6G92_RS08670	5	165	18	5.66925	546.932	407.568	557.197	816.885	772.758	852.753
N6G92_RS07380	-	-	-	N6G92_RS07380	5	71	7.6	4.33636	12074.8	12965.8	12747.9	14829.2	10862	11412.6
N6G92_RS07505	-	-	-	N6G92_RS07505	2	211	23.6	5.68829	580.019	412.928	414.769	1075.22	1483.48	1311.36
N6G92_RS08850	-	-	-	N6G92_RS08850	3	245	27.5	6.26044	125.358	136.649	146.795	0	0	0
N6G92_RS05820	-	-	-	N6G92_RS05820	13	337	36.4	4.35272	2754.01	3074.03	3119.18	916.177	1060.15	741.339
N6G92_RS06705	-	-	-	N6G92_RS06705	35	617	66.1	4.67975	36739.1	35063	33384.7	35026.1	34715.5	38301.4
N6G92_RS05315	-	-	-	N6G92_RS05315	2	295	29	4.97113	150.863	253.919	140.802	0	0	0
N6G92_RS09340	-	-	-	N6G92_RS09340	13	181	19.4	4.685	15651.7	16649.4	16623.9	44291.1	47706.4	44176.8
N6G92_RS10455	-	-	-	N6G92_RS10455	10	266	28.6	4.43671	1689.33	1647.13	1968.55	1206.21	1314.56	1513.92
N6G92_RS07990	-	-	-	N6G92_RS07990	7	398	41.5	4.70538	4595.23	3601.56	3186.54	1232.74	1659.64	1863.32
N6G92_RS08385	-	-	-	N6G92_RS08385	7	1082	115	5.3548	393.01	305.756	439.093	0	135.066	0
N6G92_RS05055	-	-	-	N6G92_RS05055	9	225	23.7	4.84674	4684.98	4475.96	4493.22	5155.82	5534.77	5593.49
N6G92_RS05910	-	-	-	N6G92_RS05910	17	635	69.5	4.90912	3978.98	3768.07	3875.42	2369.35	0	759.045
N6G92_RS05835	-	-	-	N6G92_RS05835	3	263	26.9	5.05829	211.677	203.818	164.354	0	0	0
N6G92_RS08410	-	-	-	N6G92_RS08410	2	111	12.7	4.41644	1150.66	897.224	937.47	2144.45	3125.34	2179.6
N6G92_RS08580	-	-	-	N6G92_RS08580	4	230	26.5	8.88739	316.228	456.182	373.489	161.33	0	0
N6G92_RS05130	-	-	-	N6G92_RS05130	11	559	58.1	4.56427	1652.88	1578.6	1582.81	0	0	0
N6G92_RS06140	-	-	-	N6G92_RS06140	5	153	16.7	5.00531	1053.92	1015.39	1144.47	6677.59	8001.21	7852.83
N6G92_RS08325	-	-	-	N6G92_RS08325	3	320	34.6	9.32233	1445.56	1657.4	1530.54	3327.2	3035.2	4856.58
N6G92_RS05465	-	-	-	N6G92_RS05465	4	213	22.8	5.35358	835.493	780.375	638.713	1624.38	1399.41	1865.83
N6G92_RS09265	-	-	-	N6G92_RS09265	17	268	29.6	10.2791	21000	18496.7	20130.5	17506.7	17567.8	15879.1
N6G92_RS12450	-	-	-	N6G92_RS12450	5	211	22.7	4.67682	398.513	415.51	315.587	1156.72	1409.98	1310.69
N6G92_RS11410	-	-	-	N6G92_RS11410	9	406	42.6	4.70673	1759.3	2120.32	2095.29	1812.73	2151.53	1860.87
N6G92_RS11435	-	-	-	N6G92_RS11435	6	272	29.6	4.61029	1688.72	1717.37	1934.57	684.708	856.881	335.213
N6G92_RS12350	-	-	-	N6G92_RS12350	8	158	17.9	5.54987	3762.53	3372.29	3180.08	2074.73	2075.89	1348.69
N6G92_RS12415	-	-	-	N6G92_RS12415	16	576	64.5	5.06598	1013.3	934.821	904.199	497.793	657.846	381.706
N6G92_RS10575	-	-	-	N6G92_RS10575	1	395	41.8	6.41193	117.891	139.012	146.288	0	0	0
N6G92_RS11925	-	-	-	N6G92_RS11925	3	101	12.3	4.58221	1123.91	878.479	733.612	964.508	1177.02	1045.88
N6G92_RS10090	-	-	-	N6G92_RS10090	15	382	40.3	5.24054	1801.69	1375.46	1566.16	10596.7	12492	12196.1
N6G92_RS00905	-	-	-	N6G92_RS00905	6	181	20.2	4.38507	1924.28	2164.26	1957.28	1361.85	1410.34	1303.1
N6G92_RS11770	-	-	-	N6G92_RS11770	14	253	27.8	4.56659	7629.96	8632.82	8599.72	19358.5	19639.8	19924.3
N6G92_RS00975	-	-	-	N6G92_RS00975	4	131	13.5	4.49176	2573.07	1923.92	1886.94	13650.4	13270.8	14889.9
N6G92_RS03425	-	-	-	N6G92_RS03425	9	214	23.5	4.50629	1238.79	1226.91	1143.95	1192.86	1248.18	1412.2
N6G92_RS04140	-	-	-	N6G92_RS04140	1	290	31.3	4.94843	0	70.9862	104.951	0	0	0
N6G92_RS00880	-	-	-	N6G92_RS00880	2	209	21.7	4.93292	1192.51	1237.47	1186.32	0	0	0
N6G92_RS01270	-	-	-	N6G92_RS01270	6	739	80.5	6.08649	511.841	514.645	484.63	250.122	0	0
N6G92_RS02580	-	-	-	N6G92_RS02580	4	318	34.2	9.14117	835.672	822.576	1013.27	0	0	874.869
N6G92_RS04990	-	-	-	N6G92_RS04990	20	704	78.5	4.65582	4227.2	3722.18	3891.02	946.656	419.856	1232.52
N6G92_RS01060	-	-	-	N6G92_RS01060	5	177	18.1	10.8874	1189.51	1183.41	1184.19	779.92	382.106	946.554
N6G92_RS01165	-	-	-	N6G92_RS01165	10	617	65.9	6.47186	1298.82	1226.67	1062.27	1315.38	1480.25	1656.88
N6G92_RS00095	-	-	-	N6G92_RS00095	2	277	29.4	4.16718	459.114	379.268	461.592	0	1779.89	327.333
N6G92_RS00345	-	-	-	N6G92_RS00345	7	158	16.4	4.43024	9044.2	8500.55	8366.65	17051.1	16885.5	15414.7
N6G92_RS01030	-	-	-	N6G92_RS01030	3	467	49.7	7.69428	679.5	753.979	843.923	468.062	719.419	242.063
N6G92_RS04920	-	-	-	N6G92_RS04920	9	1122	119	4.97211	226.96	258.909	267.184	0	0	0
N6G92_RS00295	-	-	-	N6G92_RS00295	17	539	56.9	4.65277	1038.17	989.409	788.308	378.045	0	361.563
N6G92_RS00820	-	-	-	N6G92_RS00820	3	207	23	5.09003	15199.9	15432.6	15590.8	9738.96	10099.5	8403.41
N6G92_RS02705	-	-	-	N6G92_RS02705	3	319	34.1	4.91119	218.174	212.457	145.179	0	299.897	0
N6G92_RS03375	-	-	-	N6G92_RS03375	3	159	17.1	4.93939	615.459	631.364	450.329	950.528	1195.7	776.589
N6G92_RS04695	-	-	-	N6G92_RS04695	14	267	28.6	5.47308	2476.5	2844.72	3097.05	5151.62	5650	4867.64
N6G92_RS05100	-	-	-	N6G92_RS05100	9	682	71.2	5.03375	221.022	204.48	198.942	0	0	0
N6G92_RS05155	-	-	-	N6G92_RS05155	1	578	63.9	5.00446	152.646	169.873	52.5642	0	0	0
N6G92_RS05265	-	-	-	N6G92_RS05265	2	315	33.6	5.05072	160.652	97.7931	99.3075	0	0	0
N6G92_RS06905	-	-	-	N6G92_RS06905	2	395	44.6	5.81317	237.51	194.142	175.305	0	0	0
N6G92_RS07195	-	-	-	N6G92_RS07195	11	407	43.4	5.10504	3779.15	3849.83	4253.09	2880.64	2892.95	2576.9
N6G92_RS07540	-	-	-	N6G92_RS07540	11	725	75	5.02655	776.153	660.269	582.095	472.577	409.799	683.139
N6G92_RS06370	-	-	-	N6G92_RS06370	4	82	8.7	4.13104	5420.21	5160.41	5480.31	2640.98	2916.14	2129.57
N6G92_RS06430	-	-	-	N6G92_RS06430	9	65	6.9	4.80682	72791.7	74616	85334.6	2069.59	2926.99	2035.48
N6G92_RS07330	-	-	-	N6G92_RS07330	15	337	37.2	4.95856	10398.9	10146.1	9803.64	6288.44	7189.93	6105.01
N6G92_RS07480	-	-	-	N6G92_RS07480	1	210	22.6	4.41681	114.003	0	58.9835	0	0	0
N6G92_RS08005	-	-	-	N6G92_RS08005	8	249	26.5	4.9881	2277.45	3938.78	3082.58	4305.61	4526.05	4501.35
N6G92_RS08140	-	-	-	N6G92_RS08140	13	271	27.6	4.74152	8245.81	8043.9	8002.5	6929.83	8455.57	7357.87
N6G92_RS08710	-	-	-	N6G92_RS08710	6	364	40.7	5.45233	413.096	317.839	320.206	0	0	0
N6G92_RS09125	-	-	-	N6G92_RS09125	24	529	56.7	5.48346	3045	3813.41	3543.77	1339.03	1087.96	1131.72
N6G92_RS06475	-	-	-	N6G92_RS06475	8	488	54.3	9.87323	498.917	507.278	604.433	245.127	0	0
N6G92_RS06840	-	-	-	N6G92_RS06840	1	128	13.6	4.19428	356.143	318.531	222.771	0	0	246.677
N6G92_RS06075	-	-	-	N6G92_RS06075	4	140	14.1	7.71576	22756	25223.2	26107.9	1207.16	0	0
N6G92_RS06590	-	-	-	N6G92_RS06590	2	174	18.7	5.95416	214.743	160.248	280.321	0	0	0
N6G92_RS08105	-	-	-	N6G92_RS08105	3	294	31.7	6.36993	419.796	505.916	448.678	534.568	0	0
N6G92_RS08160	-	-	-	N6G92_RS08160	7	345	37.6	6.33173	705.468	648.576	536.844	419.453	498.823	0
N6G92_RS09160	-	-	-	N6G92_RS09160	136	9580	1026.8	4.64374	1070.54	1037.16	1166.43	936.601	1338.91	882.686
N6G92_RS09180	-	-	-	N6G92_RS09180	16	345	37.3	4.78668	55980.4	52881.3	55888.5	11662.5	9805.4	9574.33
N6G92_RS07335	-	-	-	N6G92_RS07335	14	694	73.5	4.93365	874.328	854.718	905.396	674.141	1072.47	867.066
N6G92_RS09100	-	-	-	N6G92_RS09100	2	454	48.7	4.44318	289.822	312.929	162.064	0	0	0
N6G92_RS05605	-	-	-	N6G92_RS05605	20	378	39.9	5.85822	3161.18	2942.05	2937.37	2104.74	2084.74	2143.42
N6G92_RS07445	-	-	-	N6G92_RS07445	4	233	23.2	4.96735	34860	37818.4	31167.8	22947	24969.1	25081.8
N6G92_RS08650	-	-	-	N6G92_RS08650	51	1168	128.3	4.8952	12849.2	13143.4	12804.4	10268.3	9560.51	10504.7
N6G92_RS09120	-	-	-	N6G92_RS09120	4	199	21.8	6.59894	450.83	415.2	376.167	311.486	582.386	0
N6G92_RS09280	-	-	-	N6G92_RS09280	8	93	10.7	9.73846	42500.4	48785.6	44650.3	86330.8	93253.4	90933.9
N6G92_RS05160	-	-	-	N6G92_RS05160	2	226	24.3	5.3808	303.529	195.968	246.61	0	0	0
N6G92_RS06515	-	-	-	N6G92_RS06515	16	343	38.8	5.42596	3728.51	3967.95	4318.15	24475.8	13922.5	0
N6G92_RS07145	-	-	-	N6G92_RS07145	7	577	61.9	5.50336	1154.07	1068.15	988.449	1396.97	1252.78	1569.71
N6G92_RS08085	-	-	-	N6G92_RS08085	6	229	25.1	4.97662	1466.86	1719.55	1496.13	2454.44	2369.53	2544.29
N6G92_RS05385	-	-	-	N6G92_RS05385	8	287	31.5	9.46674	952.174	783.635	778.319	1082.88	1041.07	1491.72
N6G92_RS05435	-	-	-	N6G92_RS05435	1	209	22.4	5.22662	1168.95	1418.58	1378.83	0	0	0
N6G92_RS07310	-	-	-	N6G92_RS07310	11	313	32.6	5.90985	10537.5	13760.9	13112.9	0	365.599	0
N6G92_RS07385	-	-	-	N6G92_RS07385	7	250	25.8	4.74237	965.878	866.805	816.68	1284.46	1249.28	1210.52
N6G92_RS07600	-	-	-	N6G92_RS07600	2	185	17.6	8.47223	2406.56	2122.76	2272.91	0	0	0
N6G92_RS05050	-	-	-	N6G92_RS05050	4	79	8.6	4.51495	44977.7	48808.5	44064	144492	155059	137980
N6G92_RS05425	-	-	-	N6G92_RS05425	19	670	69.9	4.83868	3675.16	3553.56	3997.16	1097.44	2030.73	544.928
N6G92_RS07950	-	-	-	N6G92_RS07950	2	256	26.4	4.29205	456.607	360.419	510.504	725.732	0	582.726
N6G92_RS08170	-	-	-	N6G92_RS08170	6	86	9.6	4.48004	13675.4	26365.3	26931.1	24345	24550.4	26427.4
N6G92_RS09275	-	-	-	N6G92_RS09275	8	78	8.9	5.38678	79345	71970	71543.5	224246	253259	249353
N6G92_RS10890	-	-	-	N6G92_RS10890	5	226	24.3	4.95892	476.803	480.261	492.357	383.236	1123.31	1498.17
N6G92_RS10710	-	-	-	N6G92_RS10710	8	225	24.8	5.36078	1429.96	1406.68	1368.69	1358.19	1261.18	1296.88
N6G92_RS03305	-	-	-	N6G92_RS03305	6	313	32	5.17316	555.354	484.4	562.868	820.989	663.712	653.24
N6G92_RS04650	-	-	-	N6G92_RS04650	6	415	42.6	4.4726	1009.39	836.384	932.929	0	0	296.025
N6G92_RS04865	-	-	-	N6G92_RS04865	2	273	29	10.6072	161.985	255.222	345.115	0	0	0
N6G92_RS01855	-	-	-	N6G92_RS01855	7	429	47.4	5.61468	868.386	428.046	562.723	602.244	784.132	2301.4
N6G92_RS02230	-	-	-	N6G92_RS02230	7	593	64.8	4.81451	663.955	447.545	491.54	0	0	0
N6G92_RS02575	-	-	-	N6G92_RS02575	4	308	33.3	9.69074	1229.51	1509.76	2059.79	966.016	714.651	543.706
N6G92_RS02300	-	-	-	N6G92_RS02300	2	215	23.3	9.84064	330.576	161.148	131.143	0	0	0
N6G92_RS02700	-	-	-	N6G92_RS02700	7	253	26.4	5.09308	417.484	316.038	366.922	128.034	118.517	0
N6G92_RS03335	-	-	-	N6G92_RS03335	3	319	34.7	5.6214	107.451	89.3385	0	0	0	0
N6G92_RS00115	-	-	-	N6G92_RS00115	2	175	17.2	4.89667	339.588	470.602	326.203	240.656	286.929	0
N6G92_RS03555	-	-	-	N6G92_RS03555	2	327	34.6	5.0351	355.567	343.159	367.424	0	0	0
N6G92_RS03115	-	-	-	N6G92_RS03115	9	518	54.5	4.59479	447.433	489.899	352.803	245.489	154.33	363.325
N6G92_RS03280	-	-	-	N6G92_RS03280	9	286	29.8	4.83539	811.405	766.648	641.631	763.104	935.94	779.661
N6G92_RS02090	-	-	-	N6G92_RS02090	3	112	11.2	4.04498	63259	65965	59900.6	48699.5	63545.1	90844.2
N6G92_RS02290	-	-	-	N6G92_RS02290	3	494	54.8	6.80804	265.326	348.798	280.494	0	0	0
N6G92_RS03765	-	-	-	N6G92_RS03765	23	846	91.5	4.91327	3184.78	2924.83	2704.75	1746.84	2395.34	2024.01
N6G92_RS01640	-	-	-	N6G92_RS01640	4	289	32.1	5.17682	955.679	715.896	731.08	0	0	0
N6G92_RS02515	-	-	-	N6G92_RS02515	6	311	35.2	9.77252	1156.19	998.993	1074.89	574.835	877.471	703.027
N6G92_RS04715	-	-	-	N6G92_RS04715	3	194	21.1	4.65411	608.784	581.863	493.882	144.049	496.904	836.918
N6G92_RS00520	-	-	-	N6G92_RS00520	1	208	22.5	5.83575	690.903	376.181	667.176	0	0	772.602
N6G92_RS00805	-	-	-	N6G92_RS00805	2	190	20.8	9.69305	1661.53	1611.3	1409.33	0	1655.08	0
N6G92_RS04240	-	-	-	N6G92_RS04240	2	254	26	4.96039	148.054	185.889	252.955	0	0	0
N6G92_RS02430	-	-	-	N6G92_RS02430	7	261	28	4.81061	1397.94	1426.73	1334.48	2275.16	2545.58	2643.84
N6G92_RS00335	-	-	-	N6G92_RS00335	25	1118	123.1	5.67425	1717.1	1598.73	1546.93	1044.32	1068.64	663.112
N6G92_RS01265	-	-	-	N6G92_RS01265	6	226	25.2	5.40228	795.835	773.044	950.367	3669.59	0	1943.51
N6G92_RS04875	-	-	-	N6G92_RS04875	12	540	57.4	4.31232	2632.46	2634.83	2570.04	872.901	651.854	987.983
N6G92_RS06360	-	-	-	N6G92_RS06360	1	139	15.1	4.42779	800.688	706.181	726.13	868.048	0	691.84
N6G92_RS06245	-	-	-	N6G92_RS06245	4	204	23	4.75787	531.594	473.85	539.887	0	0	0
N6G92_RS08390	-	-	-	N6G92_RS08390	4	275	29.7	9.87872	649.122	611.858	574.999	1580.17	2327.49	1456.93
N6G92_RS07860	-	-	-	N6G92_RS07860	1	147	15.6	6.95514	328.342	257.34	448.653	0	0	0
N6G92_RS09140	-	-	-	N6G92_RS09140	2	162	17.8	6.2182	744.685	961.577	625.362	301.051	346.23	0
N6G92_RS07975	-	-	-	N6G92_RS07975	2	166	18.6	5.48151	583.103	392.73	0	0	0	0
N6G92_RS09290	-	-	-	N6G92_RS09290	5	105	11.1	9.86871	63936.7	64959	62400.9	280750	280262	315863
N6G92_RS07485	-	-	-	N6G92_RS07485	5	945	100	9.22772	66.8709	138.884	118.712	175.631	167.329	0
N6G92_RS06650	-	-	-	N6G92_RS06650	14	446	45.1	4.43451	7281.3	5620.37	5987.55	809.125	555.664	525.205
N6G92_RS06365	-	-	-	N6G92_RS06365	4	62	6.4	3.87103	11557.9	15203.3	12519.2	0	0	0
N6G92_RS07945	-	-	-	N6G92_RS07945	6	221	22	4.95807	642.839	571.597	857.199	1094.29	1351.93	1100.72
N6G92_RS08055	-	-	-	N6G92_RS08055	7	275	28.5	5.0257	1002.25	1299.69	1136.15	1451.85	611.924	1165.67
N6G92_RS07420	-	-	-	N6G92_RS07420	15	266	29.9	4.76837	6133.94	5874.36	5554.71	5948.39	6281.01	6489.64
N6G92_RS06680	-	-	-	N6G92_RS06680	4	494	53	4.98187	368.495	214.31	214.682	332.982	412.532	0
N6G92_RS07850	-	-	-	N6G92_RS07850	4	264	29.7	5.4422	448.557	327.311	548.463	0	0	0
N6G92_RS08705	-	-	-	N6G92_RS08705	1	510	53	6.15399	109.174	117.967	152.544	84.0612	0	0
N6G92_RS08540	-	-	-	N6G92_RS08540	4	55	6.4	9.69464	3891.6	16328.6	13745.6	218626	198816	210019
N6G92_RS08615	-	-	-	N6G92_RS08615	18	359	37.9	5.22199	8006.34	7626.84	7738.21	2208.78	2311.4	2251.32
N6G92_RS06525	-	-	-	N6G92_RS06525	18	441	47.5	5.20526	9129.58	8589.05	8835.05	2574.83	0	0
N6G92_RS07110	-	-	-	N6G92_RS07110	17	429	46.5	5.32294	8497.34	7668.54	7519.89	5446.21	5226.95	6000.1
N6G92_RS07625	-	-	-	N6G92_RS07625	4	277	29.7	6.92145	409.316	411.892	489.415	0	0	0
N6G92_RS09320	-	-	-	N6G92_RS09320	9	223	22.8	10.8366	20749.1	24262.4	22821.7	26212.3	30115.2	30557.4
N6G92_RS11325	-	-	-	N6G92_RS11325	10	251	25.2	4.71954	12162.7	10265.7	10510	931.094	1044.68	683
N6G92_RS10195	-	-	-	N6G92_RS10195	1	134	14	5.22479	129.578	218.386	284.247	181.525	0	0
N6G92_RS10870	-	-	-	N6G92_RS10870	4	223	24.4	5.30157	1092.62	1013.02	1074.13	2242.89	1647.3	1042.3
N6G92_RS12440	-	-	-	N6G92_RS12440	2	277	29.2	5.26715	8019.97	16768.6	11278.3	0	0	0
N6G92_RS12095	-	-	-	N6G92_RS12095	2	136	14.5	5.32184	1866.51	1587.74	1422.57	759.761	232.585	635.263
N6G92_RS12685	-	-	-	N6G92_RS12685	8	393	42.3	5.32098	732.393	925.612	873.2	906.164	983.799	1042.93
N6G92_RS11125	-	-	-	N6G92_RS11125	7	294	31.9	6.34174	1529.79	841.714	1041.37	0	717.861	0
N6G92_RS11795	-	-	-	N6G92_RS11795	5	150	16.1	4.60333	3576.73	4040.45	4382.55	5649.67	5143.45	5881.33
N6G92_RS12320	-	-	-	N6G92_RS12320	2	289	30.2	4.53717	219.232	229.949	173.236	0	0	0
N6G92_RS09455	-	-	-	N6G92_RS09455	10	445	44.6	4.52631	2672.11	2499.84	2549.6	2737.92	2715.11	2203.44
N6G92_RS09800	-	-	-	N6G92_RS09800	4	398	42.5	5.61371	821.152	685.927	676.781	0	0	0
N6G92_RS11735	-	-	-	N6G92_RS11735	10	264	27.1	4.79742	3880.77	2882.26	2793.85	1994.85	2041.42	1784.22
N6G92_RS12675	-	-	-	N6G92_RS12675	7	304	32.4	5.17743	1216.56	999.647	913.626	552.161	4638.48	786.508
N6G92_RS09685	-	-	-	N6G92_RS09685	8	399	42.5	5.37225	1436.71	1471.36	1542.21	1733.75	1870.13	1488.24
N6G92_RS11485	-	-	-	N6G92_RS11485	15	266	28.1	4.5766	37208.8	39497.8	37761.5	69857.7	67986.3	63785.4
N6G92_RS11665	-	-	-	N6G92_RS11665	9	233	24.6	9.19122	1038.35	1072.61	1029.44	2538.96	3184.09	2899.08
N6G92_RS00240	-	-	-	N6G92_RS00240	14	483	52.6	5.36285	905.976	908.917	786.825	4231.16	4670.28	3929.77
N6G92_RS01240	-	-	-	N6G92_RS01240	8	203	22	4.57111	3285.64	3060.05	2932.56	3143.81	3461.41	3933.29
N6G92_RS03275	-	-	-	N6G92_RS03275	5	205	22.2	6.66473	3660.63	5298.06	4952.93	5065.75	6222.14	5299.89
N6G92_RS04235	-	-	-	N6G92_RS04235	2	221	23.1	4.0611	388.501	438.597	444.056	666.822	632.312	907.27
N6G92_RS04575	-	-	-	N6G92_RS04575	1	235	23.7	4.75018	435.197	0	89.1941	309.565	279.63	548.514
N6G92_RS00300	-	-	-	N6G92_RS00300	1	318	34	6.07013	176.182	0	0	0	0	0
N6G92_RS01100	-	-	-	N6G92_RS01100	18	629	68.4	5.08881	6212.49	6569.14	6847.91	6848.36	7580.71	8361.27
N6G92_RS04885	-	-	-	N6G92_RS04885	14	522	55.6	8.73114	827.213	808.152	676.064	759.458	1038.78	195.795
N6G92_RS03315	-	-	-	N6G92_RS03315	5	148	15.9	4.77838	795.98	891.777	590.723	8040.41	7444.09	8097.31
N6G92_RS03415	-	-	-	N6G92_RS03415	2	451	48.1	9.31281	412.809	237.55	144.299	0	0	0
N6G92_RS03735	-	-	-	N6G92_RS03735	1	204	21.7	4.86151	129.28	197.2	0	0	0	0
N6G92_RS04275	-	-	-	N6G92_RS04275	2	409	44.7	4.97076	260.277	262.386	273.846	499.948	0	362.996
N6G92_RS04935	-	-	-	N6G92_RS04935	2	201	22.1	5.84137	190.092	165.5	270.085	0	0	212.893
N6G92_RS02240	-	-	-	N6G92_RS02240	2	433	46.4	6.63825	564.044	489.508	566.328	0	0	582.73
N6G92_RS02585	-	-	-	N6G92_RS02585	29	574	61.9	5.92645	3187.27	2830.27	3093.03	1311.14	1180.77	1351.37
N6G92_RS04670	-	-	-	N6G92_RS04670	11	487	54.5	6.15863	1947.21	1889.24	1571.97	1670.63	2561.09	2314.67
N6G92_RS02095	-	-	-	N6G92_RS02095	5	206	22.6	5.23822	1601.03	1369.22	1729.97	3772.79	3430.13	3013.32
N6G92_RS02850	-	-	-	N6G92_RS02850	6	526	54.8	5.18634	361.922	516.074	535.323	1162.77	1610.89	2094.27
N6G92_RS00145	-	-	-	N6G92_RS00145	1	87	9.9	10.0718	949.424	588.575	576.296	0	0	0
N6G92_RS00675	-	-	-	N6G92_RS00675	11	518	57.6	4.91962	580.085	498.693	498.598	329.497	210.604	347.445
N6G92_RS04810	-	-	-	N6G92_RS04810	1	312	33.7	6.71881	817.351	512.901	477.449	314.862	0	0
N6G92_RS00125	-	-	-	N6G92_RS00125	4	621	67.2	5.5694	123.575	207.169	204.249	0	0	0
N6G92_RS00165	-	-	-	N6G92_RS00165	11	452	46.8	5.02728	1815.37	1423.73	1430.97	0	0	9365.97
N6G92_RS00475	-	-	-	N6G92_RS00475	9	318	35	5.03656	1077.28	906.499	1046.62	1138.41	999.226	999.882
N6G92_RS01175	-	-	-	N6G92_RS01175	15	477	52.2	7.83112	4241.31	3820.04	3977.43	5472.77	5357.79	5592.4
N6G92_RS01485	-	-	-	N6G92_RS01485	7	308	32.3	5.06635	655.742	776.807	989.298	0	0	2818.78
N6G92_RS00870	-	-	-	N6G92_RS00870	10	181	20.3	4.6253	24465.8	22366.1	26787.6	31527	38370.8	37875.2
N6G92_RS03575	-	-	-	N6G92_RS03575	1	570	59.8	4.88397	368.743	364.641	332.159	0	0	0
N6G92_RS04790	-	-	-	N6G92_RS04790	2	281	29.3	5.08697	664.84	654.513	722.606	0	0	0
N6G92_RS07960	-	-	-	N6G92_RS07960	9	478	47.5	5.19342	1323.97	1275.08	1107.27	2109.04	0	0
N6G92_RS09200	-	-	-	N6G92_RS09200	6	285	31.6	8.6557	1031.9	706.657	654.573	634.543	108.053	810.898
N6G92_RS07415	-	-	-	N6G92_RS07415	1	116	12.9	4.22723	403.77	477.456	493.709	743.055	868.15	1081.87
N6G92_RS07350	-	-	-	N6G92_RS07350	2	328	35.1	4.77374	792.671	1208.06	1165.73	0	888.925	0
N6G92_RS08950	-	-	-	N6G92_RS08950	3	67	7.5	6.96783	7200.87	7672.08	6161	1591.4	1855.21	1206.79
N6G92_RS09030	-	-	-	N6G92_RS09030	2	185	19.3	4.46759	1050.5	772.227	1002.31	1493.81	0	1444.97
N6G92_RS07085	-	-	-	N6G92_RS07085	4	165	18.5	7.89093	465.487	558.264	482.208	798.436	511.274	647.28
N6G92_RS07370	-	-	-	N6G92_RS07370	9	231	24.3	5.45233	1313.57	1071.35	996.858	1656.7	1696.08	1549.24
N6G92_RS07190	-	-	-	N6G92_RS07190	9	142	15.1	4.70392	7841.32	6045.67	6776.35	17080.1	18637.1	14707.3
N6G92_RS08605	-	-	-	N6G92_RS08605	3	286	30.3	9.64618	1435.83	1059.21	1062.36	0	0	0
N6G92_RS08640	-	-	-	N6G92_RS08640	6	242	24.7	4.28131	513.802	836.709	600.865	999.988	856.727	728.415
N6G92_RS05030	-	-	-	N6G92_RS05030	9	165	17.6	4.43292	20378.5	17169.8	17274.3	23775.9	24347.2	20930.7
N6G92_RS07665	-	-	-	N6G92_RS07665	8	283	29.2	4.65485	645.107	1165.02	1159.82	914.424	1151.03	1460.87
N6G92_RS08720	-	-	-	N6G92_RS08720	5	328	35.4	5.43024	1301.22	1454.87	1355.72	358.546	798.861	816.733
N6G92_RS06910	-	-	-	N6G92_RS06910	5	386	42.8	5.23016	261.795	260.476	241.655	0	0	0
N6G92_RS08320	-	-	-	N6G92_RS08320	11	554	61.1	6.04608	2943.58	1968.78	2339.95	829.169	1080.97	825.398
N6G92_RS08785	-	-	-	N6G92_RS08785	4	181	18.6	4.86737	257.194	334.27	371.252	0	641.889	1008.13
N6G92_RS05145	-	-	-	N6G92_RS05145	1	125	13.5	10.4416	2123.56	1653.82	1211.16	432.061	564.849	418.764
N6G92_RS05440	-	-	-	N6G92_RS05440	23	611	66.6	5.01495	6317.12	6162.27	6199.17	6442.54	6186.18	6159.52
N6G92_RS05490	-	-	-	N6G92_RS05490	4	314	33.4	6.24359	293.972	503.509	109.047	0	115.805	0
N6G92_RS06080	-	-	-	N6G92_RS06080	6	182	19.8	10.0693	626.3	467.237	591.697	590.011	691.895	716.648
N6G92_RS06355	-	-	-	N6G92_RS06355	10	495	55.7	5.20233	936.99	1066.67	886.084	0	973.711	0
N6G92_RS06900	-	-	-	N6G92_RS06900	3	461	48.2	5.50421	2941.2	2830.52	3296.76	0	0	0
N6G92_RS07635	-	-	-	N6G92_RS07635	9	338	35.9	5.35553	2623.2	2133.79	2117.8	1474.68	0	4697.18
N6G92_RS06510	-	-	-	N6G92_RS06510	13	354	38.6	6.62018	3043.38	2399.98	2606.5	1319.68	945.266	0
N6G92_RS09175	-	-	-	N6G92_RS09175	4	300	31.2	4.88031	4229.75	3551.03	3667.29	5533.58	4735.2	2539.2
N6G92_RS07765	-	-	-	N6G92_RS07765	6	246	27.5	5.02289	315.831	295.306	291.504	445.54	582.971	570.22
N6G92_RS05840	-	-	-	N6G92_RS05840	6	451	49	4.77228	4160.98	3288.43	3224.51	4416.3	3938.23	3996.32
N6G92_RS05880	-	-	-	N6G92_RS05880	2	399	41	5.16754	1701.58	2066.62	2255.75	404.588	254.168	0
N6G92_RS09065	-	-	-	N6G92_RS09065	12	545	59	4.77203	1737.93	1778.33	1726.02	0	0	374.21
N6G92_RS08305	-	-	-	N6G92_RS08305	10	219	24	6.2641	4246.13	2356.98	2554.08	4853.55	5066.21	6679.01
N6G92_RS08420	-	-	-	N6G92_RS08420	2	399	40.8	6.72186	511.373	254.858	365.146	1221.06	0	201.655
N6G92_RS09485	-	-	-	N6G92_RS09485	1	123	12.8	5.54303	2219.75	1475.32	1996.4	2303.93	0	0
N6G92_RS10160	-	-	-	N6G92_RS10160	12	346	37.1	4.732	1168.47	817.064	859.818	792.122	0	0
N6G92_RS10355	-	-	-	N6G92_RS10355	2	189	20.4	4.74493	273.774	401.784	319.034	0	385.35	0
N6G92_RS09315	-	-	-	N6G92_RS09315	3	135	14.6	10.9659	24633.8	16645.3	19211.1	48931.7	56905.1	53076.6
N6G92_RS12325	-	-	-	N6G92_RS12325	6	153	16.9	5.34467	931.606	926.05	794.627	311.996	0	0
N6G92_RS11255	-	-	-	N6G92_RS11255	6	247	24.9	4.74994	6321.88	5926.29	5083.39	3788.87	3280.26	4079.87
N6G92_RS11135	-	-	-	N6G92_RS11135	9	229	25.3	9.43744	3426.81	3046.65	3134.73	3370.91	3531.57	3928.97
N6G92_RS12185	-	-	-	N6G92_RS12185	4	375	40.4	4.93426	757.342	439.466	285.314	0	934.325	332.992
N6G92_RS14310	-	-	-	N6G92_RS14310	11	307	32.3	5.47247	2044.29	1723.7	1707.02	2187.02	2380.1	1923.9
N6G92_RS15620	-	-	-	N6G92_RS15620	4	244	26	5.43622	411.742	538.438	444.981	2120.5	2911.74	1431.82
N6G92_RS16775	-	-	-	N6G92_RS16775	20	395	40.1	4.61005	21944.4	22014.5	22166.6	13098.1	13145.3	13405.6
N6G92_RS19395	-	-	-	N6G92_RS19395	16	375	39.7	5.21735	6562.95	7858.54	7583.43	2898.56	1958.86	627.22
N6G92_RS13255	-	-	-	N6G92_RS13255	5	319	34.9	4.59369	1365.41	1755.84	1817.31	949.784	705.592	1465.61
N6G92_RS13235	-	-	-	N6G92_RS13235	7	282	29.9	9.6601	1068.21	1231.39	1007.12	1324.28	1293.83	1446.76
N6G92_RS13250	-	-	-	N6G92_RS13250	4	345	38.1	6.95795	175.137	220.276	33.401	0	322.541	240.677
N6G92_RS13500	-	-	-	N6G92_RS13500	9	453	46.6	4.763	655.412	654.495	854.85	0	565.936	1738.74
N6G92_RS17660	-	-	-	N6G92_RS17660	4	846	89.6	5.61371	34.9874	33.3604	53.4239	7653.84	7284.9	7061.78
N6G92_RS15250	-	-	-	N6G92_RS15250	2	281	30	6.84088	739.155	724.054	527.329	960.417	1343.78	0
N6G92_RS15670	-	-	-	N6G92_RS15670	8	307	32.2	4.91937	1092.18	1194.87	1176.66	2114.83	1738.32	2083.33
N6G92_RS16990	-	-	-	N6G92_RS16990	5	162	17.6	5.59845	413.253	659.183	497.247	1195.63	1235.43	1533.64
N6G92_RS17225	-	-	-	N6G92_RS17225	3	228	25.4	5.85382	316.336	157.775	257.484	0	0	390.551
N6G92_RS15020	-	-	-	N6G92_RS15020	10	213	23.3	5.07562	1161.29	1248.24	1375.1	908.371	1002.4	1173.37
N6G92_RS13440	-	-	-	N6G92_RS13440	7	608	65.5	4.92181	542.824	378.326	414.839	0	792.786	0
N6G92_RS18050	-	-	-	N6G92_RS18050	32	769	84.1	5.58185	3088.45	2702.26	2838.56	1468.43	1261.98	1521.41
N6G92_RS19205	-	-	-	N6G92_RS19205	5	153	17	6.28314	964.926	1967.94	1336.18	1909.47	2181.23	2003.34
N6G92_RS19540	-	-	-	N6G92_RS19540	4	275	29.3	4.81427	830.375	629.73	765.643	727.813	632.681	549.836
N6G92_RS19860	-	-	-	N6G92_RS19860	7	211	22.5	5.58563	2995.36	2778.87	2715.66	3477.5	3427.02	4290.22
N6G92_RS13340	-	-	-	N6G92_RS13340	6	269	28.6	4.66779	2135.06	1583.2	1702.18	1425.04	0	0
N6G92_RS14240	-	-	-	N6G92_RS14240	8	188	20.4	7.79279	2702.59	2318.67	2248.1	2324.88	1880.92	1387.33
N6G92_RS18645	-	-	-	N6G92_RS18645	6	224	25	5.0379	1874.16	1757.81	1481.99	1470.09	1124.54	1711.49
N6G92_RS18735	-	-	-	N6G92_RS18735	1	395	41.1	9.22711	459.041	220.201	0	0	0	0
N6G92_RS21265	-	-	-	N6G92_RS21265	6	340	35.3	5.49615	13759.9	15402.5	14738.1	2974.57	1981.39	1611.34
N6G92_RS21845	-	-	-	N6G92_RS21845	6	139	15.8	10.2108	4007.05	3315.46	3024.7	2913.16	2641.62	2518.98
N6G92_RS13505	-	-	-	N6G92_RS13505	8	231	26.3	4.97211	12685.6	11861.4	12304	8746.63	8817.65	8635.39
N6G92_RS14225	-	-	-	N6G92_RS14225	11	213	22.8	6.93353	4201.79	4169.84	4255.68	8368.21	8196.26	8918.97
N6G92_RS16235	-	-	-	N6G92_RS16235	4	277	28.3	4.61505	847.708	826.41	701.344	218.82	0	0
N6G92_RS21770	-	-	-	N6G92_RS21770	25	834	88.1	5.16583	900.385	936.832	868.046	1652.97	1914.02	1458.97
N6G92_RS22035	-	-	-	N6G92_RS22035	4	805	85.6	9.41534	147.516	187.538	224.651	0	0	0
N6G92_RS13315	-	-	-	N6G92_RS13315	13	592	63.6	5.88239	1580.65	1813.21	1934.21	860.823	3328.12	0
N6G92_RS16335	-	-	-	N6G92_RS16335	11	443	48.7	5.76556	2313.75	2439.55	1959.53	949.303	1382.27	1679.33
N6G92_RS17870	-	-	-	N6G92_RS17870	5	86	9.2	11.3519	27317.1	25741.8	32439.8	115882	102719	162249
N6G92_RS19370	-	-	-	N6G92_RS19370	3	497	56.3	5.52618	169.47	0	83.0584	0	0	0
N6G92_RS20135	-	-	-	N6G92_RS20135	4	187	20	6.0882	405.821	259.049	306.675	424.796	0	0
N6G92_RS13405	-	-	-	N6G92_RS13405	6	220	24	4.77447	2790.53	2704.22	2657.82	1330.38	1267.64	1192.75
N6G92_RS13455	-	-	-	N6G92_RS13455	4	338	35.1	4.24054	831.958	747.422	783.306	1529.23	1499.19	1584.4
N6G92_RS15100	-	-	-	N6G92_RS15100	15	487	51.6	8.83307	2918.77	2727.59	2382.48	2081.9	1428.62	1234.9
N6G92_RS14580	-	-	-	N6G92_RS14580	39	933	100.8	4.73102	30475.5	31863	29502.5	27725.7	27649.1	28737
N6G92_RS15210	-	-	-	N6G92_RS15210	11	480	52.4	4.56451	665.461	658.318	729.729	1005.19	326.714	1646.16
N6G92_RS14705	-	-	-	N6G92_RS14705	4	344	37.3	4.90582	1298.56	1145.18	1120.36	563.02	626.608	595.27
N6G92_RS15175	-	-	-	N6G92_RS15175	7	286	31.7	4.93011	417.446	377.442	489.937	832.347	846.101	541.13
N6G92_RS15555	-	-	-	N6G92_RS15555	15	317	31.6	4.4787	3254.91	3145.85	3387.68	1543.86	1392.48	1799.92
N6G92_RS15805	-	-	-	N6G92_RS15805	2	172	19.9	5.1601	230.505	393.36	404.922	634.837	413.23	896.777
N6G92_RS17065	-	-	-	N6G92_RS17065	10	381	39.1	4.74213	988.802	1140.44	1013.64	846.448	992.225	1518.77
N6G92_RS18105	-	-	-	N6G92_RS18105	21	457	49.4	4.32599	38586.7	41009.2	39181.1	60050.5	57446.4	60430.4
N6G92_RS13705	-	-	-	N6G92_RS13705	11	536	56.6	4.59772	1211.28	1471.76	1462.03	0	0	0
N6G92_RS18790	-	-	-	N6G92_RS18790	20	550	59.1	4.87384	2700.21	3455.09	3150.09	2816.03	3026.55	3219.95
N6G92_RS14730	-	-	-	N6G92_RS14730	6	460	49.5	4.72406	308.077	278.893	275.835	763.424	739.579	873.157
N6G92_RS17815	-	-	-	N6G92_RS17815	8	343	36.4	4.76678	869.232	826.372	941.894	1340.35	1274.68	917.897
N6G92_RS14160	-	-	-	N6G92_RS14160	4	177	18.8	6.59943	822.224	822.448	755.833	1597.29	750.642	2479.67
N6G92_RS17960	-	-	-	N6G92_RS17960	13	420	45.6	5.03558	1033.64	1028.24	914.945	3120.56	3253.77	4047.06
N6G92_RS22450	-	-	-	N6G92_RS22450	7	269	26.8	4.49225	867.651	651.987	550.721	752.896	889.659	754.045
N6G92_RS15115	-	-	-	N6G92_RS15115	1	64	6.9	3.93951	136.092	213.812	304.17	0	0	0
N6G92_RS15185	-	-	-	N6G92_RS15185	28	1189	129.1	4.84552	3637.89	3226.31	3032.35	2740.31	3146.74	3452.4
N6G92_RS15355	-	-	-	N6G92_RS15355	5	157	17.5	4.34552	5214.18	4543.09	4452.05	3604.79	3734.41	3612.65
N6G92_RS19190	-	-	-	N6G92_RS19190	4	372	40.3	6.56427	209.126	209.137	181.505	0	0	0
N6G92_RS18595	-	-	-	N6G92_RS18595	22	866	95	5.05402	1799.03	1873.15	1827.37	943.166	943.203	1266.96
N6G92_RS20540	-	-	-	N6G92_RS20540	12	376	40.6	4.18585	6774.57	6967.69	6292.42	2249.81	2818.27	2321.9
N6G92_RS10825	-	-	-	N6G92_RS10825	4	318	33.9	6.43341	737.048	639.837	684.215	761.445	477.827	723.462
N6G92_RS12375	-	-	-	N6G92_RS12375	6	408	42.3	5.16071	1669.52	1290.05	1316.86	546.712	1742.42	1141.03
N6G92_RS10715	-	-	-	N6G92_RS10715	8	579	63.1	6.77484	508.064	311.817	282.09	0	3052.61	5305.34
N6G92_RS13085	-	-	-	N6G92_RS13085	4	196	21.4	5.53729	1330.72	1126.73	1337.5	1102.13	763.486	691.405
N6G92_RS14735	-	-	-	N6G92_RS14735	20	478	49.9	5.26862	4448.6	3867.85	3900.56	3116.88	2605.09	3489.57
N6G92_RS15165	-	-	-	N6G92_RS15165	3	87	9.6	4.55609	2606.2	2648.82	2787.39	15515.3	17534	15246.4
N6G92_RS18590	-	-	-	N6G92_RS18590	12	682	72.4	5.2774	416.044	249.881	291.373	2848.4	2604	768.875
N6G92_RS13260	-	-	-	N6G92_RS13260	4	251	25	4.47479	995.944	952.585	884.383	596.727	0	0
N6G92_RS13230	-	-	-	N6G92_RS13230	9	466	48	4.53583	603.629	435.716	547.847	0	0	0
N6G92_RS20945	-	-	-	N6G92_RS20945	9	276	29.1	5.12299	593.165	578.37	667.082	343.859	368.54	0
N6G92_RS20975	-	-	-	N6G92_RS20975	7	117	12.9	5.02716	6042.53	5085.93	5166.05	8140.27	8223.67	7985.81
N6G92_RS19510	-	-	-	N6G92_RS19510	11	257	27.2	5.11896	1641.92	1458.93	1577.15	2591.96	3468.66	2802.35
N6G92_RS13295	-	-	-	N6G92_RS13295	11	499	53.9	4.50018	2254.64	1841.71	1903.89	2000.75	2399.89	2268.32
N6G92_RS17335	-	-	-	N6G92_RS17335	4	163	17.9	4.77045	513.868	492.351	550.496	1369.75	1422.09	1477.04
N6G92_RS20105	-	-	-	N6G92_RS20105	11	328	35.1	5.29572	4564.56	3184.56	3579.03	772.543	2382.34	1967.64
N6G92_RS21450	-	-	-	N6G92_RS21450	7	297	31.4	5.04633	6060.62	5795.94	6104.13	2011.03	1018.36	1629.87
N6G92_RS14365	-	-	-	N6G92_RS14365	6	354	37.5	5.17609	597.244	611.112	629.229	663.584	0	939.832
N6G92_RS15375	-	-	-	N6G92_RS15375	6	260	26.8	4.69586	456.767	466.548	394.513	0	0	0
N6G92_RS20940	-	-	-	N6G92_RS20940	15	415	45.3	7.08917	901.532	1092.86	878.618	480.062	1473.34	1283.74
N6G92_RS13445	-	-	-	N6G92_RS13445	21	648	68.2	5.64496	2595.31	1986.93	2131.95	1528.65	2086.24	1662.02
N6G92_RS13915	-	-	-	N6G92_RS13915	20	423	45.6	5.11676	4401.22	3971.05	4459.94	6354.05	6191.47	5763.21
N6G92_RS14555	-	-	-	N6G92_RS14555	5	323	34.3	4.97321	861.357	588.443	736.529	0	0	0
N6G92_RS16975	-	-	-	N6G92_RS16975	2	586	63.4	6.97931	203.147	75.6532	72.7832	0	0	0
N6G92_RS17400	-	-	-	N6G92_RS17400	15	477	50	5.73334	575.965	680.505	795.566	713.65	779.384	593.728
N6G92_RS14105	-	-	-	N6G92_RS14105	1	139	14.9	8.25153	1063.61	847.066	732.74	0	388.54	0
N6G92_RS17050	-	-	-	N6G92_RS17050	2	355	35.5	4.72675	415.647	479.405	389.784	0	0	0
N6G92_RS19240	-	-	-	N6G92_RS19240	13	351	37.2	5.13104	11248	11421.5	11438	5635.81	4663.61	5436.67
N6G92_RS19335	-	-	-	N6G92_RS19335	12	306	32.2	5.15472	3151.97	2612.8	3224.04	2654.44	1428.23	1428.54
N6G92_RS20275	-	-	-	N6G92_RS20275	19	467	49.3	5.15778	6451.18	6187.58	6319.39	5645.99	6086.85	7269.21
N6G92_RS15860	-	-	-	N6G92_RS15860	2	331	35.6	5.41608	1838.07	3560.14	2091.42	8835.92	9175.83	15155.3
N6G92_RS13490	-	-	-	N6G92_RS13490	2	196	20.7	4.39581	2713.72	2105.26	1738.57	787.386	646.783	993.852
N6G92_RS14440	-	-	-	N6G92_RS14440	2	307	33.4	5.19916	222.089	249.243	279.027	2142.3	2504	1283.57
N6G92_RS15145	-	-	-	N6G92_RS15145	12	307	33.3	6.14642	672.495	483.024	521.093	454.221	546.463	542.102
N6G92_RS16820	-	-	-	N6G92_RS16820	23	624	65.9	5.07318	4042.15	4230.75	3539.85	2006.04	529.278	1947.06
N6G92_RS15130	-	-	-	N6G92_RS15130	5	225	23.7	6.08624	973.065	912.212	1011.63	1060.59	2047.45	2147.61
N6G92_RS13245	-	-	-	N6G92_RS13245	11	834	92.4	4.8089	558.636	644.414	620.005	0	798.457	1645.76
N6G92_RS15820	-	-	-	N6G92_RS15820	22	495	54.4	4.68829	42930.6	44423.1	44260.3	52356.9	50823.5	55271.8
N6G92_RS16360	-	-	-	N6G92_RS16360	89	5403	577	4.90521	812.083	687.09	782.924	860.853	673.41	950.06
N6G92_RS17650	-	-	-	N6G92_RS17650	3	326	34.1	4.78339	46.1011	52.4697	93.1118	0	0	0
N6G92_RS17700	-	-	-	N6G92_RS17700	9	434	47.1	4.45148	1308.39	1875.3	2211.25	4011.82	0	3039.16
N6G92_RS13540	-	-	-	N6G92_RS13540	11	517	53.1	4.51703	761.702	394.34	483.143	0	321.024	4956.51
N6G92_RS18780	-	-	-	N6G92_RS18780	18	437	45.4	5.0318	7649.36	8379.76	8337.5	9727.3	9537.15	10685.5
N6G92_RS14500	-	-	-	N6G92_RS14500	7	313	32.8	4.55926	1612.85	1407.07	1352.39	1187.93	1351.13	2266.65
N6G92_RS14540	-	-	-	N6G92_RS14540	5	140	15.1	3.85919	32461	36704.8	33701.4	14631.9	9947.61	9606.21
N6G92_RS17310	-	-	-	N6G92_RS17310	12	379	40.2	5.59576	1521.24	1285.79	1245.43	672.426	0	791.013
N6G92_RS15985	-	-	-	N6G92_RS15985	7	152	16.3	5.32806	1218.24	1133.17	1392.24	2727.67	2800.68	3464.1
N6G92_RS16365	-	-	-	N6G92_RS16365	20	619	65	4.62579	12627.6	12435.9	9929.94	2883.26	574.156	0
N6G92_RS21785	-	-	-	N6G92_RS21785	7	367	39.8	6.32294	358.495	353.157	412.243	0	1675.37	499.442
N6G92_RS16970	-	-	-	N6G92_RS16970	3	185	18.4	5.51044	25112.8	23698	21601.4	5285.86	8982.58	5301.82
N6G92_RS15400	-	-	-	N6G92_RS15400	3	711	77.5	6.59308	184.597	196.655	216.497	0	0	0
N6G92_RS19390	-	-	-	N6G92_RS19390	2	457	47.3	6.62274	329.253	424.555	355.831	849.498	0	0
N6G92_RS17745	-	-	-	N6G92_RS17745	11	347	37	4.91473	473.871	518.303	535.014	1143.18	605.216	1158.56
N6G92_RS19525	-	-	-	N6G92_RS19525	8	198	20.2	4.4931	22871.1	25832.3	24460.4	5348.14	6562.61	6211.94
N6G92_RS16800	-	-	-	N6G92_RS16800	10	507	51.6	4.67401	1360.19	1192.91	1220.28	1863.82	1182.37	1376.88
N6G92_RS19520	-	-	-	N6G92_RS19520	2	136	15.4	5.47919	1282.56	911.735	879.186	2272.18	1815.39	3422.72
N6G92_RS18080	-	-	-	N6G92_RS18080	15	740	78.1	4.52655	861.497	651.953	664.066	1518.4	310.786	181.163
N6G92_RS20660	-	-	-	N6G92_RS20660	17	326	35.4	6.39191	13914.9	13300.3	14532.6	16280.5	18279.4	22034.2
N6G92_RS16490	-	-	-	N6G92_RS16490	1	54	5.7	4.18365	1416.92	2839.49	1812.56	0	0	0
N6G92_RS18470	-	-	-	N6G92_RS18470	14	411	43.2	5.38202	5721.91	5035.9	4834.44	1872.42	1172.49	1021.97
N6G92_RS15395	-	-	-	N6G92_RS15395	2	204	22.5	5.14337	433.642	183.279	359.538	0	0	0
N6G92_RS17215	-	-	-	N6G92_RS17215	2	281	27.9	4.45868	854.56	593.393	684.017	0	0	0
N6G92_RS17510	-	-	-	N6G92_RS17510	3	65	7.2	8.086	10165	8015.98	7943.09	16050.5	17180.9	18007.3
N6G92_RS18120	-	-	-	N6G92_RS18120	9	258	26.4	4.27716	3871.97	2725.22	2886.58	1031.6	1428.64	933.464
N6G92_RS18445	-	-	-	N6G92_RS18445	19	579	60.1	5.10333	1895.14	1603.39	1738.44	1295.16	1280	1354.17
N6G92_RS09370	-	-	-	N6G92_RS09370	17	201	23.4	10.2381	37130.9	31210.1	31155.5	40425.5	45304.3	40706.2
N6G92_RS10835	-	-	-	N6G92_RS10835	6	159	17.4	4.79633	1880.94	1895	1738.16	1718.02	1844	1966.33
N6G92_RS12805	-	-	-	N6G92_RS12805	7	281	30.8	4.75287	592.542	617.837	479.574	633.247	1021.06	712.996
N6G92_RS09995	-	-	-	N6G92_RS09995	23	407	45.2	5.22455	31122.1	31017.7	31173.1	33659.5	35350.8	38073.6
N6G92_RS10205	-	-	-	N6G92_RS10205	12	361	39.4	4.82697	3067.15	2869.77	2325.07	1490.01	1791.36	1253.94
N6G92_RS11015	-	-	-	N6G92_RS11015	10	340	34.9	4.27985	4009.19	3762.04	3948.06	1940.47	2120.28	1414.19
N6G92_RS11465	-	-	-	N6G92_RS11465	4	211	23.4	6.30792	494.642	440.342	417.454	712.546	906.343	655.362
N6G92_RS13120	-	-	-	N6G92_RS13120	4	329	34.3	4.14093	1292.69	1351.3	1152.63	420.294	297.516	857.534
N6G92_RS11040	-	-	-	N6G92_RS11040	5	258	26.6	4.50641	2130.07	2483.59	2574.71	318.001	0	0
N6G92_RS11405	-	-	-	N6G92_RS11405	3	596	65.9	6.72296	6527.17	7763.68	6186.23	7241.42	5906.83	5027.32
N6G92_RS12500	-	-	-	N6G92_RS12500	7	330	34.4	4.84857	507.291	564.351	545.799	0	309.678	0
N6G92_RS12530	-	-	-	N6G92_RS12530	7	248	26.9	4.70233	1145.67	979.574	915.371	539.54	0	519.021
N6G92_RS13090	-	-	-	N6G92_RS13090	27	461	50	5.57721	5311.72	4645.7	4712.2	4730.03	4873.35	4657.49
N6G92_RS09635	-	-	-	N6G92_RS09635	6	219	23.4	5.58783	1726.55	1929.06	1917.31	2548.2	3811.54	3442.99
N6G92_RS11470	-	-	-	N6G92_RS11470	1	414	44.7	6.01154	140.11	222.461	198.834	0	0	0
N6G92_RS12775	-	-	-	N6G92_RS12775	8	554	58.9	5.16522	797.395	529.833	557.206	0	0	0
N6G92_RS15140	-	-	-	N6G92_RS15140	6	174	17.3	4.54974	8460.17	7176.64	6495.26	4130.46	3141.88	3353.74
N6G92_RS15305	-	-	-	N6G92_RS15305	14	450	48.5	4.75409	2747.68	2631.36	2664.88	2461.95	2652.36	3123.51
N6G92_RS17040	-	-	-	N6G92_RS17040	13	325	34.5	4.70331	2514.32	2615.78	3250.66	3026.66	3552.73	2312.87
N6G92_RS17715	-	-	-	N6G92_RS17715	2	231	24.7	4.82538	409.883	390.752	357.723	0	676.303	0
N6G92_RS18140	-	-	-	N6G92_RS18140	10	207	22.9	4.90008	6415.85	6071.17	6368.97	3736.15	3264.68	2790.68
N6G92_RS18995	-	-	-	N6G92_RS18995	6	249	27.8	6.76227	665.723	406.729	524.88	847.635	0	545.689
N6G92_RS13750	-	-	-	N6G92_RS13750	25	685	76.8	5.16962	6354.47	5613.58	5797.46	5039.55	4711.57	4654.17
N6G92_RS14485	-	-	-	N6G92_RS14485	2	324	34.2	9.74737	4476.5	3797.81	3939.75	2240.78	2270.33	1884.55
N6G92_RS15275	-	-	-	N6G92_RS15275	2	287	30.8	5.64581	278.53	176.464	121.972	0	540.425	0
N6G92_RS15680	-	-	-	N6G92_RS15680	9	356	36.2	5.52814	1356.35	1533.52	1240.92	1534.03	1375.92	1818.31
N6G92_RS16270	-	-	-	N6G92_RS16270	8	380	40.7	4.81671	2771	2806.3	2625.5	1986.58	1740.48	1947.42
N6G92_RS20625	-	-	-	N6G92_RS20625	1	396	42.4	5.44794	69.7525	115.245	149.689	369.518	272.456	357.63
N6G92_RS17565	-	-	-	N6G92_RS17565	2	121	13.3	4.3454	5075.36	3702.94	4447.13	5289.59	3948.9	3500.19
N6G92_RS13690	-	-	-	N6G92_RS13690	3	331	36.1	6.24506	149.279	184.754	134.845	0	0	0
N6G92_RS18795	-	-	-	N6G92_RS18795	5	275	29.3	5.22626	1246.2	1703.77	1508.13	527.047	801.682	1296.17
N6G92_RS19750	-	-	-	N6G92_RS19750	1	148	16.4	4.80279	246.844	129.786	242.432	0	0	0
N6G92_RS20735	-	-	-	N6G92_RS20735	16	544	58	4.7464	1232.04	1147.48	1078.46	526.348	1103.62	641.736
N6G92_RS14265	-	-	-	N6G92_RS14265	7	106	11.7	9.7879	63371.9	69824.7	80104.9	172372	158753	193193
N6G92_RS18145	-	-	-	N6G92_RS18145	10	411	43.8	4.75629	4481.46	4747.45	4472.14	1797.64	1701.51	1096.24
N6G92_RS20075	-	-	-	N6G92_RS20075	2	76	8.6	11.9002	1346.55	1088.27	1132.88	830.501	1293.57	850.079
N6G92_RS20995	-	-	-	N6G92_RS20995	5	160	17.4	5.25433	524.179	685.144	769.373	1339.98	1920.16	2525.37
N6G92_RS21010	-	-	-	N6G92_RS21010	7	138	15.5	5.78827	7314.78	7406.86	8120.84	27854.3	29440.5	27391.8
N6G92_RS13550	-	-	-	N6G92_RS13550	12	338	36.5	5.88446	3714.35	3530.49	3498.51	4760.48	6760.94	5971.31
N6G92_RS14450	-	-	-	N6G92_RS14450	14	302	32.6	5.0473	1687.45	1571.96	1569.14	820.619	509.642	884.481
N6G92_RS14615	-	-	-	N6G92_RS14615	10	265	27.9	4.91693	7656.62	9256.93	9198.08	8427.37	7751.24	9047.32
N6G92_RS15800	-	-	-	N6G92_RS15800	30	720	80.8	4.9455	2225.25	2285.41	2323.46	1857.73	1910.22	1496.27
N6G92_RS17525	-	-	-	N6G92_RS17525	2	83	9.1	10.2263	289.756	716.334	1896	1534.69	1402.19	873.292
N6G92_RS17920	-	-	-	N6G92_RS17920	16	303	33.2	4.90631	4293.16	3836.95	3971.9	3315.53	3284.22	4478.67
N6G92_RS19450	-	-	-	N6G92_RS19450	76	1827	198.9	5.24725	10055	9694.53	9650.12	6772.11	7047.36	7812.15
N6G92_RS19640	-	-	-	N6G92_RS19640	1	229	24.3	4.78717	590.401	610.711	622.973	0	0	0
N6G92_RS19705	-	-	-	N6G92_RS19705	12	312	32.3	4.59247	20741.6	16678.6	17624.5	3421.15	3044.4	2870.79
N6G92_RS19925	-	-	-	N6G92_RS19925	10	317	32.7	5.26654	6428.96	6505.43	6515.2	4458.94	5002.34	4723.52
N6G92_RS16915	-	-	-	N6G92_RS16915	3	163	18.7	5.39703	1162.42	951.489	793.08	1747.37	3058.96	0
N6G92_RS17695	-	-	-	N6G92_RS17695	7	305	33.5	6.21246	1649.53	1656.4	1952.58	2084.47	2075.43	1706.29
N6G92_RS13910	-	-	-	N6G92_RS13910	6	226	24.3	4.46527	2570.53	2107.47	2450.32	9918.06	11095.3	10562.9
N6G92_RS14180	-	-	-	N6G92_RS14180	3	232	23.2	4.49884	21910.3	24115.2	23864.2	3661.21	1167.88	1175.13
N6G92_RS14250	-	-	-	N6G92_RS14250	49	1118	119.6	4.68756	7919.19	8497.71	7936.96	7458.94	7533.69	6451.21
N6G92_RS16875	-	-	-	N6G92_RS16875	15	379	40.1	4.55255	666.036	827.31	891.169	824.057	713.424	387.337
N6G92_RS18740	-	-	-	N6G92_RS18740	11	441	46.2	5.59992	3550.55	2512.02	2507.78	17469.6	14242.7	6205.85
N6G92_RS20905	-	-	-	N6G92_RS20905	4	375	39.5	4.638	491.169	384.793	274.519	0	0	0
N6G92_RS14110	-	-	-	N6G92_RS14110	10	466	51.8	5.94708	568.178	474.873	583.841	0	0	0
N6G92_RS14315	-	-	-	N6G92_RS14315	20	482	51.2	6.01141	2014.32	2074.29	1804.07	2552.13	3104.41	2792.86
N6G92_RS15325	-	-	-	N6G92_RS15325	13	416	43.4	8.81805	7662.81	5155.08	5593.52	1251.19	966.981	1182.16
N6G92_RS16555	-	-	-	N6G92_RS16555	19	788	86.7	5.20062	1444.6	1347.64	1274.75	731.201	750.175	966.706
N6G92_RS13350	-	-	-	N6G92_RS13350	9	255	26.3	5.39337	3072.52	3350.76	3190.47	1748.87	1706.75	1964.69
N6G92_RS13625	-	-	-	N6G92_RS13625	2	281	31.5	8.58282	173.264	242.764	265.994	0	0	0
N6G92_RS16900	-	-	-	N6G92_RS16900	12	687	71.3	5.56879	4815.59	3736.12	4415.35	841.914	0	328.053
N6G92_RS17930	-	-	-	N6G92_RS17930	10	367	39.8	5.20612	2301.85	2046.71	2004.47	369.778	584.484	492.593
N6G92_RS08125	-	-	-	N6G92_RS08125	3	207	22.5	5.24982	426.451	319.753	410.256	0	0	0
N6G92_RS06455	-	-	-	N6G92_RS06455	7	307	32.4	5.12189	966.208	860.595	888.798	3001.38	0	0
N6G92_RS09305	-	-	-	N6G92_RS09305	8	132	14.4	9.5965	28299.9	28918.7	29556.5	90071.2	107707	103332
N6G92_RS10545	-	-	-	N6G92_RS10545	7	226	24.8	5.17499	1254.17	1515.45	1544.02	1800.11	2221.91	1978.7
N6G92_RS11380	-	-	-	N6G92_RS11380	9	305	32.8	5.35577	1162.21	1250.28	1122.66	11444.3	8604.48	1128.86
N6G92_RS12395	-	-	-	N6G92_RS12395	5	247	26.2	6.39423	788.778	695.779	711.543	0	0	703.156
N6G92_RS10085	-	-	-	N6G92_RS10085	7	245	26.7	5.39935	437.13	336.331	392.996	975.497	1138.4	940.917
N6G92_RS10665	-	-	-	N6G92_RS10665	15	410	44	4.79864	1407.85	1624.22	1461.71	1360.46	1639.16	1012.78
N6G92_RS10805	-	-	-	N6G92_RS10805	4	93	10.5	4.63495	2504.58	2960.4	2866.38	869.221	984.101	420.008
N6G92_RS11360	-	-	-	N6G92_RS11360	6	76	8.4	4.83197	1781.66	2282.47	2177.16	3851.63	2744.47	1430.53
N6G92_RS10860	-	-	-	N6G92_RS10860	8	231	24.9	4.59894	1756.58	1684.79	1677.56	1704.7	936.153	1606.46
N6G92_RS12190	-	-	-	N6G92_RS12190	1	228	24.5	6.06488	308.491	226.654	257.653	292.667	0	345.663
N6G92_RS10945	-	-	-	N6G92_RS10945	9	581	60.8	5.42096	6247.33	6714.91	7360.24	6798.29	6619.66	8444.36
N6G92_RS11930	-	-	-	N6G92_RS11930	3	393	43.8	6.54193	692.906	490.469	620.407	2684.32	3109.39	3207.55
N6G92_RS09955	-	-	-	N6G92_RS09955	2	91	10.1	6.73041	1597.53	2372.46	1988.11	2773.63	0	0
N6G92_RS10045	-	-	-	N6G92_RS10045	19	501	53	4.94354	4262.32	4232.62	4494.95	21535.8	24147.3	26469.4
N6G92_RS12035	-	-	-	N6G92_RS12035	4	256	27.4	4.8681	864.134	562.776	544.857	684.396	871.854	0
N6G92_RS13035	-	-	-	N6G92_RS13035	12	511	53.3	5.99481	3575.64	3277	3584.24	0	3106.44	4559.39
N6G92_RS09550	-	-	-	N6G92_RS09550	3	245	25.6	4.24115	913.814	940.599	741.015	805.493	597.586	691.406
N6G92_RS11625	-	-	-	N6G92_RS11625	13	337	35.5	4.7276	5594.82	5647.73	6337.85	4944.83	5932.12	4648.43
N6G92_RS13075	-	-	-	N6G92_RS13075	11	242	26.4	6.607	7376.6	8769.76	9085.41	5717.84	5966.84	5071.69
N6G92_RS11835	-	-	-	N6G92_RS11835	17	525	55.2	8.70941	3293.64	2569.92	2594.96	5076.66	6018.56	6217.06
N6G92_RS12360	-	-	-	N6G92_RS12360	7	204	22.6	6.38776	2129.43	1679.28	1690.87	2066.88	2717.36	2070.54
N6G92_RS10560	-	-	-	N6G92_RS10560	8	422	45.4	5.27179	1118.01	1008.4	1083.88	1785.05	1563.7	2870.3
N6G92_RS12560	-	-	-	N6G92_RS12560	17	543	55.3	4.48505	8812.34	8239.51	8676.94	1381.72	344.837	377.073
N6G92_RS09615	-	-	-	N6G92_RS09615	15	523	55.8	4.88239	19798.7	22729.2	21918.6	19663.5	19508	20352.7
N6G92_RS11425	-	-	-	N6G92_RS11425	2	681	73.5	5.12933	299.206	248.141	150.596	0	0	0
N6G92_RS11605	-	-	-	N6G92_RS11605	24	646	69	4.92645	4923.35	5013.62	5234.88	4101.49	4368.43	4380.03
N6G92_RS11805	-	-	-	N6G92_RS11805	3	94	10.4	5.75885	344.294	375.065	650.623	668.258	296.417	302.655
N6G92_RS15685	-	-	-	N6G92_RS15685	4	153	16.7	4.49371	1076.97	885.336	796.483	1523.63	1670.22	1319.77
N6G92_RS14490	-	-	-	N6G92_RS14490	10	464	47.8	4.65057	5734.31	7055.98	7613.96	1741.29	1665.67	1561.28
N6G92_RS14645	-	-	-	N6G92_RS14645	7	263	27.2	5.25641	919.658	952.679	1084.43	1678.48	2373.56	1159.78
N6G92_RS16965	-	-	-	N6G92_RS16965	14	350	36.9	4.84625	12023.3	11238.8	9536.59	1659.59	1362.19	1212.37
N6G92_RS19200	-	-	-	N6G92_RS19200	6	170	18.5	6.47809	2803.7	3081.27	3198.31	7532.2	8008.4	8462.11
N6G92_RS18515	-	-	-	N6G92_RS18515	109	3103	325.8	4.7912	11404.6	11456.5	11362.1	5319.29	5489.67	5240.56
N6G92_RS19350	-	-	-	N6G92_RS19350	1	280	30.9	5.97565	0	60.1246	129.679	0	0	0
N6G92_RS19970	-	-	-	N6G92_RS19970	4	107	11.8	3.83575	101347	103455	88745.7	78973.8	63672.5	67028.7
N6G92_RS13195	-	-	-	N6G92_RS13195	1	407	43.3	5.39362	8782.17	2989.94	3714.69	2686.76	3072.26	2887.98
N6G92_RS15830	-	-	-	N6G92_RS15830	7	253	27.7	8.36615	1742.97	1260.73	1374.18	1330.42	1835.78	1474.49
N6G92_RS17970	-	-	-	N6G92_RS17970	7	310	32.4	5.00421	844.258	712.994	879.118	234.922	0	1216.13
N6G92_RS19345	-	-	-	N6G92_RS19345	17	597	63.5	4.75482	1512.61	1465.36	1435.42	718.462	669.177	541.943
N6G92_RS14775	-	-	-	N6G92_RS14775	5	283	30.1	4.96954	191.839	299.241	338.252	0	0	0
N6G92_RS16935	-	-	-	N6G92_RS16935	6	416	43.4	4.643	612.55	547.454	461.094	0	0	220.346
N6G92_RS20310	-	-	-	N6G92_RS20310	5	134	14.5	4.9743	647.762	566.959	594.698	663.365	817.089	801.784
N6G92_RS14945	-	-	-	N6G92_RS14945	15	551	58.9	6.23004	942.093	836.218	774.04	336.021	419.626	433.169
N6G92_RS16210	-	-	-	N6G92_RS16210	3	115	12.7	4.88837	2019.98	1529.57	1320.17	9131.21	10037.5	9777.18
N6G92_RS17315	-	-	-	N6G92_RS17315	11	245	27.3	4.86554	6057.9	6894.28	6940.65	12734.5	13725.9	13299.6
N6G92_RS17765	-	-	-	N6G92_RS17765	4	575	64.2	5.55853	196.234	216.774	157.879	308.553	144.552	0
N6G92_RS13765	-	-	-	N6G92_RS13765	8	300	33	6.16144	1189.42	1111.94	1000.41	4081.29	4024.13	4253.32
N6G92_RS17760	-	-	-	N6G92_RS17760	2	408	43.6	5.01068	1357.73	1007.57	1119.87	0	0	1950.64
N6G92_RS20680	-	-	-	N6G92_RS20680	15	401	41.2	4.83368	13760	16902.3	20980.2	3330.77	1987.74	778.972
N6G92_RS21230	-	-	-	N6G92_RS21230	5	211	22.2	5.11798	664.101	561.315	564.716	714.062	686.198	744.686
N6G92_RS22220	-	-	-	N6G92_RS22220	1	435	46.6	9.76801	354.809	211.999	136.596	0	0	0
N6G92_RS14445	-	-	-	N6G92_RS14445	13	246	25.8	4.78534	8836.94	7663.52	9024.92	14012.7	13463.6	14012.2
N6G92_RS14655	-	-	-	N6G92_RS14655	2	143	14.9	4.8266	1008.74	531.593	768.457	0	0	0
N6G92_RS17110	-	-	-	N6G92_RS17110	9	295	31.1	6.22369	783.799	1007.92	932.915	749.278	776.037	752.731
N6G92_RS17470	-	-	-	N6G92_RS17470	7	336	35	5.21332	504.686	488.443	470.141	1001.96	602.148	627.089
N6G92_RS13645	-	-	-	N6G92_RS13645	4	228	25.1	4.857	490.524	448.133	339.728	338.574	357.977	321.633
N6G92_RS14955	-	-	-	N6G92_RS14955	14	380	40.6	5.16791	605.3	533.32	582.561	615.81	754.319	645.567
N6G92_RS15810	-	-	-	N6G92_RS15810	13	404	43.2	4.75006	947.33	1051.67	998.045	919.37	932.817	783.546
N6G92_RS13960	-	-	-	N6G92_RS13960	4	206	23.2	5.71478	323.33	247.98	312.459	722.512	506.095	461.123
N6G92_RS13965	-	-	-	N6G92_RS13965	4	587	62.9	6.35443	352.497	368.01	356.865	0	0	0
N6G92_RS16830	-	-	-	N6G92_RS16830	11	337	36.5	5.15863	1962.46	2443.54	2364.82	2930.5	2865.99	2782.66
N6G92_RS13545	-	-	-	N6G92_RS13545	4	249	26.4	5.2757	365.317	430.209	327.321	0	0	589.664
N6G92_RS08840	-	-	-	N6G92_RS08840	6	254	26	4.87775	628.584	680.091	669.724	1510.15	1725.51	1363.31
N6G92_RS06720	-	-	-	N6G92_RS06720	5	135	15.4	9.95636	822.585	758.613	762.917	1990.56	2238.03	2011.7
N6G92_RS07935	-	-	-	N6G92_RS07935	6	225	24.9	6.09796	599.797	611.899	518.363	862.996	1522.4	892.781
N6G92_RS08190	-	-	-	N6G92_RS08190	22	520	55.2	5.50971	2032.88	2146.61	1988.31	2133.23	2692.84	2352.81
N6G92_RS06935	-	-	-	N6G92_RS06935	9	295	32.6	6.05279	611.538	877.121	785.308	619.654	883.245	1359.1
N6G92_RS07410	-	-	-	N6G92_RS07410	8	280	28.8	4.90863	786.801	901.931	1108.07	1200.48	1214.52	1138.44
N6G92_RS09115	-	-	-	N6G92_RS09115	3	248	28.8	5.32745	440.14	118.909	270.451	1153.37	206.84	0
N6G92_RS08975	-	-	-	N6G92_RS08975	12	405	43.9	5.14191	4130.09	2929.51	4959.47	5477.33	5125.23	0
N6G92_RS06255	-	-	-	N6G92_RS06255	8	312	32.6	4.94525	1349.16	1291.04	1166.17	605.173	551.041	832.134
N6G92_RS07450	-	-	-	N6G92_RS07450	6	374	41.2	4.80609	452.225	346.848	352.017	323.343	0	0
N6G92_RS07965	-	-	-	N6G92_RS07965	10	677	67	4.89618	799.392	855.225	1157.03	0	1271.53	0
N6G92_RS09385	-	-	-	N6G92_RS09385	5	294	32.2	6.2746	970.69	1013.65	768.716	844.169	0	674.998
N6G92_RS09840	-	-	-	N6G92_RS09840	3	706	73.5	5.19891	225.108	118.036	43.8734	0	0	92.5371
N6G92_RS13010	-	-	-	N6G92_RS13010	3	226	24.6	5.82989	430.294	406.98	301.395	1402.22	677.377	914.942
N6G92_RS11365	-	-	-	N6G92_RS11365	4	159	18.1	7.8642	223.493	403.321	282.212	1121.6	0	0
N6G92_RS11390	-	-	-	N6G92_RS11390	3	157	17.2	4.5025	1798.01	1199.86	1304.47	2034.19	3152	2039.59
N6G92_RS10515	-	-	-	N6G92_RS10515	7	213	22.2	4.93304	883.941	1014.17	850.531	766.561	968.463	762.085
N6G92_RS09515	-	-	-	N6G92_RS09515	4	164	17.9	4.87653	279.652	326.022	288.795	0	417.617	590.485
N6G92_RS09845	-	-	-	N6G92_RS09845	9	331	35	4.32477	2536.27	2789.08	2533.85	1124.87	1135.03	1201.07
N6G92_RS12945	-	-	-	N6G92_RS12945	11	301	31.3	5.60724	11060	9695.2	10312.5	12820.9	16156.8	15108
N6G92_RS12665	-	-	-	N6G92_RS12665	8	487	52.8	4.61517	562.01	561.965	616.974	0	0	0
N6G92_RS10875	-	-	-	N6G92_RS10875	9	333	36.1	5.3399	1077.68	1206.09	1029.17	1115.59	5179.2	663.577
N6G92_RS10380	-	-	-	N6G92_RS10380	3	334	35.1	4.44	443.796	223.911	341.746	0	0	0
N6G92_RS11345	-	-	-	N6G92_RS11345	2	199	21	7.01752	38.3547	66.6596	212.804	193.294	0	0
N6G92_RS11450	-	-	-	N6G92_RS11450	5	385	41.5	6.2879	223.978	277.128	266.936	0	0	0
N6G92_RS11480	-	-	-	N6G92_RS11480	5	259	28.7	4.61688	2912.79	2747.71	3369.8	7709.71	7601.42	9340.25
N6G92_RS11590	-	-	-	N6G92_RS11590	5	511	53.6	9.01032	2430.35	1797.38	1820.18	0	0	0
N6G92_RS12825	-	-	-	N6G92_RS12825	2	263	27.4	5.55048	255.793	180.981	238.026	0	0	0
N6G92_RS10075	-	-	-	N6G92_RS10075	14	299	31.4	4.89191	2893.26	2867.91	2876.96	13462.8	13489.6	13753.9
N6G92_RS11510	-	-	-	N6G92_RS11510	8	370	38.5	5.05914	606.261	720.963	733.543	1734.93	1581.81	1839.44
N6G92_RS13070	-	-	-	N6G92_RS13070	18	278	29.5	4.58404	23716.8	22234.8	24087.1	11792.5	10622	11209.9
N6G92_RS14895	-	-	-	N6G92_RS14895	5	544	56.6	4.9881	733.989	954.88	640.792	2260.1	2651.17	2432.05
N6G92_RS16285	-	-	-	N6G92_RS16285	9	1084	114.6	5.98077	963.698	1024.98	1212.32	3866.82	1531.45	585.991
N6G92_RS16745	-	-	-	N6G92_RS16745	1	104	10.4	4.466	51.7293	57.4413	92.431	0	0	0
N6G92_RS16980	-	-	-	N6G92_RS16980	2	91	9.4	4.74908	1196.86	1609.26	1315.44	4822.69	3751.08	4463.86
N6G92_RS17710	-	-	-	N6G92_RS17710	13	333	36.1	6.3797	1146.8	1405.65	1560.04	1178.72	1402.34	1138.83
N6G92_RS18240	-	-	-	N6G92_RS18240	4	210	22.9	5.09467	443.481	423.927	436.172	858.734	923.303	1362.47
N6G92_RS18635	-	-	-	N6G92_RS18635	14	352	39.4	4.6181	7077.7	5860.94	6113.36	6722.67	8679.77	8004.35
N6G92_RS18970	-	-	-	N6G92_RS18970	1	557	57	4.79401	0	0	0	7981.66	5780.7	9416.72
N6G92_RS20380	-	-	-	N6G92_RS20380	9	366	37.2	4.6098	2729.89	2688.82	2846.79	0	0	3074.97
N6G92_RS13330	-	-	-	N6G92_RS13330	6	160	16.7	5.27911	623.908	611.946	503.308	1571.01	1622.73	1591.97
N6G92_RS13210	-	-	-	N6G92_RS13210	7	226	24.6	4.64362	2098.46	1767.62	2038.04	3794.43	4189.85	3586.62
N6G92_RS14150	-	-	-	N6G92_RS14150	9	441	46.3	6.15509	543.62	871.032	1357.5	7032.37	639.253	6885.54
N6G92_RS16380	-	-	-	N6G92_RS16380	7	418	43.5	4.21124	34951.7	31235	24368.5	7737.7	3379.44	0
N6G92_RS13530	-	-	-	N6G92_RS13530	10	143	16	4.88324	16998.6	18333.2	18310.1	34052.4	33478.4	36877.5
N6G92_RS17055	-	-	-	N6G92_RS17055	6	218	24.3	10.7465	4323.56	3979.17	4395.3	5089.55	4672.81	4424.5
N6G92_RS17945	-	-	-	N6G92_RS17945	5	273	29.5	4.98163	1309.5	2079.53	1987.88	822.083	817.649	1162.18
N6G92_RS16205	-	-	-	N6G92_RS16205	2	97	10.3	5.83746	70.6958	67.2403	165.37	342.647	554.196	571.633
N6G92_RS20085	-	-	-	N6G92_RS20085	6	466	49.9	5.12189	805.608	578.492	566.38	0	0	1551.89
N6G92_RS17775	-	-	-	N6G92_RS17775	2	311	35.2	5.21759	431.649	427.356	478.691	0	1182.43	0
N6G92_RS18960	-	-	-	N6G92_RS18960	3	259	27.9	5.03424	288.081	358.917	305.691	192.649	0	0
N6G92_RS17490	-	-	-	N6G92_RS17490	6	238	25.9	5.24139	2593.39	2843.05	2438.91	1251.71	0	0
N6G92_RS19610	-	-	-	N6G92_RS19610	13	253	26.5	5.09051	5644.74	6025.25	6089.79	7352	6524.5	7370.94
N6G92_RS15360	-	-	-	N6G92_RS15360	9	245	26.9	8.63458	1480.8	1590.83	1552.17	4514.9	3518.41	7457.83
N6G92_RS16560	-	-	-	N6G92_RS16560	2	270	28.4	5.09186	96.1173	149.008	108.156	0	0	0
N6G92_RS19100	-	-	-	N6G92_RS19100	6	476	49	5.42438	906.66	1068.12	1243.86	539.445	974.025	1045.4
N6G92_RS19580	-	-	-	N6G92_RS19580	2	213	22.7	5.5368	766.25	537.494	460.676	1372.25	0	965.899
N6G92_RS15295	-	-	-	N6G92_RS15295	7	356	37.6	9.18292	2878.07	2241	2417.84	2998.04	3616.56	3697.24
N6G92_RS20605	-	-	-	N6G92_RS20605	25	1208	130.4	5.3111	393.163	506.686	440.285	264.941	205.737	0
N6G92_RS17260	-	-	-	N6G92_RS17260	10	446	49.7	5.12396	5929.51	6436.35	5812.97	3828.91	3946.4	2803.15
N6G92_RS19700	-	-	-	N6G92_RS19700	9	294	30.1	4.35101	3899.71	4034.18	3526.57	4905.62	5558.29	4143.58
N6G92_RS22135	-	-	-	N6G92_RS22135	3	327	35.7	5.71368	224.396	300.941	278.519	2112.01	0	1393.28
N6G92_RS22700	-	-	-	N6G92_RS22700	9	399	44.5	5.35272	1968.06	1746.32	1633.19	0	4077.04	572.044
N6G92_RS13880	-	-	-	N6G92_RS13880	5	407	43.3	8.66705	1676.51	1300.3	1270.55	0	584.937	0
N6G92_RS08565	-	-	-	N6G92_RS08565	13	278	29.8	4.2702	23296.6	28268.3	26762	47188.1	56759.1	59641.4
N6G92_RS07430	-	-	-	N6G92_RS07430	2	199	21.6	4.41925	8026.84	6406	6309.45	8712.69	12347.4	10928.7
N6G92_RS08035	-	-	-	N6G92_RS08035	4	334	36.4	8.72443	293.592	362.564	349.211	0	0	518.847
N6G92_RS06175	-	-	-	N6G92_RS06175	8	311	34.1	5.5517	598.244	568.947	759.55	868.261	653.518	602.988
N6G92_RS06580	-	-	-	N6G92_RS06580	1	441	47.4	5.0805	212.333	209.99	212.576	0	0	0
N6G92_RS07630	-	-	-	N6G92_RS07630	5	683	76.3	4.61554	627.127	500.252	477.639	0	0	0
N6G92_RS09095	-	-	-	N6G92_RS09095	6	479	51	4.35382	657.946	801.823	554.098	0	0	0
N6G92_RS08425	-	-	-	N6G92_RS08425	6	474	50	4.55926	692.753	575.532	689.405	0	0	0
N6G92_RS06010	-	-	-	N6G92_RS06010	4	155	17.3	5.18817	966.706	1267.01	1058.94	1013.43	1441.33	2493.75
N6G92_RS07710	-	-	-	N6G92_RS07710	1	209	21.1	7.76129	241.047	85.0652	77.9824	0	0	0
N6G92_RS08985	-	-	-	N6G92_RS08985	5	643	68.1	5.08832	555.383	529.666	683.025	0	0	0
N6G92_RS09355	-	-	-	N6G92_RS09355	1	37	4.4	10.6315	42263.2	38621.8	32458.2	192591	190401	190646
N6G92_RS09380	-	-	-	N6G92_RS09380	5	185	20	6.99261	12154.9	11855.1	12260.5	51300	57721	63224.3
N6G92_RS10465	-	-	-	N6G92_RS10465	4	116	12.5	4.26251	851.763	1053.03	1066.83	1877.28	2214.67	1925.17
N6G92_RS10320	-	-	-	N6G92_RS10320	4	238	25.7	4.60748	2572.61	2872.44	2460.49	5582.52	5856.93	4377.67
N6G92_RS10600	-	-	-	N6G92_RS10600	15	494	50.5	4.52777	3583.88	3826.45	3750.25	2146.06	1592.18	809.283
N6G92_RS11675	-	-	-	N6G92_RS11675	8	202	22.3	5.1286	2787.04	2405.89	2451.94	4184.92	4079.54	4258.63
N6G92_RS12490	-	-	-	N6G92_RS12490	3	96	10.7	6.06488	622.325	555.924	556.6	1759.47	1875.71	2069.71
N6G92_RS09475	-	-	-	N6G92_RS09475	7	279	29.1	8.57343	1768.76	1517.79	1747.83	1176.48	849.962	1022.83
N6G92_RS11505	-	-	-	N6G92_RS11505	5	409	42.7	5.28644	338.383	434.051	475.792	0	701.384	387.943
N6G92_RS10655	-	-	-	N6G92_RS10655	16	457	47.9	4.54401	8617.39	7931.93	8152.94	3681.88	4297.53	3984.03
N6G92_RS11700	-	-	-	N6G92_RS11700	13	332	34	6.20404	1793.21	1350.94	1075.71	1501.08	1676.04	1661.81
N6G92_RS10595	-	-	-	N6G92_RS10595	7	237	24.6	4.37286	931.4	842.243	780.694	923.731	593.61	6042.46
N6G92_RS12795	-	-	-	N6G92_RS12795	7	337	35.2	4.48846	1151.13	1653.01	1822.72	747.244	1186.17	1249.88
N6G92_RS11750	-	-	-	N6G92_RS11750	19	753	81.7	5.21234	1586.29	1183.86	1395.69	730.981	2513.56	0
N6G92_RS12930	-	-	-	N6G92_RS12930	5	144	15.9	5.20892	4339.83	4560.7	3329.76	11515.8	18083.4	12733
N6G92_RS10010	-	-	-	N6G92_RS10010	5	172	17.7	9.74689	1250.24	1205.88	1037.79	338.39	0	465.303
N6G92_RS11120	-	-	-	N6G92_RS11120	12	368	41.2	4.66376	3887.9	3556.62	3836.37	3754.75	4080.83	4386.69
N6G92_RS09495	-	-	-	N6G92_RS09495	10	400	42.5	5.7204	549.509	467.38	490.931	490.157	370.75	964.428
N6G92_RS09920	-	-	-	N6G92_RS09920	5	226	24.6	4.84027	279.263	203.484	168.702	221.548	0	0
N6G92_RS11010	-	-	-	N6G92_RS11010	14	466	49.6	4.47223	3646.36	3226.84	3254.86	7232.03	6430.27	7287.4
N6G92_RS10645	-	-	-	N6G92_RS10645	3	162	18.3	6.15924	1510.23	1518.22	1417.09	2830.17	3468.37	3438.97
N6G92_RS12080	-	-	-	N6G92_RS12080	2	298	31.1	5.79547	406.06	240.036	344.603	0	0	0
N6G92_RS10040	-	-	-	N6G92_RS10040	9	190	21.1	4.52118	3163.8	1928.44	2205.82	2735.39	2330.46	2855.4
N6G92_RS11295	-	-	-	N6G92_RS11295	6	479	50.1	10.3652	294.165	230.632	266.243	343.197	0	437.315
N6G92_RS09860	-	-	-	N6G92_RS09860	1	256	27.3	7.66327	97.3347	125.099	95.6046	0	0	0
N6G92_RS11460	-	-	-	N6G92_RS11460	10	254	28	9.47272	1504.25	1408.02	1434.67	901.154	692.066	560.288
N6G92_RS09960	-	-	-	N6G92_RS09960	1	170	19.5	5.66315	184.371	167.906	143.79	642.531	481.619	0
N6G92_RS10025	-	-	-	N6G92_RS10025	3	344	36.2	9.26337	367.371	432.417	275.883	334.742	0	0
N6G92_RS09940	-	-	-	N6G92_RS09940	1	154	16.8	5.95075	304.948	307.731	146.521	1308.49	0	788.845
N6G92_RS11335	-	-	-	N6G92_RS11335	3	184	19	4.78595	805.653	697.013	935.333	1244.38	1511.06	1190.56
N6G92_RS11370	-	-	-	N6G92_RS11370	25	693	79	5.82538	11347.3	12231.6	11700.8	6498.17	4932.36	7833.07
N6G92_RS12765	-	-	-	N6G92_RS12765	3	76	8.4	3.96918	16473.6	18256.8	17857.6	3092.87	3583.92	3100.62
N6G92_RS15960	-	-	-	N6G92_RS15960	9	267	27.7	4.69696	5906.09	5184.91	5281.85	6447.26	6694.56	7868.3
N6G92_RS14805	-	-	-	N6G92_RS14805	3	265	29.4	5.11127	1421.82	1037.47	1006	1466.29	951.033	1158.78
N6G92_RS15510	-	-	-	N6G92_RS15510	17	475	51.9	6.03632	4084.89	3739.07	3762.24	4605.55	5458.41	5510.36
N6G92_RS13300	-	-	-	N6G92_RS13300	2	119	13.2	8.09515	355.939	336.59	308.325	0	0	0
N6G92_RS13815	-	-	-	N6G92_RS13815	8	201	21.6	4.89264	732.105	676.641	802.081	1896.91	2049.37	2323.42
N6G92_RS13905	-	-	-	N6G92_RS13905	2	293	30.4	4.763	7950.52	7763.48	8615.99	3262.39	3436.84	2626.96
N6G92_RS16945	-	-	-	N6G92_RS16945	4	128	14.2	5.41266	1016.71	934.806	951.832	1496.28	2003.38	1438.87
N6G92_RS14115	-	-	-	N6G92_RS14115	4	238	25.7	4.43756	807.521	509.495	610.189	575.518	599.532	613.569
N6G92_RS14330	-	-	-	N6G92_RS14330	5	350	35.6	4.73431	377.265	305.179	266.37	864.304	62.6665	637.977
N6G92_RS14780	-	-	-	N6G92_RS14780	2	363	36.9	10.4903	265.824	177.882	257.244	262.645	0	0
N6G92_RS17925	-	-	-	N6G92_RS17925	24	428	44.7	5.26727	5582.81	5891.61	5559.94	4139.74	5052.71	4406.77
N6G92_RS18945	-	-	-	N6G92_RS18945	22	386	41.3	5.22846	8291.67	7907.8	7774.15	3659.26	2888.33	2620.07
N6G92_RS19835	-	-	-	N6G92_RS19835	15	378	39.7	5.28095	5172.98	4915.05	4925.52	6842.01	8037.31	7813.14
N6G92_RS20170	-	-	-	N6G92_RS20170	6	354	36.9	4.6098	673.075	362.54	383.074	458.529	704.229	603.935
N6G92_RS19185	-	-	-	N6G92_RS19185	5	455	47.6	4.97821	215.878	321.283	271.151	345.669	0	0
N6G92_RS18045	-	-	-	N6G92_RS18045	8	335	35.6	4.37701	830.883	808.913	818.31	425.862	230.907	948.946
N6G92_RS18545	-	-	-	N6G92_RS18545	2	202	20.7	4.71674	1133.46	688.901	672.261	519.934	377.807	776.224
N6G92_RS19555	-	-	-	N6G92_RS19555	21	595	63.6	5.59747	6718.75	6392.36	7442.57	3565.61	3435.04	3125.23
N6G92_RS20645	-	-	-	N6G92_RS20645	7	217	23.8	5.48675	901.424	646.748	722.644	3303.09	1439.42	1742.98
N6G92_RS21400	-	-	-	N6G92_RS21400	9	288	31	8.82599	957.285	935.459	910.261	553.603	387.67	1377.29
N6G92_RS14570	-	-	-	N6G92_RS14570	18	543	58.6	5.33197	2252.56	2233.81	2216.4	2356.79	2572.23	2120.45
N6G92_RS11830	-	-	-	N6G92_RS11830	12	835	89.7	5.76739	857.945	864.979	788.567	0	940.716	378.252
N6G92_RS09585	-	-	-	N6G92_RS09585	3	134	14.8	4.15497	138.515	170.946	179.07	1238.41	1579.2	1590.34
N6G92_RS12515	-	-	-	N6G92_RS12515	4	219	23.6	5.3786	912.771	785.462	1384.7	2029.35	1121.4	2058.07
N6G92_RS12405	-	-	-	N6G92_RS12405	9	223	23.8	4.42377	6772.23	6746.63	6122.99	4852.27	6011.71	5014.67
N6G92_RS13170	-	-	-	N6G92_RS13170	1	237	25	5.69415	508.549	477.663	544.919	0	0	0
N6G92_RS11350	-	-	-	N6G92_RS11350	9	188	19.3	4.61749	1686.78	1781.72	1837.29	3859.22	4160.44	3140.12
N6G92_RS11690	-	-	-	N6G92_RS11690	20	747	82.9	5.79584	3082.17	2663.79	2535.97	1523.72	1162.01	1625.12
N6G92_RS11575	-	-	-	N6G92_RS11575	6	348	36.2	4.85455	3514.65	4092.86	4485.3	2206.44	2693.84	2871.66
N6G92_RS11570	-	-	-	N6G92_RS11570	19	503	54.7	4.86029	9172.74	8390.17	7761.33	5544.7	6203.12	6035.62
N6G92_RS12420	-	-	-	N6G92_RS12420	2	259	27.3	7.0202	411.574	280.37	245.504	0	0	0
N6G92_RS09520	-	-	-	N6G92_RS09520	5	345	35.4	5.25543	730.512	744.664	660.869	1123.7	688.332	923.233
N6G92_RS11430	-	-	-	N6G92_RS11430	7	273	29.3	4.8537	1717.36	1502.43	1611.05	2299.68	2398.37	2426.29
N6G92_RS12995	-	-	-	N6G92_RS12995	17	270	29	6.01202	25275.5	24343.9	25979.2	19267.4	17756.3	15780.2
N6G92_RS09675	-	-	-	N6G92_RS09675	2	278	29.8	4.73065	0	79.3904	0	0	0	0
N6G92_RS11775	-	-	-	N6G92_RS11775	3	186	20	4.14496	70.9062	394.664	158.044	3332.21	3289.95	2285.87
N6G92_RS13400	-	-	-	N6G92_RS13400	5	97	10.7	4.65253	16021.6	18741.4	21374.9	7380.84	6643.4	8280.39
N6G92_RS19325	-	-	-	N6G92_RS19325	1	366	40.5	4.97699	26.9155	0	0	0	0	0
N6G92_RS14620	-	-	-	N6G92_RS14620	11	354	38.4	4.9162	1671.26	2010.49	1866.54	2894.23	3359.05	3312.64
N6G92_RS15585	-	-	-	N6G92_RS15585	7	327	33.9	4.46307	823.729	718.502	742.355	1164.24	5652.54	2210.77
N6G92_RS15965	-	-	-	N6G92_RS15965	15	449	47.3	4.93207	3748.28	4233.53	4601.31	2745.93	2664.24	3179.52
N6G92_RS16940	-	-	-	N6G92_RS16940	4	145	15.9	4.82965	3370.95	2436.9	2363.35	3464.25	3549.53	6535.8
N6G92_RS15040	-	-	-	N6G92_RS15040	2	427	44.8	5.55804	215.751	240.192	207.247	0	0	0
N6G92_RS15220	-	-	-	N6G92_RS15220	16	413	45.3	5.01569	3918.41	3554.23	3464.89	4785.16	5065.3	3181.05
N6G92_RS16185	-	-	-	N6G92_RS16185	2	140	15.7	6.06342	512.636	292.174	403.647	0	0	0
N6G92_RS16660	-	-	-	N6G92_RS16660	4	173	18.9	4.82111	1629.85	1368.02	1437.72	1292.28	1797.79	2185.16
N6G92_RS20210	-	-	-	N6G92_RS20210	5	760	80.7	6.3952	209.797	276.917	214.883	0	0	0
N6G92_RS19675	-	-	-	N6G92_RS19675	44	1253	137	5.74396	14718.4	14841.2	14278.9	7049.25	6693.61	7332.56
N6G92_RS20325	-	-	-	N6G92_RS20325	1	477	50.8	4.61969	198.322	0	0	0	0	0
N6G92_RS19605	-	-	-	N6G92_RS19605	9	321	35.6	4.63141	1992.93	2468.2	2383.47	2379.26	2581.2	2739.01
N6G92_RS13460	-	-	-	N6G92_RS13460	1	183	19.4	4.61432	338.865	349.23	321.823	0	0	0
N6G92_RS15045	-	-	-	N6G92_RS15045	5	253	26.7	8.31757	693.189	814.415	850.601	970.25	0	992.17
N6G92_RS17120	-	-	-	N6G92_RS17120	12	336	37.7	5.9997	1857.21	1653.52	1553.51	2515.35	2187.35	2902.51
N6G92_RS18535	-	-	-	N6G92_RS18535	2	135	15.2	4.37079	723.361	670.639	943.757	0	0	67.1772
N6G92_RS21170	-	-	-	N6G92_RS21170	13	299	31.9	5.56012	2257.84	2033.53	1840.75	1761.42	1069	956.255
N6G92_RS13215	-	-	-	N6G92_RS13215	8	179	19.1	4.84821	25812.8	30144.3	26104.7	74467.8	84808.9	105022
N6G92_RS13555	-	-	-	N6G92_RS13555	4	177	19	4.83502	459.779	1741.89	1449.81	1814.31	1509.42	1042.5
N6G92_RS13800	-	-	-	N6G92_RS13800	6	273	30.7	5.02521	2549.76	2239.19	2146.69	1096.63	1307.8	1384.22
N6G92_RS15105	-	-	-	N6G92_RS15105	11	255	27.9	5.2995	8813.55	8630.72	8512.57	3237.67	3254.86	2929.65
N6G92_RS16685	-	-	-	N6G92_RS16685	29	1178	128.6	5.27655	1182.02	1096.61	986.351	1129.11	1141.06	1142.89
N6G92_RS15135	-	-	-	N6G92_RS15135	30	591	65.4	4.84992	11178.3	11129.2	10979.8	6582.41	6322.68	6421.4
N6G92_RS17910	-	-	-	N6G92_RS17910	4	238	26.2	5.41901	1283.74	871.041	929.773	2064.14	1087.11	803.514
N6G92_RS13700	-	-	-	N6G92_RS13700	5	227	22.7	5.27862	919.25	1086.06	1019.27	791.538	0	597.217
N6G92_RS13325	-	-	-	N6G92_RS13325	3	125	13.8	4.73126	590.49	394.489	260.935	851.375	1143.58	756.296
N6G92_RS14710	-	-	-	N6G92_RS14710	1	158	16.9	4.84613	363.243	313.674	408.791	0	0	0
N6G92_RS14355	-	-	-	N6G92_RS14355	6	730	79.3	5.47528	192.899	148.025	197.195	0	155.323	0
N6G92_RS16960	-	-	-	N6G92_RS16960	3	452	47.6	4.5351	748.071	621.827	553.118	0	0	0
N6G92_RS15895	-	-	-	N6G92_RS15895	12	443	45.3	4.18695	1219.97	1167.92	1261.58	590.547	0	956.651
N6G92_RS13420	-	-	-	N6G92_RS13420	4	422	44.5	6.13898	343.114	365.017	318.631	820.305	192.951	292.978
N6G92_RS14015	-	-	-	N6G92_RS14015	6	477	51	5.7923	1030.12	923.878	819.06	891.676	818.547	843.636
N6G92_RS16885	-	-	-	N6G92_RS16885	2	525	56	9.73871	0	192.099	248.726	181.852	0	132.331
N6G92_RS14165	-	-	-	N6G92_RS14165	11	436	46.1	4.8399	4414.11	3768.96	3211.49	662.504	1020.55	1848.6
N6G92_RS18600	-	-	-	N6G92_RS18600	16	674	74.8	5.91229	2399.83	3169.96	2846.31	2272.7	2413.81	1943.99
N6G92_RS14200	-	-	-	N6G92_RS14200	2	142	15.1	5.52508	655.012	1355.16	1371.23	0	685.179	643.418
N6G92_RS14230	-	-	-	N6G92_RS14230	10	314	33.6	6.27545	421.659	719.584	535.193	843.091	714.187	458.921
N6G92_RS19435	-	-	-	N6G92_RS19435	4	324	36	4.85199	399.523	607.024	638.456	0	184.028	0
N6G92_RS17730	-	-	-	N6G92_RS17730	12	412	43.3	4.72223	4094.72	3543.84	3425.82	1740.45	2064.73	1988.99
N6G92_RS15900	-	-	-	N6G92_RS15900	10	205	22.6	4.92096	2626.49	2764.92	3083.34	5946.21	6378.99	6203.03
N6G92_RS16880	-	-	-	N6G92_RS16880	3	530	57.3	7.03046	434.066	395.73	382.007	0	0	0
N6G92_RS14935	-	-	-	N6G92_RS14935	3	301	32.2	6.53534	238.539	214.845	155.731	0	0	0
N6G92_RS17015	-	-	-	N6G92_RS17015	2	98	11.5	5.25287	505.102	474.172	764.03	2139.74	1936.79	2465.3
N6G92_RS15390	-	-	-	N6G92_RS15390	4	199	22	8.24615	744.867	767.843	797.307	0	0	73.1373
N6G92_RS16460	-	-	-	N6G92_RS16460	4	218	23.9	4.9267	393.938	298.711	346.313	1207.01	947.889	1373.01
N6G92_RS16925	-	-	-	N6G92_RS16925	3	346	35.4	5.27692	267.267	137.365	197.625	0	0	0
N6G92_RS20195	-	-	-	N6G92_RS20195	13	359	38.9	4.64313	5938.76	5822.24	6413.47	9185.26	8793.11	8802.1
N6G92_RS12975	-	-	-	N6G92_RS12975	6	174	19.4	5.02069	796.983	947.657	705.445	467.663	997.174	0
N6G92_RS11445	-	-	-	N6G92_RS11445	17	338	37.1	4.95831	1636	1533.16	1489.52	4313.78	4158.38	4284.64
N6G92_RS12120	-	-	-	N6G92_RS12120	15	385	40.4	5.26093	2250.74	2348.09	2600.26	3494.71	3238.97	3581.43
N6G92_RS09295	-	-	-	N6G92_RS09295	11	188	21.1	9.55218	29778.7	26487.9	25666	165971	178867	171016
N6G92_RS09985	-	-	-	N6G92_RS09985	10	378	40.2	4.78217	1061.16	683.137	946.235	1710.15	1431.23	1595.34
N6G92_RS11705	-	-	-	N6G92_RS11705	6	383	40.3	5.01129	467.396	503.712	446.812	0	0	0
N6G92_RS09570	-	-	-	N6G92_RS09570	5	272	28.7	7.11139	201.225	192.288	186.935	0	0	0
N6G92_RS10375	-	-	-	N6G92_RS10375	11	363	40.2	4.83734	1388.38	1632.07	1485.4	1629.52	1455.9	1530.03
N6G92_RS10800	-	-	-	N6G92_RS10800	8	215	24	4.93707	2520.19	2526.51	2476.11	3685.6	4054.61	3865.56
N6G92_RS12345	-	-	-	N6G92_RS12345	22	512	55.1	7.25177	3237.95	3816.32	4030.59	4588.69	4570.72	4725.98
N6G92_RS10695	-	-	-	N6G92_RS10695	7	218	23.2	4.82843	758.879	725.455	726.678	1359.97	1139.67	1652.63
N6G92_RS10885	-	-	-	N6G92_RS10885	11	284	30.8	5.51263	3830.87	3335.66	3470.03	2339.64	2460.54	1532.61
N6G92_RS11025	-	-	-	N6G92_RS11025	32	971	106.6	5.22089	2551.45	2639.92	2722.36	842.85	767.844	731.452
N6G92_RS11780	-	-	-	N6G92_RS11780	2	60	6.6	10.9399	18864.5	18791.6	18116.1	193455	212988	221779
N6G92_RS09775	-	-	-	N6G92_RS09775	3	191	20.2	5.07684	306.333	294.406	278.066	386.63	247.32	288.188
N6G92_RS11715	-	-	-	N6G92_RS11715	2	230	23.8	4.08795	2902.94	2645.88	2476.31	2074.73	2183.22	2096.33
N6G92_RS12935	-	-	-	N6G92_RS12935	6	159	17.1	4.68304	1763.43	1218.84	1515.27	5527.37	5956.42	5498.63
N6G92_RS13110	-	-	-	N6G92_RS13110	9	289	30	4.95721	1358.3	1588.57	1326.97	1366.15	1044.03	1385.48
N6G92_RS10030	-	-	-	N6G92_RS10030	5	437	44.4	4.60785	702.624	695.352	652.957	0	0	0
N6G92_RS13185	-	-	-	N6G92_RS13185	2	209	23.1	9.6214	39.4321	0	9.75028	54.2208	0	0
N6G92_RS09935	-	-	-	N6G92_RS09935	3	1394	151.7	5.17963	0	30879.4	0	7745.85	6101.22	6118.97
N6G92_RS10635	-	-	-	N6G92_RS10635	13	330	35.1	4.85333	3092.52	2795.41	2990.26	2671.72	1474	2180.9
N6G92_RS11720	-	-	-	N6G92_RS11720	4	349	35.6	4.29071	461.041	268.375	274.834	342.153	0	0
N6G92_RS11580	-	-	-	N6G92_RS11580	5	376	37.4	4.41156	601.359	774.115	745.782	0	166.89	0
N6G92_RS11800	-	-	-	N6G92_RS11800	9	307	30.7	4.37787	14247.5	19824.2	16842.2	2358.75	2002.63	1509.86
N6G92_RS11865	-	-	-	N6G92_RS11865	6	191	20.6	4.63446	1066.42	699.382	593.961	2195.65	1983.4	1758.17
N6G92_RS11915	-	-	-	N6G92_RS11915	8	267	29	4.85919	862.077	1016.83	886.003	474.906	357.577	783.576
N6G92_RS12045	-	-	-	N6G92_RS12045	2	308	33.2	9.42267	343.174	258.958	217.04	0	0	0
N6G92_RS12495	-	-	-	N6G92_RS12495	10	159	17	4.94171	5765.68	6540.87	7130.3	14774.7	15127.6	15012.1
N6G92_RS11330	-	-	-	N6G92_RS11330	12	274	29.6	4.86139	5032.08	4502.84	4566.8	2122.68	1970.99	2116.63
N6G92_RS13130	-	-	-	N6G92_RS13130	4	85	8.2	4.02338	16167.3	21709.1	24870.9	11307.5	4945.19	2855.54
N6G92_RS10135	-	-	-	N6G92_RS10135	8	333	34.3	4.71637	1808.3	2013.44	1966.37	3290.38	3609.72	3239.5
N6G92_RS10950	-	-	-	N6G92_RS10950	2	98	10.7	8.14081	260.007	306.802	331.8	1887.37	1504.31	1972.7
N6G92_RS11415	-	-	-	N6G92_RS11415	1	261	27.7	5.01752	277.138	321.267	236.329	0	0	0
N6G92_RS09560	-	-	-	N6G92_RS09560	5	221	21.8	3.91449	16017.1	23508.7	22716.6	2522.12	1845.51	1816.95
N6G92_RS11890	-	-	-	N6G92_RS11890	1	380	40.9	5.42291	157.119	219.568	0	0	0	0
N6G92_RS11900	-	-	-	N6G92_RS11900	32	779	84.3	5.72565	3743.12	3690.36	3766.76	3128.19	2366.26	2352.99
N6G92_RS12065	-	-	-	N6G92_RS12065	23	275	29.3	4.99286	56074.3	47147.2	46878.4	77222.7	79288.8	78954.6
N6G92_RS12770	-	-	-	N6G92_RS12770	3	266	27.6	4.82916	353.249	176.036	180.956	107.528	0	85.7057
N6G92_RS10015	-	-	-	N6G92_RS10015	3	164	18.2	4.09747	311.917	321.182	226.367	1774.63	2027.89	1118.13
N6G92_RS13135	-	-	-	N6G92_RS13135	7	689	69.1	5.12946	867.525	791.647	948.517	1637.75	1743.75	1744.68
N6G92_RS13220	-	-	-	N6G92_RS13220	14	195	21.5	4.2984	36233.8	32412.7	32760.8	73898.8	78186.1	71778.9
N6G92_RS18095	-	-	-	N6G92_RS18095	11	220	24	4.87286	20970.1	21231.5	26174	13684.1	13398.8	13369.7
N6G92_RS18220	-	-	-	N6G92_RS18220	1	67	7	10.5676	1173.84	1117.47	752.974	0	0	0
N6G92_RS18980	-	-	-	N6G92_RS18980	3	447	48	5.80743	628.747	553.054	540.758	0	0	0
N6G92_RS19790	-	-	-	N6G92_RS19790	1	276	29.7	9.23749	0	132.116	123.558	0	0	0
N6G92_RS20410	-	-	-	N6G92_RS20410	3	323	33.2	9.82355	373.244	294.473	349.141	0	0	0
N6G92_RS17590	-	-	-	N6G92_RS17590	5	143	15.6	5.63495	1581.13	1285.27	1395.03	4015.17	4630.9	4768.11
N6G92_RS18715	-	-	-	N6G92_RS18715	15	186	20.2	4.82318	23242.6	33495.8	36060.4	14904.6	16475.2	14840.6
N6G92_RS19490	-	-	-	N6G92_RS19490	10	376	39.7	4.81708	1677.99	1382.03	1414.38	910.382	1165.26	1048.1
N6G92_RS16435	-	-	-	N6G92_RS16435	2	200	20.8	5.75201	159.552	307.975	276.678	0	0	380.749
N6G92_RS19470	-	-	-	N6G92_RS19470	6	315	33.9	4.52679	2533.13	2133.8	2229.11	1348.07	1245.41	1192.78
N6G92_RS19535	-	-	-	N6G92_RS19535	25	591	64.8	6.4007	2920.81	2621.39	2761.36	3194.76	2987.97	3028.18
N6G92_RS19595	-	-	-	N6G92_RS19595	8	215	23.4	4.87946	2330.24	2330.8	2425.33	772.936	943.28	1060.32
N6G92_RS20035	-	-	-	N6G92_RS20035	5	141	15.4	4.51032	528.139	474.033	428.91	1294.32	1789.34	1300.21
N6G92_RS14390	-	-	-	N6G92_RS14390	1	266	28.2	4.63654	45.8593	72.1479	113.22	0	0	0
N6G92_RS17555	-	-	-	N6G92_RS17555	8	245	26.8	6.08673	1394.7	2049.47	2018.1	1674.94	1431.7	1266.26
N6G92_RS18610	-	-	-	N6G92_RS18610	9	482	50.8	4.45026	1341.4	1383.26	1226.53	0	195.868	0
N6G92_RS18775	-	-	-	N6G92_RS18775	25	360	37.2	5.69476	6251.49	6429.22	5994.78	5629.6	5908.42	5751.58
N6G92_RS19330	-	-	-	N6G92_RS19330	6	333	36.2	4.87323	564.859	521.489	460.265	713.394	518.407	829.03
N6G92_RS20920	-	-	-	N6G92_RS20920	8	248	27	5.87567	6216.27	5281.11	5043.79	4207.87	3980.37	4414.77
N6G92_RS21755	-	-	-	N6G92_RS21755	1	547	58.9	6.39386	268.775	274.061	297.326	0	0	0
N6G92_RS13480	-	-	-	N6G92_RS13480	9	429	46.8	4.93585	1040.45	756.072	810.786	1107.65	1484.74	749.605
N6G92_RS13650	-	-	-	N6G92_RS13650	4	57	6.3	11.1572	737.372	307.663	643.523	0	0	0
N6G92_RS11515	-	-	-	N6G92_RS11515	4	340	35.7	4.84381	395.166	223.408	324.488	545.011	874.239	800.243
N6G92_RS11565	-	-	-	N6G92_RS11565	6	343	36.8	6.00555	2808.77	2783.62	2631.41	2720.97	3638.93	4230.45
N6G92_RS12740	-	-	-	N6G92_RS12740	3	154	17	9.78839	2578.72	2023.13	4172.05	24388.1	4531.31	14410.8
N6G92_RS11660	-	-	-	N6G92_RS11660	2	167	18.5	6.30231	175.137	92.0779	177.725	0	0	586.971
N6G92_RS11810	-	-	-	N6G92_RS11810	20	1195	129	4.97406	283.917	264.29	270.053	53.6946	972.195	0
N6G92_RS12300	-	-	-	N6G92_RS12300	6	503	52.7	4.97516	315.133	342.636	445.666	0	0	1175.47
N6G92_RS09750	-	-	-	N6G92_RS09750	4	190	21.8	8.58795	372.958	620.207	670.718	577.211	733.047	619.284
N6G92_RS12555	-	-	-	N6G92_RS12555	11	370	37.7	5.07343	707.965	695.394	620.837	1061.23	1975.49	1368.25
N6G92_RS09905	-	-	-	N6G92_RS09905	5	213	23.7	4.85773	1049.82	1429.63	1597.04	1129	1065.62	1728.97
N6G92_RS09900	-	-	-	N6G92_RS09900	6	102	10.8	4.22943	35703.3	30079.2	39058.6	19472.9	15120.8	15798.1
N6G92_RS10790	-	-	-	N6G92_RS10790	2	237	24.2	4.35712	858.421	1028.55	847.937	590.849	625.296	462.939
N6G92_RS10620	-	-	-	N6G92_RS10620	7	256	28.6	5.46625	583.725	426.807	456.764	2050.77	2302.35	2077.44
N6G92_RS11085	-	-	-	N6G92_RS11085	5	401	42.7	5.26862	627.586	420.853	551.456	0	0	617.761
N6G92_RS12470	-	-	-	N6G92_RS12470	3	206	22.1	4.27203	1562.67	1212.21	1278.52	2210.75	1872.77	1631.9
N6G92_RS13065	-	-	-	N6G92_RS13065	8	226	24	9.85577	2958.47	2390.8	2859.37	1352.34	1170.21	1108.57
N6G92_RS11020	-	-	-	N6G92_RS11020	2	195	21.3	4.19452	2692.6	2061.28	1818.09	22002.5	24253.9	14193
N6G92_RS09480	-	-	-	N6G92_RS09480	21	620	66.6	5.24249	2863.15	2816.13	2962.82	3005.93	3248.82	3080.9
N6G92_RS11610	-	-	-	N6G92_RS11610	8	167	18.1	8.2226	7160.63	6546.21	7192.29	7676.74	7478.36	8757.24
N6G92_RS13175	-	-	-	N6G92_RS13175	5	165	18.3	5.98895	1072.09	1158.92	1281.61	2360.46	2502.09	2263.53
N6G92_RS13925	-	-	-	N6G92_RS13925	11	329	34.4	4.61151	2842.06	2651.01	2691.79	2547.65	2449.4	2641.2
N6G92_RS14245	-	-	-	N6G92_RS14245	16	391	41.4	5.32916	3236.39	3390.59	3592.59	4207.42	4299.45	4083.21
N6G92_RS16190	-	-	-	N6G92_RS16190	5	141	15.6	4.72797	3873.96	3852.48	3918.93	2805.47	2168.01	1900.36
N6G92_RS19735	-	-	-	N6G92_RS19735	1	203	20.9	6.72101	202.096	0	376.713	0	0	0
N6G92_RS16735	-	-	-	N6G92_RS16735	2	112	12.6	6.11932	1305.98	1236.27	1136.06	1220.12	1653.69	1480.36
N6G92_RS14040	-	-	-	N6G92_RS14040	2	847	93.1	5.40082	0	73.3186	273.044	0	0	0
N6G92_RS18160	-	-	-	N6G92_RS18160	1	87	8.9	5.86529	0	99.8379	1033.05	1466.07	0	736.582
N6G92_RS17105	-	-	-	N6G92_RS17105	28	582	59	4.59454	54963.2	58522.9	59429.4	77577.8	80697.7	83145
N6G92_RS13470	-	-	-	N6G92_RS13470	23	701	73.8	4.95306	7999.8	7616.08	7851.24	6900.13	6661.37	6923.26
N6G92_RS14595	-	-	-	N6G92_RS14595	12	366	39.8	5.61493	2933.25	3188.91	2863.77	1279.9	2041.76	1774.78
N6G92_RS15920	-	-	-	N6G92_RS15920	6	167	18.9	4.63324	7711.94	9130.29	7607.25	2896.09	3723.31	6281.99
N6G92_RS18555	-	-	-	N6G92_RS18555	7	252	26.7	4.79279	975.168	981.787	1004.79	1003.88	1491.22	1364.49
N6G92_RS20070	-	-	-	N6G92_RS20070	7	260	26.8	9.211	3258.48	4169.9	3832.44	800.972	0	0
N6G92_RS20335	-	-	-	N6G92_RS20335	16	398	44.1	4.93561	2913.63	2448.86	2387.06	2962.47	2552.73	2861.59
N6G92_RS14335	-	-	-	N6G92_RS14335	4	202	21.3	4.81586	5097.44	4753.36	4169.89	4815.39	5365.21	4516.91
N6G92_RS21415	-	-	-	N6G92_RS21415	4	246	27.6	4.99835	708.585	971.173	1112.75	751.289	1026.27	960.919
N6G92_RS13360	-	-	-	N6G92_RS13360	4	227	23.7	4.6214	4707.72	4434.73	4146.93	618.156	942.14	1129.95
N6G92_RS18005	-	-	-	N6G92_RS18005	31	1082	115.8	4.987	8197.34	7283.72	7488.79	8275.68	8670.4	7954.61
N6G92_RS15240	-	-	-	N6G92_RS15240	6	199	21.7	4.38605	2294.7	2892.95	2781.22	3092.3	2433.31	3067.66
N6G92_RS17330	-	-	-	N6G92_RS17330	4	231	24.4	4.99432	738.133	429.602	408.175	1661.52	1328.73	1527.15
N6G92_RS13605	-	-	-	N6G92_RS13605	1	73	7.9	10.6668	466.041	16585.8	3637.24	12593.8	17321.9	77897.1
N6G92_RS15835	-	-	-	N6G92_RS15835	6	318	34.8	9.39301	613.872	775.068	677.997	138.232	0	0
N6G92_RS16780	-	-	-	N6G92_RS16780	5	268	29	10.3232	631.483	554.383	663.449	196.714	0	582.35
N6G92_RS17360	-	-	-	N6G92_RS17360	10	154	17	4.79108	4931.57	4043.51	4384.02	8351.99	9777.18	7745.93
N6G92_RS19810	-	-	-	N6G92_RS19810	15	320	34.4	5.24152	1643.6	1903.69	1584.32	1315.63	1810.41	1411.16
N6G92_RS13850	-	-	-	N6G92_RS13850	9	250	26.8	4.64532	11951.3	9701.8	9367.24	26718.6	24358.1	25239.9
N6G92_RS14905	-	-	-	N6G92_RS14905	8	219	21.9	4.72565	56907.2	55843.9	54958.3	21955.9	5470.15	3054.29
N6G92_RS13435	-	-	-	N6G92_RS13435	6	221	23.4	4.56122	2119.74	2417.21	2365.71	3044.61	2703.6	2014.11
N6G92_RS13940	-	-	-	N6G92_RS13940	4	262	27.5	4.58148	835.926	804.769	838.574	2457.9	0	1194.76
N6G92_RS16675	-	-	-	N6G92_RS16675	10	144	15.8	5.00653	39717.8	40320.5	38628.8	24797.3	31985.1	30695.3
N6G92_RS15385	-	-	-	N6G92_RS15385	5	288	30.2	5.3642	665.486	767.938	619.706	0	0	487.781
N6G92_RS16755	-	-	-	N6G92_RS16755	3	92	10.4	10.6668	5576.3	4321.17	5376.5	2913.47	3845.92	3112.49
N6G92_RS15520	-	-	-	N6G92_RS15520	15	473	52	10.7828	3539.07	3250.88	2626.47	6461.42	6672.04	7036.97
N6G92_RS14630	-	-	-	N6G92_RS14630	2	113	12.6	5.54877	510.966	340.647	395.462	717.568	605.824	555.303
N6G92_RS15710	-	-	-	N6G92_RS15710	26	828	88.2	4.74408	4269.59	4241.33	4074.65	2836.24	3093.33	2862.21
N6G92_RS16140	-	-	-	N6G92_RS16140	4	340	35.8	4.71393	1033.96	965.045	1136.66	0	0	1275.53
N6G92_RS16265	-	-	-	N6G92_RS16265	1	204	22.2	5.79572	920.851	1578.32	1008.01	1904.24	1903.12	0
N6G92_RS17915	-	-	-	N6G92_RS17915	14	487	53.4	6.54437	944.964	1047.27	1033.92	840.387	1037.77	840.527
N6G92_RS18100	-	-	-	N6G92_RS18100	7	195	21	5.14789	10157.9	12041.1	12035.9	15227.2	13854.1	13619.5
N6G92_RS18500	-	-	-	N6G92_RS18500	7	449	46.9	4.49811	2353.84	2454.45	2573.58	1762.57	1531.42	1777.1
N6G92_RS18805	-	-	-	N6G92_RS18805	20	789	87	5.50568	3575.94	3211.45	3132.38	0	577.321	634.249
N6G92_RS16985	-	-	-	N6G92_RS16985	14	363	36.9	4.91449	1452.8	1527.75	1585.87	1005	951.293	1095.88
N6G92_RS19530	-	-	-	N6G92_RS19530	9	632	68	6.59369	606.311	490.466	571.081	813.613	0	0
N6G92_RS16705	-	-	-	N6G92_RS16705	1	195	20.9	8.82953	531.336	679.717	719.279	0	185.753	0
N6G92_RS20360	-	-	-	N6G92_RS20360	1	104	11	4.83856	6831.1	6830.8	7714.52	2999.11	2683.94	2326.61
N6G92_RS10760	-	-	-	N6G92_RS10760	14	372	40.5	5.71478	7323.12	5553.55	5921.07	2510.91	2417.98	2259.31
N6G92_RS12340	-	-	-	N6G92_RS12340	6	349	37.9	5.94074	2602.91	2739.62	2848.2	2223.78	2955.53	2622.72
N6G92_RS12520	-	-	-	N6G92_RS12520	7	306	32.1	6.02008	888.904	711.65	923.65	1240.28	1089.01	991.773
N6G92_RS09915	-	-	-	N6G92_RS09915	2	303	31.5	5.66144	116.087	153.434	222.978	0	0	0
N6G92_RS09885	-	-	-	N6G92_RS09885	4	335	34.8	4.88837	508.445	414.306	379.177	0	0	0
N6G92_RS11745	-	-	-	N6G92_RS11745	10	569	59.3	4.57819	662.512	496.105	504.496	0	0	1649.5
N6G92_RS11170	-	-	-	N6G92_RS11170	8	315	33.2	5.11139	787.75	569.808	603.025	611.631	277.185	470.52
N6G92_RS09875	-	-	-	N6G92_RS09875	4	115	12.4	4.11969	914.036	1186.59	1165.17	582.077	0	0
N6G92_RS11710	-	-	-	N6G92_RS11710	16	368	38.7	4.52191	4096.03	3357.56	3214.94	3035.32	2396.5	2685.27
N6G92_RS10305	-	-	-	N6G92_RS10305	15	496	53.9	4.86249	1010.42	1125.08	899.172	695.889	1471.95	983.089
N6G92_RS10410	-	-	-	N6G92_RS10410	20	431	47.9	4.89838	3162.29	3306.54	3217.04	693.687	0	7703.42
N6G92_RS12400	-	-	-	N6G92_RS12400	28	581	63.7	4.93231	3638.23	3150.36	3320.38	2308.34	2630.11	2639.66
N6G92_RS11540	-	-	-	N6G92_RS11540	20	492	51.1	5.02618	4549.46	4526.45	4036.13	2602.19	3557.37	3498.75
N6G92_RS10420	-	-	-	N6G92_RS10420	14	442	48.8	4.9682	2038.93	1285.11	1252.27	782.678	752.125	0
N6G92_RS10720	-	-	-	N6G92_RS10720	15	592	61.5	5.02301	1157.1	1195.15	1084.9	0	2536.64	0
N6G92_RS10840	-	-	-	N6G92_RS10840	4	207	22.9	6.04352	586.527	544.06	639.755	804.63	678.177	0
N6G92_RS11400	-	-	-	N6G92_RS11400	11	331	35.6	4.6181	2533.43	2531.28	2446.61	2396.63	2768.79	2507.38
N6G92_RS11825	-	-	-	N6G92_RS11825	9	112	12.1	5.42828	19482.3	22440.6	24847.3	33393.4	34846.7	37009.1
N6G92_RS13060	-	-	-	N6G92_RS13060	5	298	32	9.93109	1472.13	1560.07	1444.67	536.894	941.75	0
N6G92_RS11110	-	-	-	N6G92_RS11110	10	260	27.7	4.54193	1649.4	1916.56	1988.17	1422.04	1702.11	1603.23
N6G92_RS10180	-	-	-	N6G92_RS10180	26	583	64.7	5.29401	10991.7	12245.5	12447	11875.9	12414.9	13636.2
N6G92_RS09625	-	-	-	N6G92_RS09625	2	461	47.8	5.84711	0	0	72.1831	593.201	605.545	716.767
N6G92_RS11140	-	-	-	N6G92_RS11140	10	301	32.7	5.15692	3069.05	2492.06	3054.02	1470.15	1563.98	1953.86
N6G92_RS11845	-	-	-	N6G92_RS11845	7	156	17	8.0246	29333	25857.2	27139.2	34915.1	30047.5	35407
N6G92_RS12030	-	-	-	N6G92_RS12030	8	119	12.9	6.58734	24560.8	27384.6	28182.1	57652.2	71672	59966
N6G92_RS10365	-	-	-	N6G92_RS10365	29	1515	163.8	5.48468	131.249	197.086	203.653	0	260.657	52.3738
N6G92_RS11620	-	-	-	N6G92_RS11620	26	530	54.9	4.79889	14202.6	13207.5	12284.5	12693.8	12050.6	11311.2
N6G92_RS12705	-	-	-	N6G92_RS12705	5	349	38	5.05231	2162.68	1628.94	1679.2	1301.05	2058.18	2064.32
N6G92_RS13000	-	-	-	N6G92_RS13000	3	281	29.6	9.82318	164.981	125.014	117.84	79.2599	41.6483	0
N6G92_RS11755	-	-	-	N6G92_RS11755	45	1134	121.7	5.26886	2924.21	2779.88	2815.32	1990.38	2234.81	2196.81
N6G92_RS09610	-	-	-	N6G92_RS09610	7	589	58.4	4.58136	4256.52	3792.57	3601.81	0	0	2282.69
N6G92_RS10640	-	-	-	N6G92_RS10640	4	92	10.6	4.90814	559.744	451.86	627.02	7581.85	8417.87	7311.51
N6G92_RS11765	-	-	-	N6G92_RS11765	6	164	17.9	5.30121	883.62	1165.89	1102.83	1258.93	1507.9	1396.59
N6G92_RS09605	-	-	-	N6G92_RS09605	10	585	57.6	4.59906	926.388	1045.29	911.071	0	0	203.126
N6G92_RS10405	-	-	-	N6G92_RS10405	15	501	52.7	4.94586	5691.42	7447.58	8011.84	1851.35	976.583	1247.74
N6G92_RS12955	-	-	-	N6G92_RS12955	4	207	23.2	6.08246	671.781	631.533	796.209	216.354	491.689	266.911
N6G92_RS14020	-	-	-	N6G92_RS14020	12	294	31.6	4.73663	1049.17	2147.8	2357.61	1862.35	5964.37	488.649
N6G92_RS17010	-	-	-	N6G92_RS17010	10	534	59.5	6.89496	8918.41	9220.8	11785.7	4825.31	6429.25	6465.25
N6G92_RS19965	-	-	-	N6G92_RS19965	13	367	39	5.26825	2219.09	2253.47	2211.11	1488.72	2444.32	2060.71
N6G92_RS19995	-	-	-	N6G92_RS19995	7	523	56.3	9.45648	638.298	521.26	431.389	349.722	0	348.444
N6G92_RS20350	-	-	-	N6G92_RS20350	1	222	24.1	9.73578	1348.81	1354.54	1058.05	0	0	0
N6G92_RS20355	-	-	-	N6G92_RS20355	7	675	72.4	4.59503	303.799	311.304	215.051	0	0	635.921
N6G92_RS15675	-	-	-	N6G92_RS15675	9	416	42.2	4.61273	2608.35	2675.82	2498.98	3402.46	3546.72	4203.09
N6G92_RS14855	-	-	-	N6G92_RS14855	8	401	41.8	5.04279	1227.05	1175.24	1284.3	1139.16	0	0
N6G92_RS18165	-	-	-	N6G92_RS18165	2	232	26	9.06281	0	185.838	95.0003	405.282	0	65.6543
N6G92_RS20125	-	-	-	N6G92_RS20125	23	565	61.3	5.30316	6128.88	6269.08	6063.71	4631.58	4903.09	6313.93
N6G92_RS19755	-	-	-	N6G92_RS19755	6	194	20.3	4.51825	565.712	648.123	637.06	937.742	861.505	1271.67
N6G92_RS14460	-	-	-	N6G92_RS14460	21	374	39.9	4.48883	10160.1	9825.87	9618.9	8363.52	8065.38	8753.11
N6G92_RS18480	-	-	-	N6G92_RS18480	7	476	49.7	6.04388	2117.45	2219.14	2196.9	2118.25	2435.48	1907.12
N6G92_RS19725	-	-	-	N6G92_RS19725	14	397	41.1	4.71002	3549.79	3361.4	3730.99	4200.4	4019.06	3901.43
N6G92_RS17740	-	-	-	N6G92_RS17740	13	383	40.3	6.64117	3411.86	4346.58	4017.59	6733.54	7558.75	8221.67
N6G92_RS20900	-	-	-	N6G92_RS20900	15	304	32.5	6.41559	1121.17	1034.1	1067.82	1799.36	1694.42	1523.4
N6G92_RS13355	-	-	-	N6G92_RS13355	4	292	30	4.32172	1693.91	1787.51	2104.82	1554.52	928.363	1455.82
N6G92_RS14670	-	-	-	N6G92_RS14670	3	198	21.6	6.8537	168.616	213.781	229.469	0	0	0
N6G92_RS14750	-	-	-	N6G92_RS14750	23	485	51.7	5.05072	15915.5	16644.3	15855.5	14909.1	12730.2	15290.1
N6G92_RS20960	-	-	-	N6G92_RS20960	3	143	14.6	8.07611	4593.21	3162.96	3281.14	795.525	744.025	824.587
N6G92_RS21160	-	-	-	N6G92_RS21160	2	505	54	5.41547	117.625	0	198.134	0	0	0
N6G92_RS16950	-	-	-	N6G92_RS16950	19	603	63.5	5.5069	4020.43	3231.95	3499.45	2167.49	2087.42	1838.57
N6G92_RS17825	-	-	-	N6G92_RS17825	19	652	73	5.38763	1656.99	2193.05	1597.72	3334.01	395.282	779.477
N6G92_RS20530	-	-	-	N6G92_RS20530	1	270	27.6	4.5827	1150.89	1017.61	837.017	0	0	1467.6
N6G92_RS21325	-	-	-	N6G92_RS21325	15	440	47.7	8.38702	946.39	1288.51	1683.61	997.574	1807.23	519.933
N6G92_RS13945	-	-	-	N6G92_RS13945	1	263	27.8	8.63873	151.018	0	0	0	0	0
N6G92_RS14360	-	-	-	N6G92_RS14360	13	299	33.1	5.44452	729.382	666.43	568.94	566.835	552.04	303.551
N6G92_RS15890	-	-	-	N6G92_RS15890	1	268	29.2	6.35333	0	0	212.611	0	0	0
N6G92_RS09335	-	-	-	N6G92_RS09335	10	439	47.4	9.35321	4334.64	3599.44	3617.88	1404.42	1602.33	2056.69
N6G92_RS12980	-	-	-	N6G92_RS12980	1	213	22.6	9.24603	642.998	527.994	330.075	0	0	0
N6G92_RS10140	-	-	-	N6G92_RS10140	3	352	37.4	9.46539	564.861	598.41	667.989	3696.91	3278.2	2637.49
N6G92_RS10815	-	-	-	N6G92_RS10815	2	500	54.3	5.4787	204.084	324.557	210.342	0	317.827	0
N6G92_RS11490	-	-	-	N6G92_RS11490	18	318	32	4.63886	35748.3	36660.3	38773.3	37130.4	37421.5	40692.8
N6G92_RS10150	-	-	-	N6G92_RS10150	2	334	35.9	5.51373	123.221	229.937	80.1836	378.338	0	0
N6G92_RS10985	-	-	-	N6G92_RS10985	1	85	9	4.75067	16930.6	13009.3	13457.3	4072.02	4012.97	3175.93
N6G92_RS13025	-	-	-	N6G92_RS13025	9	237	25.8	4.86676	1009.33	993.561	983.465	995	894.457	905.783
N6G92_RS10170	-	-	-	N6G92_RS10170	3	340	37.3	8.65778	276.733	419.384	440.927	0	0	1371.21
N6G92_RS10755	-	-	-	N6G92_RS10755	7	166	17.8	3.95856	8792.55	9809.85	7210.66	20527.3	23895.8	19543.7
N6G92_RS13985	-	-	-	N6G92_RS13985	4	243	26.3	5.15008	262.578	159.315	257.033	0	0	0
N6G92_RS17000	-	-	-	N6G92_RS17000	8	283	29.3	8.89593	6195.79	6472.92	6154.35	1942.23	1935.31	1856.96
N6G92_RS18785	-	-	-	N6G92_RS18785	13	473	50.2	4.98346	1484.61	1325.39	1367.66	944.577	841.877	530.241
N6G92_RS14465	-	-	-	N6G92_RS14465	26	700	74.6	4.99066	14075.4	13283.8	13636.8	6831.38	6381.11	7249.2
N6G92_RS14795	-	-	-	N6G92_RS14795	5	142	15.5	6.07123	1354.47	1513.9	1231.18	6066.63	5626.81	7430.65
N6G92_RS16225	-	-	-	N6G92_RS16225	4	209	22.8	5.21027	149.646	129.577	130.544	829.208	1607.01	1903.03
N6G92_RS17300	-	-	-	N6G92_RS17300	4	175	19.4	5.92633	660.776	691.258	681.73	0	0	0
N6G92_RS15035	-	-	-	N6G92_RS15035	6	249	25.9	4.93317	820.121	831.13	860.18	440.551	650.002	823.913
N6G92_RS15430	-	-	-	N6G92_RS15430	5	247	24.5	4.83136	938.774	854.227	1107.93	0	0	0
N6G92_RS18680	-	-	-	N6G92_RS18680	6	190	20.5	4.8963	2227.66	1909.04	1868.97	3020.16	2375.9	2523.37
N6G92_RS19495	-	-	-	N6G92_RS19495	10	391	43	4.81464	2138.77	2687.46	2377.08	1401.23	1265.94	1516.9
N6G92_RS19795	-	-	-	N6G92_RS19795	1	293	31.9	8.57086	296.837	0	0	0	0	0
N6G92_RS20015	-	-	-	N6G92_RS20015	7	294	30.8	4.86053	640.238	726.453	712.907	662.504	807.598	513.601
N6G92_RS20430	-	-	-	N6G92_RS20430	8	378	39.4	5.36517	842.437	650.347	745.375	845.679	1294.64	782.609
N6G92_RS15535	-	-	-	N6G92_RS15535	7	337	36.3	5.02545	1507.93	1360.41	1744.96	1730.33	1238.9	1303.83
N6G92_RS15610	-	-	-	N6G92_RS15610	12	425	46.4	5.33917	1592.79	1637.39	1563.24	1195	1255.97	1108.98
N6G92_RS16955	-	-	-	N6G92_RS16955	9	375	40.4	9.69989	861.489	982.915	811.057	1175.27	833.201	994.772
N6G92_RS17415	-	-	-	N6G92_RS17415	3	375	39.8	5.21967	438.157	577.267	492.066	0	0	0
N6G92_RS18505	-	-	-	N6G92_RS18505	4	233	26.6	7.17975	1651.69	1533.87	1611.34	0	2103.41	538.972
N6G92_RS19635	-	-	-	N6G92_RS19635	4	207	23	5.90973	152.916	148.183	147.407	0	0	0
N6G92_RS17985	-	-	-	N6G92_RS17985	8	367	37.6	5.80426	782.586	764.252	717.591	1096.24	1021.99	714.143
N6G92_RS19875	-	-	-	N6G92_RS19875	5	279	29.8	5.98151	240.679	153.287	195.237	289.978	390.233	412.154
N6G92_RS21985	-	-	-	N6G92_RS21985	8	448	50.1	5.76459	617.35	912.125	484.633	7049.9	6289.06	0
N6G92_RS14220	-	-	-	N6G92_RS14220	6	165	17.7	4.96381	1802.3	1687.98	1997.92	4642.71	5398.32	6272.31
N6G92_RS17135	-	-	-	N6G92_RS17135	19	478	53.6	5.00934	20926.2	23033.3	22341.8	10571.7	9802.08	11358.1
N6G92_RS17545	-	-	-	N6G92_RS17545	2	192	20.6	5.58746	1959.24	1288.31	1330.62	710.356	540.944	397.366
N6G92_RS18395	-	-	-	N6G92_RS18395	8	377	40.2	5.06293	636.147	539.432	604.494	0	0	0
N6G92_RS18615	-	-	-	N6G92_RS18615	8	298	31.4	4.18451	1632.24	2037.27	2044.57	1181.04	1177.29	1635.46
N6G92_RS19660	-	-	-	N6G92_RS19660	3	333	34.5	9.12518	627.084	677.713	502.527	0	0	0
N6G92_RS15155	-	-	-	N6G92_RS15155	8	269	29.3	5.15521	1877.22	1567.55	1673.07	2435.73	1610.44	1860.41
N6G92_RS18835	-	-	-	N6G92_RS18835	3	125	14.1	5.40619	955.228	693.615	442.592	854.409	3514.86	1692.98
N6G92_RS19115	-	-	-	N6G92_RS19115	7	512	56	4.94855	743.5	661.015	619.738	442.156	0	0
N6G92_RS20110	-	-	-	N6G92_RS20110	4	334	35.5	4.59161	1142.48	1161.09	1234.56	0	0	0
N6G92_RS20695	-	-	-	N6G92_RS20695	7	435	48.9	5.22333	971.1	791.39	876.767	0	0	0
N6G92_RS14925	-	-	-	N6G92_RS14925	11	506	54.6	4.89484	614.728	532.565	547.646	664.785	0	453.709
N6G92_RS18090	-	-	-	N6G92_RS18090	17	426	46.8	4.93927	32432.2	31633.6	28802.3	32434.3	39321.2	39094.5
N6G92_RS13685	-	-	-	N6G92_RS13685	7	148	16.4	4.95746	551.657	708.337	593.121	722.039	1015.53	1006.83
N6G92_RS13760	-	-	-	N6G92_RS13760	2	225	23.7	6.99774	480.691	348.328	368.108	0	0	2652.14
N6G92_RS14685	-	-	-	N6G92_RS14685	26	750	80.7	4.88641	3719.87	3528.76	4183.79	2206.95	1505.97	1612.98
N6G92_RS15650	-	-	-	N6G92_RS15650	19	399	43.9	4.86456	7989.18	8980.52	8486.4	7394.73	6548.78	7119.84
N6G92_RS17610	-	-	-	N6G92_RS17610	7	249	27.2	4.77655	651.786	694.927	906.419	1321.14	1011.45	719.865
N6G92_RS16790	-	-	-	N6G92_RS16790	12	389	40	9.23102	3191.85	4052.13	3944.02	3909.25	4012.17	3940.91
N6G92_RS13375	-	-	-	N6G92_RS13375	6	164	16.8	4.92987	3233.57	3202.21	3196.61	5710.84	5972.37	7078.52
N6G92_RS13885	-	-	-	N6G92_RS13885	10	576	59.9	4.43939	443.277	413.507	415.904	846.485	1427.15	770.295
N6G92_RS19060	-	-	-	N6G92_RS19060	3	412	41.6	9.3819	410.504	205.915	286.391	0	0	0
N6G92_RS15065	-	-	-	N6G92_RS15065	4	274	28.8	5.29474	2073.02	2372.59	1628.22	575.525	536.583	823.448
N6G92_RS15085	-	-	-	N6G92_RS15085	4	325	35.3	4.3305	488.04	621.179	549.945	672.128	263.01	852.169
N6G92_RS19695	-	-	-	N6G92_RS19695	5	313	33.2	5.84369	202.971	189.033	222.264	0	0	0
N6G92_RS19710	-	-	-	N6G92_RS19710	12	381	40.5	5.46063	1492.22	1396.54	1345.51	918.56	2443.52	1461.39
N6G92_RS20965	-	-	-	N6G92_RS20965	6	119	12.5	6.26752	1298.96	1237.37	1435.38	1547.87	994.989	887.988
N6G92_RS15345	-	-	-	N6G92_RS15345	23	952	100.9	5.1131	1873.45	1960.4	1983.78	1275.79	1175.42	1107.92
N6G92_RS16865	-	-	-	N6G92_RS16865	8	264	27.7	9.82672	1842.66	1637.49	888.32	926.831	609.202	1031.1
N6G92_RS21300	-	-	-	N6G92_RS21300	6	147	16.2	4.65424	1844.08	1992.63	1868.71	8158.56	8411.55	8868.34
N6G92_RS17995	-	-	-	N6G92_RS17995	6	89	9.3	11.4979	10995.5	11080.5	10802.5	64171.1	74717.3	83869.9
N6G92_RS09445	-	-	-	N6G92_RS09445	7	147	15.9	9.84125	30610	32486.2	31089.4	81955.8	80907.5	81342.9
N6G92_RS12110	-	-	-	N6G92_RS12110	8	385	39.5	4.51898	837.448	713.289	748.069	1308.99	1000.41	1385.3
N6G92_RS13115	-	-	-	N6G92_RS13115	13	491	53.2	5.22723	1722.63	1997.7	1965.84	3220.52	3101.39	3020.77
N6G92_RS09740	-	-	-	N6G92_RS09740	3	186	20	5.87445	455.241	160.769	422.379	0	0	0
N6G92_RS09990	-	-	-	N6G92_RS09990	6	441	46.6	5.1015	1804.67	1320.83	1252.8	1146.65	889.899	724.655
N6G92_RS10445	-	-	-	N6G92_RS10445	1	109	11.8	4.78668	87.8513	130.212	0	0	0	0
N6G92_RS12070	-	-	-	N6G92_RS12070	8	242	26.1	5.56818	9811.06	8173.27	8172.78	19550.5	18813.2	17363.1
N6G92_RS12460	-	-	-	N6G92_RS12460	3	151	15.6	4.86005	1886.27	1515.08	1570.58	1715.96	1563.64	1426.31
N6G92_RS11595	-	-	-	N6G92_RS11595	24	613	64.3	5.06268	3817.51	3818.6	3747.99	3317.31	3684.6	3208.13
N6G92_RS12060	-	-	-	N6G92_RS12060	15	285	31	5.52875	40534.6	39852.1	41764.2	82302.9	82757.9	86075.9
N6G92_RS11385	-	-	-	N6G92_RS11385	12	321	36.6	4.51959	10175.4	10122	10119.3	5543.48	5764.31	6064.22
N6G92_RS11440	-	-	-	N6G92_RS11440	13	259	26.5	4.86481	5677.74	6158.48	6043.31	7899.69	9518.86	8462.53
N6G92_RS11310	-	-	-	N6G92_RS11310	7	400	41.2	5.03729	1650.25	1446.88	1552.22	974.958	1120.01	474.76
N6G92_RS13155	-	-	-	N6G92_RS13155	1	426	43.2	8.00372	759.847	392.81	368.479	0	870.665	0
N6G92_RS14475	-	-	-	N6G92_RS14475	12	321	33.2	4.91766	3502.01	3357.87	3350.25	1259.97	862.519	952.334
N6G92_RS16810	-	-	-	N6G92_RS16810	9	522	53.5	4.8725	2599.33	2678.73	2311.52	2191.15	2212.98	2257.83
N6G92_RS13475	-	-	-	N6G92_RS13475	14	406	42.6	5.24054	4771.89	4594.29	4509.58	3473.26	3399.47	3235.32
N6G92_RS14650	-	-	-	N6G92_RS14650	9	275	30	5.77704	843.943	1346.81	1059.39	1691.07	2249.48	1870.64
N6G92_RS15795	-	-	-	N6G92_RS15795	9	291	31.8	4.95367	2780.2	2474.06	2529.2	874.813	954.433	1068.81
N6G92_RS15340	-	-	-	N6G92_RS15340	5	382	41	7.18487	622.329	661.895	449.506	0	0	809.45
N6G92_RS16815	-	-	-	N6G92_RS16815	15	544	57.2	4.8598	899.271	918.853	961.401	607.314	1538.33	960.135
N6G92_RS17385	-	-	-	N6G92_RS17385	11	302	30.5	4.65607	2881.97	2859.04	2752.45	2316.59	2355.89	2286.43
N6G92_RS17560	-	-	-	N6G92_RS17560	1	268	29.5	5.18487	261.511	198.193	320.717	0	0	0
N6G92_RS17705	-	-	-	N6G92_RS17705	1	180	19.8	4.36188	3964.3	2395.17	2961.63	2879.74	2470.38	1496.24
N6G92_RS18550	-	-	-	N6G92_RS18550	8	261	27.7	5.06647	1392	1410.11	1422.77	1611.44	1033.15	1480.31
N6G92_RS18695	-	-	-	N6G92_RS18695	28	483	52	4.92621	58414.9	59460.4	57868.7	57808.1	56947.9	69223.4
N6G92_RS19625	-	-	-	N6G92_RS19625	3	466	49.2	5.40533	197.641	190.788	190.576	0	0	0
N6G92_RS16290	-	-	-	N6G92_RS16290	7	417	46.7	4.80853	838.266	787.106	665.498	0	0	266.865
N6G92_RS17950	-	-	-	N6G92_RS17950	10	699	75.8	5.37506	700.69	723.163	761.825	0	0	0
N6G92_RS15090	-	-	-	N6G92_RS15090	9	336	36.4	5.82782	1547.05	1468.18	1685.92	1205.14	1430.54	1144.34
N6G92_RS16850	-	-	-	N6G92_RS16850	5	183	19.2	9.38055	581.078	781.121	575.25	0	0	0
N6G92_RS18585	-	-	-	N6G92_RS18585	5	215	22.2	4.19708	7583.21	5662.71	6368.85	10042	10248	10566.5
N6G92_RS20040	-	-	-	N6G92_RS20040	3	100	10.9	4.53021	986.167	905.214	882.767	586.171	988.478	604.416
N6G92_RS21060	-	-	-	N6G92_RS21060	3	192	20.4	4.85358	262.573	316.162	241.6	314.827	1131.97	209.582
N6G92_RS15865	-	-	-	N6G92_RS15865	7	123	13.3	4.4599	63333.4	56386.4	70828.5	26082.9	25881.3	20359.2
N6G92_RS18565	-	-	-	N6G92_RS18565	5	355	35.2	4.72064	530.369	544.502	710.76	835.29	608.94	234.292
N6G92_RS19145	-	-	-	N6G92_RS19145	14	522	56.5	5.28729	1394.39	1139.6	1112.03	513.119	548.376	0
N6G92_RS22130	-	-	-	N6G92_RS22130	2	275	28.8	6.27789	610.377	515.272	574.282	0	0	321.374
N6G92_RS14915	-	-	-	N6G92_RS14915	2	387	42.3	6.77618	180.228	161.314	214.379	0	0	0
N6G92_RS15055	-	-	-	N6G92_RS15055	11	378	39.4	4.65118	2498.83	3405.31	3306.14	2213.18	2445.24	2347.2
N6G92_RS15245	-	-	-	N6G92_RS15245	13	231	24.5	5.47504	3029.34	4607.31	3979.08	5842.41	5121.66	6353.36
N6G92_RS15970	-	-	-	N6G92_RS15970	14	269	27.6	5.2149	9172.01	8789.34	8544.24	8872.1	8826.21	9025.06
N6G92_RS21495	-	-	-	N6G92_RS21495	2	76	8.6	4.96356	1599.05	1392.46	1444.05	0	0	0
N6G92_RS13870	-	-	-	N6G92_RS13870	1	115	12.7	4.13739	365.018	372.505	377.056	1030.67	378.416	890.597
N6G92_RS14055	-	-	-	N6G92_RS14055	1	351	37.5	4.8974	429.254	556.579	524.127	0	0	1114.71
N6G92_RS17460	-	-	-	N6G92_RS17460	10	450	48.8	4.51007	1852.22	1648.64	1682.52	1247.69	1383.32	1642.39
N6G92_RS19845	-	-	-	N6G92_RS19845	15	492	50.1	4.53827	736.966	1558.71	1596.31	594.789	400.44	320.504
N6G92_RS19985	-	-	-	N6G92_RS19985	1	62	6.7	3.36835	53266.4	50329.5	55005.3	3597.21	1122.72	991.799
N6G92_RS13875	-	-	-	N6G92_RS13875	11	573	59.4	4.92059	1459.89	1532.58	1312.41	1084.41	702.141	764.974
N6G92_RS14185	-	-	-	N6G92_RS14185	16	395	41.4	5.466	3387.7	3045.14	2661.52	3324.36	3347.06	5483.59
N6G92_RS14530	-	-	-	N6G92_RS14530	16	421	45.2	5.03021	2855.71	2537.1	2862.49	2400.65	2400.63	2092.52
N6G92_RS15550	-	-	-	N6G92_RS15550	16	586	63.8	5.34357	5905.72	5323.74	5240.25	4876.68	3930.84	4458.64
N6G92_RS14470	-	-	-	N6G92_RS14470	4	327	35.6	9.95941	501.778	615.422	551.689	0	580.849	0
N6G92_RS15715	-	-	-	N6G92_RS15715	12	356	38.8	5.1037	5632.75	4921.45	5448.18	5532.43	6353.27	5754.63
N6G92_RS14660	-	-	-	N6G92_RS14660	19	427	46.6	5.10638	13437.1	13752.8	13903.1	4799.21	5417.05	4102.13
N6G92_RS17270	-	-	-	N6G92_RS17270	5	283	29.8	5.55646	635.829	572.714	581.851	1497.62	1643.36	1903.44
N6G92_RS17450	-	-	-	N6G92_RS17450	2	288	31.2	7.77228	404.66	346.051	474.989	0	0	236.776
N6G92_RS15955	-	-	-	N6G92_RS15955	6	352	37.8	5.1601	824.257	674.551	836.998	324.28	1319.57	0
N6G92_RS16410	-	-	-	N6G92_RS16410	9	290	30.6	4.78546	3023.26	3206.31	2933.7	2719.5	1535.41	2311.4
N6G92_RS14300	-	-	-	N6G92_RS14300	8	339	34.9	4.43878	6679.69	6878.59	7655.87	1572.02	1512.15	1142.85
N6G92_RS16710	-	-	-	N6G92_RS16710	3	308	31.6	4.13312	3351.1	2153.62	1890.2	1262.43	1192.02	1285.94
N6G92_RS14550	-	-	-	N6G92_RS14550	8	282	31.3	5.00067	1297.07	1176.83	1256.59	0	0	639.136
N6G92_RS19815	-	-	-	N6G92_RS19815	7	428	46.9	4.75751	2666.46	1599.47	2546.16	1664.03	1354.9	1859.22
N6G92_RS15725	-	-	-	N6G92_RS15725	7	129	14.3	10.7845	42024.6	35861.1	42924.6	96797.9	94624	105366
N6G92_RS20120	-	-	-	N6G92_RS20120	4	373	41	7.76251	448.463	274.256	333.309	0	0	0
N6G92_RS20930	-	-	-	N6G92_RS20930	2	275	29.6	4.71918	461.095	454.828	421.901	0	327.72	380.535
N6G92_RS23525	-	-	-	N6G92_RS23525	4	493	54.8	6.04083	429.772	381.46	462.404	0	0	0
N6G92_RS24260	-	-	-	N6G92_RS24260	8	328	36.2	4.93463	1618.02	902.181	1211.99	3079.24	6898.89	6052.94
N6G92_RS26680	-	-	-	N6G92_RS26680	1	230	24.7	4.91425	201.845	281.209	256.513	0	0	352.654
N6G92_RS28995	-	-	-	N6G92_RS28995	7	501	54.6	4.92963	443.974	336.056	369.989	536.211	973.966	483.625
N6G92_RS29105	-	-	-	N6G92_RS29105	6	248	27.1	5.91498	6725.56	8839.79	6847.88	811.704	0	392.754
N6G92_RS23305	-	-	-	N6G92_RS23305	15	439	46.3	5.68219	2093.61	2193.68	2169.21	1219.6	1098.06	1012.95
N6G92_RS25090	-	-	-	N6G92_RS25090	1	181	19.4	4.78522	143.184	0	159.428	0	0	0
N6G92_RS29235	-	-	-	N6G92_RS29235	8	318	31.7	4.85761	10276.8	10437.3	9283.62	1443.95	1953.98	90.6648
N6G92_RS24475	-	-	-	N6G92_RS24475	3	293	31.4	4.33417	796.355	534.662	795.909	1091.84	1085.05	0
N6G92_RS24830	-	-	-	N6G92_RS24830	3	150	16.3	5.51874	533.568	538.708	513.174	1349.12	1347.48	0
N6G92_RS24960	-	-	-	N6G92_RS24960	20	506	55.2	5.17902	4728.85	3977.17	3917.48	1425.07	1701.37	1567.15
N6G92_RS27305	-	-	-	N6G92_RS27305	7	396	41.9	5.20026	485.908	372.556	296.509	713.32	0	891.157
N6G92_RS22770	-	-	-	N6G92_RS22770	2	251	28.4	5.50604	342.068	340.537	341.281	0	1632.18	0
N6G92_RS27010	-	-	-	N6G92_RS27010	1	250	26.4	9.42804	153.9	73.5139	0	1594.69	0	0
N6G92_RS21995	-	-	-	N6G92_RS21995	2	125	13.7	4.21808	484.923	690.499	834.636	1349.96	3854.21	2759.49
N6G92_RS26170	-	-	-	N6G92_RS26170	8	300	33	5.64789	24283.2	22899.1	23813.9	6298.23	7433.4	7683.31
N6G92_RS28885	-	-	-	N6G92_RS28885	1	181	19	4.39984	122.845	334.332	174.052	0	0	0
N6G92_RS24860	-	-	-	N6G92_RS24860	7	385	41.7	5.41681	53.567	53.8121	44.6382	5241.25	3998.08	2878.64
N6G92_RS22665	-	-	-	N6G92_RS22665	1	374	40.5	5.55084	0	127.546	125.984	0	0	0
N6G92_RS22890	-	-	-	N6G92_RS22890	6	415	43.2	4.43097	500.963	440.342	502.252	0	0	675.51
N6G92_RS23255	-	-	-	N6G92_RS23255	15	359	37.6	4.89593	5687.78	5691.2	5886.82	4500.74	4319.5	4747.79
N6G92_RS25075	-	-	-	N6G92_RS25075	5	199	21.6	6.21783	636.085	573.735	346.407	1132.07	1876.92	2287.82
N6G92_RS27435	-	-	-	N6G92_RS27435	7	337	35.9	4.36346	722.393	708.839	550.284	0	379.616	698.075
N6G92_RS22955	-	-	-	N6G92_RS22955	2	246	25.3	4.78986	260.954	233.915	437.47	0	0	0
N6G92_RS24455	-	-	-	N6G92_RS24455	3	208	23	6.21881	662.537	672.226	540.03	0	0	828.51
N6G92_RS27405	-	-	-	N6G92_RS27405	5	171	18.1	4.74554	1313.21	1352.74	1217.7	1859.96	1892.55	1979.27
N6G92_RS24185	-	-	-	N6G92_RS24185	7	331	35.2	4.90668	1132.24	930.088	1031.53	1208.83	862.749	0
N6G92_RS24590	-	-	-	N6G92_RS24590	2	454	47.8	5.19891	144.216	147.856	0	2353.69	2765.56	2171.8
N6G92_RS26215	-	-	-	N6G92_RS26215	6	279	30.8	4.87396	582.594	535.032	675.155	288.868	387.855	401.138
N6G92_RS27985	-	-	-	N6G92_RS27985	3	314	33.1	4.84027	446.621	265.615	374.957	343.673	0	1215.15
N6G92_RS20235	-	-	-	N6G92_RS20235	4	391	41.9	5.14752	348.089	349.963	335.198	127.856	0	0
N6G92_RS23100	-	-	-	N6G92_RS23100	12	676	70.2	4.91242	1366.8	1494.45	1495.13	189.704	485.409	768.274
N6G92_RS24165	-	-	-	N6G92_RS24165	8	635	68.7	4.9787	339.671	342.214	289.698	0	0	0
N6G92_RS26860	-	-	-	N6G92_RS26860	8	103	11.1	4.29132	91985.2	126705	121055	26471.7	23383.2	16678.7
N6G92_RS20725	-	-	-	N6G92_RS20725	7	202	21.3	4.51117	19398.5	22497.7	21202.4	36954	34857.1	30591
N6G92_RS21090	-	-	-	N6G92_RS21090	9	497	48.9	4.88422	16431.6	14346.6	14964.9	1736.68	941.14	1542.28
N6G92_RS24480	-	-	-	N6G92_RS24480	6	153	17.2	4.37384	4752.36	4287.37	4691.46	13286.5	14535.7	12285.3
N6G92_RS24825	-	-	-	N6G92_RS24825	5	398	41.6	5.21027	963.727	753.604	775.584	1420.51	2635.95	702.836
N6G92_RS25440	-	-	-	N6G92_RS25440	4	393	41.5	5.2077	1578.48	1451.38	1386.47	0	127.648	642.788
N6G92_RS20185	-	-	-	N6G92_RS20185	20	989	110.5	5.38104	1176.88	1228.68	1283.96	979.267	990.876	1370.07
N6G92_RS22965	-	-	-	N6G92_RS22965	5	210	23.3	5.69452	1457.37	1339.39	1413.24	407.442	1125.21	0
N6G92_RS23170	-	-	-	N6G92_RS23170	5	250	26.4	4.91888	1120.31	1577.46	1265.99	1087.75	1406.6	1417.5
N6G92_RS23920	-	-	-	N6G92_RS23920	5	377	40.6	5.00507	607.527	518.394	531.611	0	0	0
N6G92_RS24595	-	-	-	N6G92_RS24595	1	478	51.1	6.5849	352.563	469.382	549.342	0	912.209	0
N6G92_RS27225	-	-	-	N6G92_RS27225	6	336	35	5.52838	613.63	708.832	625.445	499.593	0	782.091
N6G92_RS28190	-	-	-	N6G92_RS28190	3	172	18.6	5.26447	310.256	473.228	467.381	0	579.222	0
N6G92_RS23995	-	-	-	N6G92_RS23995	6	526	55.2	5.11078	260.796	191.568	255.185	267.568	0	0
N6G92_RS28480	-	-	-	N6G92_RS28480	7	534	58.3	5.49335	197.746	301.813	293.984	0	0	0
N6G92_RS06995	-	-	-	N6G92_RS06995	5	373	41.7	7.11346	818.804	525.528	769.714	665.865	323.641	598.788
N6G92_RS07070	-	-	-	N6G92_RS07070	5	218	24.1	5.14996	1735.35	1634.04	1545.54	420.779	418.011	1525.67
N6G92_RS06675	-	-	-	N6G92_RS06675	3	622	66.8	5.17987	158.956	151.574	214.693	0	0	0
N6G92_RS09350	-	-	-	N6G92_RS09350	6	73	8.5	9.45087	21077.6	16210.8	18409.3	46354.1	51543.2	46300.4
N6G92_RS09950	-	-	-	N6G92_RS09950	3	206	22.3	4.86298	784.064	588.84	601.744	0	0	1013.13
N6G92_RS10035	-	-	-	N6G92_RS10035	3	132	14.2	4.28009	467.911	690.899	711.134	0	0	0
N6G92_RS10855	-	-	-	N6G92_RS10855	17	534	57.5	6.13007	3818.03	4506.29	4485.46	6605.66	6998.24	7540.22
N6G92_RS13180	-	-	-	N6G92_RS13180	31	1301	144.2	6.45917	657.17	688.871	774.344	1570.55	870.853	849.338
N6G92_RS12425	-	-	-	N6G92_RS12425	9	141	15.6	5.15753	3077.74	2557.14	2611.01	2162.41	3868.75	1886.1
N6G92_RS10660	-	-	-	N6G92_RS10660	8	364	37.6	4.96234	602.254	504.495	668.303	625.209	1217.64	1101.08
N6G92_RS13045	-	-	-	N6G92_RS13045	3	64	7.4	4.69013	6278.47	6048.57	5899.2	11497.8	10197.6	8252.85
N6G92_RS09505	-	-	-	N6G92_RS09505	3	163	17.1	4.80963	1173.71	891.704	900.941	1206.77	748.72	1033.08
N6G92_RS10975	-	-	-	N6G92_RS10975	11	355	38	6.46539	956.25	786.268	890.69	885.192	885.859	816.187
N6G92_RS11300	-	-	-	N6G92_RS11300	5	137	14.5	5.68268	709.295	738.58	818.272	1365.22	1320.13	1300.51
N6G92_RS12075	-	-	-	N6G92_RS12075	12	185	20.6	5.31256	5853.99	5808.78	5495.24	9888.89	9922.33	11241.8
N6G92_RS12970	-	-	-	N6G92_RS12970	3	94	10.3	4.46539	15252.5	12662.8	15034.4	50593.8	56218.6	36767.5
N6G92_RS11195	-	-	-	N6G92_RS11195	2	273	29	4.67621	289.391	162.125	225.691	0	429.033	0
N6G92_RS12230	-	-	-	N6G92_RS12230	1	564	57.8	5.00336	534.356	585.537	0	0	0	967.988
N6G92_RS09825	-	-	-	N6G92_RS09825	4	664	70.8	7.08697	129.421	409.018	26.4728	0	0	0
N6G92_RS13140	-	-	-	N6G92_RS13140	4	331	32.9	4.52508	609.198	270.007	313.791	1269.35	627.08	843.288
N6G92_RS11320	-	-	-	N6G92_RS11320	4	85	8.8	4.49921	426.293	554.687	327.918	587.972	435.503	934.726
N6G92_RS11560	-	-	-	N6G92_RS11560	7	220	23.7	5.07233	660.976	563.303	577.308	2189.75	1441.54	1952.83
N6G92_RS09890	-	-	-	N6G92_RS09890	5	296	31	4.44354	3573.93	3781.92	3940.79	835.611	0	758.082
N6G92_RS11240	-	-	-	N6G92_RS11240	21	545	57.8	5.02508	1818.03	1772.81	1970.66	1237.27	936.744	1213.25
N6G92_RS09595	-	-	-	N6G92_RS09595	18	379	39.7	5.61053	6403.03	5922.99	5785.58	4302.28	4179.11	4072.91
N6G92_RS10935	-	-	-	N6G92_RS10935	1	192	20.4	4.46222	176.989	324.153	183.204	239.385	0	0
N6G92_RS09500	-	-	-	N6G92_RS09500	8	350	37.8	6.37567	548.848	525.366	709.647	698.579	907.778	1253.76
N6G92_RS11880	-	-	-	N6G92_RS11880	4	732	79.3	8.49469	255.178	302.051	287.512	0	0	0
N6G92_RS10295	-	-	-	N6G92_RS10295	2	298	32.4	7.09235	521.135	1087.78	945.395	0	926.89	4015.45
N6G92_RS13055	-	-	-	N6G92_RS13055	3	192	21.6	7.81439	550.919	527.615	459.54	0	287.404	0
N6G92_RS11340	-	-	-	N6G92_RS11340	4	259	26.5	4.11993	586.088	604.191	477.002	370.286	1701.38	575.935
N6G92_RS11955	-	-	-	N6G92_RS11955	7	244	24.8	5.61615	5246.31	5332.31	4590.09	2481.28	451.55	959.303
N6G92_RS12735	-	-	-	N6G92_RS12735	7	254	26.6	4.87286	3878.47	3091.99	2892.7	2353.88	1997.32	2931.8
N6G92_RS17410	-	-	-	N6G92_RS17410	5	279	29.3	4.64606	498.684	251.726	498.913	210.88	481.115	535.108
N6G92_RS20435	-	-	-	N6G92_RS20435	3	228	25.1	4.81928	698.067	694.583	889.132	2166.84	2922.08	2864.31
N6G92_RS13205	-	-	-	N6G92_RS13205	4	232	25.6	6.21735	781.382	645.52	628.897	1032.33	1338.39	680.974
N6G92_RS15365	-	-	-	N6G92_RS15365	7	164	17	4.46771	75689.8	61344.9	81470.3	244334	263059	243610
N6G92_RS15560	-	-	-	N6G92_RS15560	13	394	41.8	4.92511	3930.63	3661.97	3778.89	4254.04	4104.11	3429.21
N6G92_RS14610	-	-	-	N6G92_RS14610	5	249	25.9	5.83197	4708.34	6556.66	6346.29	5315.58	4816.71	4868.81
N6G92_RS13380	-	-	-	N6G92_RS13380	6	279	29.6	4.36334	3860.01	2140.41	2870.1	3988.59	3442.1	3385.34
N6G92_RS17090	-	-	-	N6G92_RS17090	11	366	38.8	4.81354	5978.09	6286.99	5605.22	6826.44	6080.54	7453.94
N6G92_RS21660	-	-	-	N6G92_RS21660	3	177	17.6	9.8924	4564.44	3984.13	4084.05	0	0	0
N6G92_RS14820	-	-	-	N6G92_RS14820	1	90	9.8	4.20416	169.56	115.705	143.135	181.097	0	0
N6G92_RS16250	-	-	-	N6G92_RS16250	5	211	22.3	5.0755	1082.51	1018.2	1164.46	1037.48	761.008	1513.08
N6G92_RS22040	-	-	-	N6G92_RS22040	5	96	10.5	4.34747	1221.29	1678.42	1498.28	1711.31	1157.13	1240.9
N6G92_RS15765	-	-	-	N6G92_RS15765	7	228	24.4	4.65326	12233.8	9999.73	10378.3	19856.9	19964.9	20870
N6G92_RS16340	-	-	-	N6G92_RS16340	5	518	54	5.16315	652.749	590.885	928.299	1691.72	0	0
N6G92_RS18625	-	-	-	N6G92_RS18625	19	397	40.7	5.24786	5923.85	6479.11	6057.37	2193.55	2356.3	1820.7
N6G92_RS19500	-	-	-	N6G92_RS19500	4	148	16	5.89081	1048.84	781.637	776.86	726.589	999.03	1036.11
N6G92_RS17445	-	-	-	N6G92_RS17445	11	364	38.9	5.23871	1158.05	977.76	989.79	900.173	1208.59	929.543
N6G92_RS18205	-	-	-	N6G92_RS18205	24	559	62.3	5.04767	7642.66	8934.91	8339.11	6539.94	6640.94	7609.61
N6G92_RS18940	-	-	-	N6G92_RS18940	15	352	37.3	4.60358	23334	21919.1	22603	5902.47	5006.31	5928.79
N6G92_RS19020	-	-	-	N6G92_RS19020	6	410	42.6	4.84625	704.508	619.868	481.9	0	545.512	350.714
N6G92_RS20915	-	-	-	N6G92_RS20915	14	482	52.7	5.75006	2959.37	3796.59	3447.85	2282.25	2625.44	2047.92
N6G92_RS15320	-	-	-	N6G92_RS15320	3	143	15.4	4.65106	2261.27	1745.32	1368.99	3817.75	4253.58	4543.83
[truncated: 1,337 more rows]
