# Supplementary material for: DIA-Based Quantitative Proteomics Reveals Adaptive Responses and Potential Mechanisms of Se(IV) Resistance in Rhodococcus qingshengii PM1
Source: Microorganisms. 2026 Jul 1;14(7):1455. doi: 10.3390/microorganisms14071455 (PMC13414329; doi:10.3390/microorganisms14071455)
Supplement: Supplementary file 1 [file microorganisms-14-01455-s001.zip › Table S2.xls]

## Sheet: Table S2-2026.6.24
Table S2 Differentially expressed proteins identified in Rhodococcus qingshengii PM1 under selenite stress
Accession ID	PM1	PM1Se	pvalue	fc	log2fc	padjust	regulate	significant	log10pvalue	log10padjust	compare	description	cog	cog_description	KO_id	KO_name	paths	pfam	go	subloc	nr	swissprot	kegg_genes	signalp_type	PM1Se_1	PM1Se_2	PM1Se_3	PM1_1	PM1_2	PM1_3
N6G92_RS02300	0.1	207.623	0.02877	2076.22	11.0197	0.04975	up	yes	-1.54091	-1.30312	PM1Se|PM1	N6G92_RS02300	ENOG41124GF(S:Function unknown)	ENOG41124GF(-)						CYT	WP_007732330.1(MULTISPECIES: hypothetical protein [Rhodococcus])			other	330.576	161.148	131.143	0.1	0.1	0.1
N6G92_RS26435	507.177	208.678	0.02872	0.4115	-1.281	0.04972	down	yes	-1.54166	-1.30338	PM1Se|PM1	N6G92_RS26435	COG0518(F:Nucleotide transport and metabolism)	COG0518(Catalyzes the synthesis of GMP from XMP (By similarity))				PF00117.32(GATase:Glutamine amidotransferase class-I); PF07722.17(Peptidase_C26:Peptidase C26)	GO:0044238(biological_process:primary metabolic process); GO:0009987(biological_process:cellular process); GO:1901564(biological_process:organonitrogen compound metabolic process); GO:0006082(biological_process:organic acid metabolic process); GO:0006520(biological_process:cellular amino acid metabolic process); GO:0006541(biological_process:glutamine metabolic process); GO:0019752(biological_pro…	CYT	WP_030536028.1(MULTISPECIES: type 1 glutamine amidotransferase [Rhodococcus])			other	269.774	240.761	115.499	368.563	523.884	629.084
N6G92_RS22900	1232.59	517.74	0.02866	0.42	-1.2515	0.04964	down	yes	-1.54257	-1.30408	PM1Se|PM1	N6G92_RS22900	ENOG410Y0VA(K:Transcription)	ENOG410Y0VA(merR family transcriptional regulator)				PF13411.10(MerR_1:MerR HTH family regulatory protein); PF00376.27(MerR:MerR family regulatory protein)	GO:0003700(molecular_function:transcription factor activity, sequence-specific DNA binding); GO:0097159(molecular_function:organic cyclic compound binding); GO:0003674(molecular_function:molecular_function); GO:0005488(molecular_function:binding); GO:0003676(molecular_function:nucleic acid binding); GO:0003677(molecular_function:DNA binding); GO:1901363(molecular_function:heterocyclic compound bi…	CYT	WP_218960019.1(MULTISPECIES: MerR family transcriptional regulator [Rhodococcus])			other	524.643	479.995	548.583	1657.02	1044.34	996.416
N6G92_RS24135	8903.8	0.1	0.02855	1.12e-05	-16.4423	0.04949	down	yes	-1.54424	-1.30539	PM1Se|PM1	N6G92_RS24135	COG0372(S:Function unknown)	COG0372(-)	K01647	CS, gltA	map00020(Citrate cycle (TCA cycle)); map00630(Glyoxylate and dicarboxylate metabolism)	PF00285.25(Citrate_synt:Citrate synthase, C-terminal domain)	GO:0005737(cellular_component:cytoplasm); GO:0046912(molecular_function:transferase activity, transferring acyl groups, acyl groups converted into alkyl on transfer); GO:0044238(biological_process:primary metabolic process); GO:0036440(molecular_function:citrate synthase activity); GO:0006099(biological_process:tricarboxylic acid cycle); GO:0005575(cellular_component:cellular_component); GO:00038…	CYT	WP_020909098.1(MULTISPECIES: bifunctional 2-methylcitrate synthase/citrate synthase [Rhodococcus])			other	0.1	0.1	0.1	5341.35	7269.98	14100.1
N6G92_RS03415	0.1	264.886	0.0282	2648.86	11.3712	0.04897	up	yes	-1.5496	-1.30998	PM1Se|PM1	N6G92_RS03415	ENOG4111GUU(T:Signal transduction mechanisms)	ENOG4111GUU(Histidine kinase)				PF07730.17(HisKA_3:Histidine kinase)	GO:0016020(cellular_component:membrane); GO:0005515(molecular_function:protein binding); GO:0016773(molecular_function:phosphotransferase activity, alcohol group as acceptor); GO:0000155(molecular_function:phosphorelay sensor kinase activity); GO:0016301(molecular_function:kinase activity); GO:0140096(molecular_function:catalytic activity, acting on a protein); GO:0016775(molecular_function:phosp…	CYT	WP_054781748.1(MULTISPECIES: histidine kinase [Rhodococcus])			other	412.809	237.55	144.299	0.1	0.1	0.1
N6G92_RS21480	1762.6	645.539	0.02776	0.3662	-1.4493	0.04829	down	yes	-1.55642	-1.31605	PM1Se|PM1	N6G92_RS21480	ENOG4111F93(S:Function unknown)	ENOG4111F93(haloacid dehalogenase-like hydrolase)				PF00702.30(Hydrolase:haloacid dehalogenase-like hydrolase); PF13419.10(HAD_2:Haloacid dehalogenase-like hydrolase); PF13242.10(Hydrolase_like:HAD-hyrolase-like)	GO:0016787(molecular_function:hydrolase activity); GO:0016791(molecular_function:phosphatase activity); GO:0008967(molecular_function:phosphoglycolate phosphatase activity); GO:0042578(molecular_function:phosphoric ester hydrolase activity); GO:0003824(molecular_function:catalytic activity); GO:0003674(molecular_function:molecular_function); GO:0016788(molecular_function:hydrolase activity, actin…	CYT	WP_007727677.1(MULTISPECIES: HAD-IA family hydrolase [Rhodococcus])			other	695.728	513.131	727.759	1920.65	1140.1	2227.06
N6G92_RS15180	1258.02	282.301	0.02745	0.2244	-2.1559	0.0478	down	yes	-1.5613	-1.32048	PM1Se|PM1	N6G92_RS15180	COG0637(S:Function unknown)	COG0637(HAD-superfamily hydrolase subfamily IA variant 3)				PF13419.10(HAD_2:Haloacid dehalogenase-like hydrolase); PF00702.30(Hydrolase:haloacid dehalogenase-like hydrolase); PF12710.11(HAD:haloacid dehalogenase-like hydrolase)	GO:0016787(molecular_function:hydrolase activity); GO:0016791(molecular_function:phosphatase activity); GO:0008967(molecular_function:phosphoglycolate phosphatase activity); GO:0042578(molecular_function:phosphoric ester hydrolase activity); GO:0003824(molecular_function:catalytic activity); GO:0003674(molecular_function:molecular_function); GO:0016788(molecular_function:hydrolase activity, actin…	CYT	WP_261253813.1(HAD family phosphatase [Rhodococcus qingshengii])			other	276.038	306.283	264.583	895.471	1825.34	1053.24
N6G92_RS05155	0.1	125.028	0.02688	1250.28	10.288	0.04692	up	yes	-1.57041	-1.32855	PM1Se|PM1	N6G92_RS05155	COG0119(E:Amino acid transport and metabolism)	COG0119(Catalyzes the condensation of the acetyl group of acetyl-CoA with 3-methyl-2-oxobutanoate (2-oxoisovalerate) to form 3-carboxy-3-hydroxy-4-methylpentanoate (2-isopropylmalate) (By similarity))	K01649	leuA, IMS	map00620(Pyruvate metabolism); map00290(Valine, leucine and isoleucine biosynthesis)	PF00682.23(HMGL-like:HMGL-like); PF08502.14(LeuA_dimer:LeuA allosteric (dimerisation) domain)		CYT	WP_042920290.1(MULTISPECIES: 2-isopropylmalate synthase [Rhodococcus])			other	152.646	169.873	52.5642	0.1	0.1	0.1
N6G92_RS07045	791550	2039.92	0.02678	0.002577	-8.6001	0.04681	down	yes	-1.57203	-1.32957	PM1Se|PM1	N6G92_RS07045	COG4129(S:Function unknown)	COG4129(Membrane)				PF13515.10(FUSC_2:Fusaric acid resistance protein-like)	GO:0005575(cellular_component:cellular_component); GO:0016020(cellular_component:membrane); GO:0110165(cellular_component:cellular anatomical entity)	CYT	WP_003944297.1(MULTISPECIES: FUSC family protein [Rhodococcus])			other	3284.65	2468.35	366.756	1.21198e+06	746625	416051
N6G92_RS16600	625.857	1370.89	0.02615	2.1904	1.1312	0.04578	up	yes	-1.58236	-1.33923	PM1Se|PM1	N6G92_RS16600	ENOG410XXZM(S:Function unknown)	ENOG410XXZM(Domain of unknown function (DUF1918))				PF08940.15(DUF1918:Domain of unknown function (DUF1918))		CYT	WP_003941743.1(MULTISPECIES: DUF1918 domain-containing protein [Rhodococcus])			other	1017.82	1344.84	1749.99	689.42	645.835	542.317
N6G92_RS00025	1056.54	279.579	0.02568	0.2646	-1.9181	0.04507	down	yes	-1.59024	-1.34602	PM1Se|PM1	N6G92_RS00025	COG5512(S:Function unknown)	COG5512(UPF0232 protein)				PF05258.16(DciA:Dna[CI] antecedent, DciA)		CYT	WP_003942471.1(MULTISPECIES: DUF721 family protein [Rhodococcus])			other	333.362	200.083	305.293	928.801	754.895	1485.92
N6G92_RS24435	407.54	146.588	0.0253	0.3597	-1.4751	0.04446	down	yes	-1.59671	-1.35193	PM1Se|PM1	N6G92_RS24435	ENOG410ZMK9(S:Function unknown)	ENOG410ZMK9(UfaA2 protein)				PF01575.23(MaoC_dehydratas:MaoC like domain); PF13452.10(MaoC_dehydrat_N:N-terminal half of MaoC dehydratase)	GO:0033989(molecular_function:3alpha,7alpha,12alpha-trihydroxy-5beta-cholest-24-enoyl-CoA hydratase activity); GO:0016614(molecular_function:oxidoreductase activity, acting on CH-OH group of donors); GO:0016616(molecular_function:oxidoreductase activity, acting on the CH-OH group of donors, NAD or NADP as acceptor); GO:0016835(molecular_function:carbon-oxygen lyase activity); GO:0016836(molecular…	CYT	WP_030536989.1(MULTISPECIES: MaoC/PaaZ C-terminal domain-containing protein [Rhodococcus])			other	163.857	87.6535	188.254	483.456	468.437	270.726
N6G92_RS24260	5343.69	1244.06	0.02526	0.2328	-2.1028	0.0444	down	yes	-1.59739	-1.35252	PM1Se|PM1	N6G92_RS24260	ENOG410Z0IX(S:Function unknown)	ENOG410Z0IX(-)						CYT	WP_161120058.1(hypothetical protein [Rhodococcus qingshengii])			other	1618.02	902.181	1211.99	3079.24	6898.89	6052.94
N6G92_RS24175	715.892	1769.48	0.02523	2.4717	1.3055	0.04439	up	yes	-1.59791	-1.35262	PM1Se|PM1	N6G92_RS24175	ENOG4111V2G(S:Function unknown)	ENOG4111V2G(-)				PF19850.3(DUF6325:Family of unknown function (DUF6325))		CYT	WP_261255021.1(DUF1269 domain-containing protein [Rhodococcus qingshengii])			other	1760.26	1796.01	1752.17	1294.16	577.704	275.81
N6G92_RS11585	3616.7	7626.73	0.02516	2.1088	1.0764	0.0443	up	yes	-1.59912	-1.3535	PM1Se|PM1	N6G92_RS11585	COG2259(S:Function unknown)	COG2259(Dehydrogenase)	K15977	K15977		PF07681.16(DoxX:DoxX)		CYT	WP_082900838.1(MULTISPECIES: DoxX family protein [Rhodococcus])			other	9844.06	7004.93	6031.19	3808.27	3409.5	3632.34
N6G92_RS07095	3757.32	1218.99	0.02514	0.3244	-1.6242	0.04428	down	yes	-1.59946	-1.35369	PM1Se|PM1	N6G92_RS07095	COG0454(S:Function unknown)	COG0454(amidohydrolase)				PF00583.29(Acetyltransf_1:Acetyltransferase (GNAT) family); PF13508.11(Acetyltransf_7:Acetyltransferase (GNAT) domain); PF13673.11(Acetyltransf_10:Acetyltransferase (GNAT) domain)	GO:0003824(molecular_function:catalytic activity); GO:0016740(molecular_function:transferase activity); GO:0016746(molecular_function:transferase activity, transferring acyl groups); GO:0016747(molecular_function:transferase activity, transferring acyl groups other than amino-acyl groups); GO:0003674(molecular_function:molecular_function)	CYT	WP_007726792.1(MULTISPECIES: GNAT family N-acetyltransferase [Rhodococcus])			other	1245.31	1264.3	1147.35	5131.19	3480.3	2660.48
N6G92_RS00580	0.1	252.388	0.02508	2523.88	11.3014	0.0442	up	yes	-1.6005	-1.35448	PM1Se|PM1	N6G92_RS00580	ENOG410ZAZA(S:Function unknown)	ENOG410ZAZA(-)				PF09851.13(SHOCT:Short C-terminal domain)		CYT	WP_007735909.1(MULTISPECIES: SHOCT domain-containing protein [Rhodococcus])			other	395.875	195.377	165.914	0.1	0.1	0.1
N6G92_RS21940	644.424	278.073	0.02495	0.4315	-1.2126	0.04402	down	yes	-1.60276	-1.35625	PM1Se|PM1	N6G92_RS21940	COG1028(S:Function unknown); ENOG410XPNZ(S:Function unknown); ENOG410XQ8F(S:Function unknown)	COG1028(-); ENOG410XPNZ(Short-chain dehydrogenase reductase Sdr); ENOG410XQ8F(KR domain)				PF00106.29(adh_short:short chain dehydrogenase); PF13561.10(adh_short_C2:Enoyl-(Acyl carrier protein) reductase); PF08659.14(KR:KR domain)	GO:0016614(molecular_function:oxidoreductase activity, acting on CH-OH group of donors); GO:0016616(molecular_function:oxidoreductase activity, acting on the CH-OH group of donors, NAD or NADP as acceptor); GO:0003824(molecular_function:catalytic activity); GO:0003674(molecular_function:molecular_function); GO:0033702(molecular_function:(+)-trans-carveol dehydrogenase activity); GO:0016491(molecu…	CYT	WP_020970454.1(MULTISPECIES: mycofactocin-coupled SDR family oxidoreductase [Rhodococcus])			other	240.101	464.054	130.063	655.053	701.226	576.993
N6G92_RS17225	513.75	243.865	0.02489	0.4747	-1.0749	0.04394	down	yes	-1.6038	-1.35704	PM1Se|PM1	N6G92_RS17225	COG1802(I:Lipid transport and metabolism)	COG1802(carboxylase)				PF07729.16(FCD:FCD domain); PF00392.25(GntR:Bacterial regulatory proteins, gntR family)	GO:0032774(biological_process:RNA biosynthetic process); GO:0090304(biological_process:nucleic acid metabolic process); GO:0044249(biological_process:cellular biosynthetic process); GO:0034641(biological_process:cellular nitrogen compound metabolic process); GO:0006807(biological_process:nitrogen compound metabolic process); GO:0003674(molecular_function:molecular_function); GO:0005488(molecular_…	CYT	WP_003941581.1(MULTISPECIES: GntR family transcriptional regulator [Rhodococcus])			other	316.336	157.775	257.484	570.353	580.345	390.551
N6G92_RS08280	0.1	148.429	0.02485	1484.29	10.5356	0.04392	up	yes	-1.6045	-1.35724	PM1Se|PM1	N6G92_RS08280	ENOG41121KU(K:Transcription)	ENOG41121KU(Bacterial regulatory proteins, tetR family)				PF00440.27(TetR_N:Bacterial regulatory proteins, tetR family); PF17920.5(TetR_C_16:Tetracyclin repressor-like, C-terminal domain)	GO:0080090(biological_process:regulation of primary metabolic process); GO:0019222(biological_process:regulation of metabolic process); GO:0031326(biological_process:regulation of cellular biosynthetic process); GO:0031323(biological_process:regulation of cellular metabolic process); GO:0003674(molecular_function:molecular_function); GO:0005488(molecular_function:binding); GO:0003676(molecular_fu…	CYT	WP_003941925.1(MULTISPECIES: TetR family transcriptional regulator [Rhodococcus])			other	74.5472	221.264	149.474	0.1	0.1	0.1
N6G92_RS23930	0.1	743.448	0.02467	7434.48	12.86	0.04364	up	yes	-1.60765	-1.36002	PM1Se|PM1	N6G92_RS23930	COG0154(K:Transcription)	COG0154(Tetr family transcriptional regulator)	K01426	E3.5.1.4, amiE	map00627(Aminobenzoate degradation); map00360(Phenylalanine metabolism); map00330(Arginine and proline metabolism); map00380(Tryptophan metabolism); map00643(Styrene degradation)	PF01425.25(Amidase:Amidase)	GO:0016787(molecular_function:hydrolase activity); GO:0016812(molecular_function:hydrolase activity, acting on carbon-nitrogen (but not peptide) bonds, in cyclic amides); GO:0016810(molecular_function:hydrolase activity, acting on carbon-nitrogen (but not peptide) bonds); GO:0019874(molecular_function:6-aminohexanoate-cyclic-dimer hydrolase activity); GO:0003824(molecular_function:catalytic activ…	CYT	WP_261255008.1(amidase [Rhodococcus qingshengii])			other	1166.53	549.096	514.718	0.1	0.1	0.1
N6G92_RS26575	406.285	98.8476	0.02464	0.2433	-2.0392	0.04361	down	yes	-1.60818	-1.36031	PM1Se|PM1	N6G92_RS26575	ENOG4111XZA(K:Transcription)	ENOG4111XZA(Transcriptional regulator)				PF18598.5(TetR_C_36:Tetracyclin repressor-like, C-terminal domain)	GO:0043169(molecular_function:cation binding); GO:0046872(molecular_function:metal ion binding); GO:0003674(molecular_function:molecular_function); GO:0005488(molecular_function:binding); GO:0043167(molecular_function:ion binding)	CYT	WP_003943195.1(MULTISPECIES: QsdR family transcriptional regulator [Rhodococcus])			other	164.905	73.4915	58.1462	546.897	266.445	405.515
N6G92_RS21240	2072.94	8962.77	0.02429	4.3237	2.1123	0.0431	up	yes	-1.61439	-1.36542	PM1Se|PM1	N6G92_RS21240	ENOG410Z13B(S:Function unknown); ENOG410ZUPU(S:Function unknown)	ENOG410Z13B(34 kDa antigenic protein); ENOG410ZUPU(-)				PF17270.6(DUF5336:Family of unknown function (DUF5336))	GO:0005575(cellular_component:cellular_component); GO:0016020(cellular_component:membrane); GO:0110165(cellular_component:cellular anatomical entity)	CYT	WP_030534877.1(MULTISPECIES: DUF5336 domain-containing protein [Rhodococcus])			other	5142.82	10483.3	11262.2	1778.47	2753.14	1687.23
N6G92_RS09140	377.739	777.208	0.02416	2.0575	1.0409	0.04292	up	yes	-1.61672	-1.36724	PM1Se|PM1	N6G92_RS09140	COG2030(S:Function unknown)	COG2030(Thioesterase superfamily)				PF01575.23(MaoC_dehydratas:MaoC like domain); PF19315.3(MC_hydratase:Mesaconyl-CoA hydratase)		EXC	WP_003942078.1(MULTISPECIES: MaoC family dehydratase [Rhodococcus])			other	744.685	961.577	625.362	301.051	346.23	485.937
N6G92_RS01300	389.907	855.918	0.02408	2.1952	1.1344	0.0428	up	yes	-1.61816	-1.36845	PM1Se|PM1	N6G92_RS01300	COG1682(V:Defense mechanisms)	COG1682(ABC-2 type transporter)	K09690	wzm, rfbA	map02010(ABC transporters)	PF01061.28(ABC2_membrane:ABC-2 type transporter)	GO:0042626(molecular_function:ATPase activity, coupled to transmembrane movement of substances); GO:0005215(molecular_function:transporter activity); GO:0016020(cellular_component:membrane); GO:0140359(molecular_function:ABC-type transmembrane transporter activity); GO:0005575(cellular_component:cellular_component); GO:0015399(molecular_function:primary active transmembrane transporter activity);…	CYT	WP_064113901.1(MULTISPECIES: ABC transporter permease [Rhodococcus])			other	1075.39	750.544	741.818	486.911	247.213	435.596
N6G92_RS28105	909.455	3294.87	0.02407	3.6229	1.8571	0.0428	up	yes	-1.61834	-1.36845	PM1Se|PM1	N6G92_RS28105	COG2133(C:Energy production and conversion)	COG2133(isocitrate dehydrogenase (NADp))				PF07995.15(GSDH:Glucose / Sorbosone dehydrogenase)		CYT	WP_261255861.1(PQQ-dependent sugar dehydrogenase [Rhodococcus qingshengii])			signal_peptide(Sec/SPI)	3291.94	3097.83	3494.82	2236.42	310.786	181.163
N6G92_RS05505	172440	511591	0.02359	2.9668	1.5689	0.04199	up	yes	-1.62709	-1.37675	PM1Se|PM1	N6G92_RS05505								CYT	WP_156423205.1(MULTISPECIES: hypothetical protein [Rhodococcus])			other	569669	390935	574168	319801	94657.4	102861
N6G92_RS07900	1303.36	455.27	0.02346	0.3493	-1.5175	0.0418	down	yes	-1.62949	-1.37872	PM1Se|PM1	N6G92_RS07900	COG1396(I:Lipid transport and metabolism)	COG1396(acyl-Coa dehydrogenase)				PF01381.26(HTH_3:Helix-turn-helix); PF13560.10(HTH_31:Helix-turn-helix domain); PF12844.11(HTH_19:Helix-turn-helix domain)	GO:0097159(molecular_function:organic cyclic compound binding); GO:0003674(molecular_function:molecular_function); GO:0005488(molecular_function:binding); GO:0003676(molecular_function:nucleic acid binding); GO:0003677(molecular_function:DNA binding); GO:1901363(molecular_function:heterocyclic compound binding)	CYT	WP_003941483.1(MULTISPECIES: helix-turn-helix transcriptional regulator [Rhodococcus])			other	456.274	435.157	474.38	1752.43	1213.26	944.393
N6G92_RS20150	3958.3	1856.21	0.02341	0.4689	-1.0926	0.04176	down	yes	-1.63041	-1.37914	PM1Se|PM1	N6G92_RS20150	ENOG411228Z(S:Function unknown)	ENOG411228Z(-)				PF18029.5(Glyoxalase_6:Glyoxalase-like domain)	GO:0003824(molecular_function:catalytic activity); GO:0003674(molecular_function:molecular_function); GO:0051213(molecular_function:dioxygenase activity); GO:0016491(molecular_function:oxidoreductase activity)	CYT	WP_007726323.1(MULTISPECIES: VOC family protein [Rhodococcus])			other	1652.48	2060.61	1855.55	3476.71	5107.65	3290.53
N6G92_RS25075	1765.6	518.742	0.02343	0.2938	-1.7671	0.04176	down	yes	-1.63004	-1.37914	PM1Se|PM1	N6G92_RS25075	COG0350(L:Replication, recombination and repair)	COG0350(Involved in the cellular defense against the biological effects of O6-methylguanine (O6-MeG) in DNA. Repairs alkylated guanine in DNA by stoichiometrically transferring the alkyl group at the O-6 position to a cysteine residue in the enzyme. This is a suicide reaction the enzyme is irreversibly inactivated (By similarity))	K00567	ogt, MGMT		PF01035.24(DNA_binding_1:6-O-methylguanine DNA methyltransferase, DNA binding domain); PF02870.19(Methyltransf_1N:6-O-methylguanine DNA methyltransferase, ribonuclease-like domain)	GO:0035510(biological_process:DNA dealkylation); GO:0090304(biological_process:nucleic acid metabolic process); GO:0034641(biological_process:cellular nitrogen compound metabolic process); GO:0006807(biological_process:nitrogen compound metabolic process); GO:0003674(molecular_function:molecular_function); GO:0008168(molecular_function:methyltransferase activity); GO:1901360(biological_process:or…	CYT	WP_007729599.1(MULTISPECIES: methylated-DNA--[protein]-cysteine S-methyltransferase [Rhodococcus])			other	636.085	573.735	346.407	1132.07	1876.92	2287.82
N6G92_RS03205	452.283	1259.36	0.02307	2.7844	1.4774	0.04126	up	yes	-1.63676	-1.38437	PM1Se|PM1	N6G92_RS03205							GO:0005575(cellular_component:cellular_component); GO:0016020(cellular_component:membrane); GO:0110165(cellular_component:cellular anatomical entity)	CYT	WP_124568973.1(MULTISPECIES: hypothetical protein [Rhodococcus])			other	1038.21	1595.15	1144.71	699.272	466.373	191.204
N6G92_RS25815	0.1	170.334	0.0227	1703.35	10.7342	0.04076	up	yes	-1.64378	-1.38966	PM1Se|PM1	N6G92_RS25815	COG1814(S:Function unknown)	COG1814(integral membrane protein)	K22736	VIT		PF01988.23(VIT1:VIT family)	GO:0050801(biological_process:ion homeostasis); GO:0042592(biological_process:homeostatic process); GO:0003674(molecular_function:molecular_function); GO:0098771(biological_process:inorganic ion homeostasis); GO:0015075(molecular_function:ion transmembrane transporter activity); GO:0046915(molecular_function:transition metal ion transmembrane transporter activity); GO:0015318(molecular_function:i…	CYT	WP_060937898.1(MULTISPECIES: VIT1/CCC1 family protein [Rhodococcus])			other	242.117	81.2245	187.662	0.1	0.1	0.1
N6G92_RS04945	0.1	249.732	0.02233	2497.32	11.2862	0.04018	up	yes	-1.65092	-1.39588	PM1Se|PM1	N6G92_RS04945	COG0537(S:Function unknown)	COG0537(Conserved Protein)	K02503	HINT1_2, hinT, hit		PF01230.27(HIT:HIT domain); PF11969.12(DcpS_C:Scavenger mRNA decapping enzyme C-term binding)	GO:0003824(molecular_function:catalytic activity); GO:0003674(molecular_function:molecular_function)	CYT	WP_116057192.1(MULTISPECIES: HIT family protein [Rhodococcus erythropolis group])			other	385.957	200.028	163.21	0.1	0.1	0.1
N6G92_RS10150	628.362	144.447	0.02219	0.2299	-2.1209	0.03996	down	yes	-1.65365	-1.39827	PM1Se|PM1	N6G92_RS10150	COG0673(S:Function unknown); ENOG410XQBD(S:Function unknown)	COG0673(Protein of unknown function (DUF3000)); ENOG410XQBD(oxidoreductase)				PF01408.26(GFO_IDH_MocA:Oxidoreductase family, NAD-binding Rossmann fold)		CYT	WP_261258757.1(Gfo/Idh/MocA family oxidoreductase [Rhodococcus qingshengii])			other	123.221	229.937	80.1836	378.338	730.254	776.494
N6G92_RS20995	1928.5	659.566	0.02219	0.342	-1.5479	0.03996	down	yes	-1.65365	-1.39827	PM1Se|PM1	N6G92_RS20995	ENOG41120MW(S:Function unknown)	ENOG41120MW(Protein of unknown function (DUF2505))				PF10698.13(DUF2505:Protein of unknown function (DUF2505))		CYT	WP_063316771.1(MULTISPECIES: DUF2505 domain-containing protein [Rhodococcus])			other	524.179	685.144	769.373	1339.98	1920.16	2525.37
N6G92_RS14725	991.873	418.517	0.02191	0.4219	-1.245	0.03959	down	yes	-1.65916	-1.4023	PM1Se|PM1	N6G92_RS14725	COG1253(S:Function unknown)	COG1253(-)	K03699	tlyC		PF01595.24(CNNM:Cyclin M transmembrane N-terminal domain); PF00571.32(CBS:CBS domain)	GO:0005575(cellular_component:cellular_component); GO:0016020(cellular_component:membrane); GO:0110165(cellular_component:cellular anatomical entity)	CYT	WP_003944826.1(MULTISPECIES: hemolysin family protein [Rhodococcus])			other	432.331	322.363	500.858	1266.25	755.92	953.451
N6G92_RS27290	403.214	134.347	0.0217	0.3332	-1.5855	0.03925	down	yes	-1.66334	-1.40605	PM1Se|PM1	N6G92_RS27290	ENOG410Y3VJ(S:Function unknown)	ENOG410Y3VJ(P-aminobenzoate N-oxygenase AurF)				PF11583.12(AurF:P-aminobenzoate N-oxygenase AurF)	GO:0003824(molecular_function:catalytic activity); GO:0003674(molecular_function:molecular_function); GO:0016491(molecular_function:oxidoreductase activity)	CYT	WP_003943163.1(MULTISPECIES: diiron oxygenase [Rhodococcus])			other	169.671	111.267	122.102	489.013	261.527	459.101
N6G92_RS09605	453.022	960.916	0.0216	2.1211	1.0848	0.03909	up	yes	-1.66535	-1.40782	PM1Se|PM1	N6G92_RS09605	ENOG410YM6U(S:Function unknown); ENOG411079A(S:Function unknown)	ENOG410YM6U(-); ENOG411079A(nhl repeat containing protein)				PF16640.9(Big_3_5:Bacterial Ig-like domain (group 3))	GO:0008150(biological_process:biological_process); GO:0044238(biological_process:primary metabolic process); GO:0005975(biological_process:carbohydrate metabolic process); GO:0008152(biological_process:metabolic process); GO:0071704(biological_process:organic substance metabolic process)	CYT	WP_003940813.1(MULTISPECIES: Ig-like domain-containing protein [Rhodococcus])			signal_peptide(Sec/SPI)	926.388	1045.29	911.071	503.318	652.621	203.126
N6G92_RS22220	0.1	234.468	0.02153	2344.68	11.1952	0.03898	up	yes	-1.66675	-1.40905	PM1Se|PM1	N6G92_RS22220	COG0477(G:Carbohydrate transport and metabolism)	COG0477(Converts N-acetylmannosamine-6-phosphate (ManNAc-6-P) to N-acetylglucosamine-6-phosphate (GlcNAc-6-P) (By similarity))				PF05977.17(MFS_3:Transmembrane secretion effector); PF07690.20(MFS_1:Major Facilitator Superfamily)	GO:0005215(molecular_function:transporter activity); GO:0016020(cellular_component:membrane); GO:0005575(cellular_component:cellular_component); GO:0022857(molecular_function:transmembrane transporter activity); GO:0003674(molecular_function:molecular_function); GO:0110165(cellular_component:cellular anatomical entity)	CYT	WP_007733487.1(MULTISPECIES: MFS transporter [Rhodococcus])			other	354.809	211.999	136.596	0.1	0.1	0.1
N6G92_RS23355	2955.49	1156.85	0.02143	0.3914	-1.3533	0.03883	down	yes	-1.66878	-1.41072	PM1Se|PM1	N6G92_RS23355	ENOG410XQUY(S:Function unknown)	ENOG410XQUY(Alpha beta hydrolase fold protein)				PF12697.11(Abhydrolase_6:Alpha/beta hydrolase family); PF00561.24(Abhydrolase_1:alpha/beta hydrolase fold); PF12146.12(Hydrolase_4:Serine aminopeptidase, S33)	GO:0016787(molecular_function:hydrolase activity); GO:0003674(molecular_function:molecular_function); GO:0003824(molecular_function:catalytic activity)	CYT	WP_039973369.1(MULTISPECIES: alpha/beta hydrolase [Rhodococcus])			other	1318.93	1148.34	1003.29	2818.65	3850.02	2197.8
N6G92_RS14510	1104.4	351.974	0.0214	0.3187	-1.6497	0.0388	down	yes	-1.66938	-1.41106	PM1Se|PM1	N6G92_RS14510	COG2345(K:Transcription)	COG2345(Transcriptional regulator)				PF12840.11(HTH_20:Helix-turn-helix domain); PF13412.10(HTH_24:Winged helix-turn-helix DNA-binding); PF08279.16(HTH_11:HTH domain); PF01022.24(HTH_5:Bacterial regulatory protein, arsR family)		CYT	WP_269670483.1(MULTISPECIES: transcriptional regulator [Rhodococcus])			other	239.129	365.431	451.361	999.154	1483.26	830.798
N6G92_RS02905	1167.87	513.542	0.02103	0.4397	-1.1854	0.03824	down	yes	-1.67695	-1.41737	PM1Se|PM1	N6G92_RS02905	ENOG4111Y3Q(S:Function unknown)	ENOG4111Y3Q(Protein of unknown function (DUF1470))				PF11706.12(zf-CGNR:CGNR zinc finger); PF07336.15(ABATE:Putative stress-induced transcription regulator)		CYT	WP_261257104.1(MULTISPECIES: CGNR zinc finger domain-containing protein [Rhodococcus])			other	509.035	517.176	514.415	998.933	982.272	1522.4
N6G92_RS28150	0.1	78.9007	0.02086	789.007	9.6239	0.03798	up	yes	-1.68048	-1.42033	PM1Se|PM1	N6G92_RS28150	ENOG4110S0P(K:Transcription)	ENOG4110S0P(LysR family (Transcriptional regulator)				PF00126.31(HTH_1:Bacterial regulatory helix-turn-helix protein, lysR family)		CYT	WP_125052392.1(MULTISPECIES: LysR family transcriptional regulator [Rhodococcus])			other	38.6374	111.111	86.9537	0.1	0.1	0.1
N6G92_RS25475	19437.2	75767	0.02073	3.898	1.9627	0.03783	up	yes	-1.68319	-1.42205	PM1Se|PM1	N6G92_RS25475	COG1278(F:Nucleotide transport and metabolism)	COG1278(Catalyzes the conversion of N5-carboxyaminoimidazole ribonucleotide (N5-CAIR) to 4-carboxy-5-aminoimidazole ribonucleotide (CAIR) (By similarity))	K03704	cspA		PF00313.26(CSD:'Cold-shock' DNA-binding domain)	GO:0005737(cellular_component:cytoplasm); GO:0097159(molecular_function:organic cyclic compound binding); GO:0005575(cellular_component:cellular_component); GO:0003674(molecular_function:molecular_function); GO:0005488(molecular_function:binding); GO:0003676(molecular_function:nucleic acid binding); GO:0003677(molecular_function:DNA binding); GO:1901363(molecular_function:heterocyclic compound bi…	CYT	WP_003939930.1(MULTISPECIES: cold-shock protein [Rhodococcus])			other	52455.6	79989.9	94855.6	18608.8	4688.43	35014.4
N6G92_RS04460	0.1	434.418	0.02062	4344.18	12.0849	0.03767	up	yes	-1.6855	-1.42389	PM1Se|PM1	N6G92_RS04460	COG2124(Q:Secondary metabolites biosynthesis, transport and catabolism)	COG2124(Cytochrome p450)	K15981	CYP125A	map00984(Steroid degradation)	PF00067.26(p450:Cytochrome P450)	GO:0043169(molecular_function:cation binding); GO:0004497(molecular_function:monooxygenase activity); GO:0020037(molecular_function:heme binding); GO:0046914(molecular_function:transition metal ion binding); GO:0046906(molecular_function:tetrapyrrole binding); GO:0097159(molecular_function:organic cyclic compound binding); GO:0016705(molecular_function:oxidoreductase activity, acting on paired do…	CYT	WP_007734267.1(MULTISPECIES: cytochrome P450 [Rhodococcus])			other	238.236	422.032	642.985	0.1	0.1	0.1
N6G92_RS08990	730.708	2002.18	0.02062	2.7401	1.4542	0.03767	up	yes	-1.6855	-1.42389	PM1Se|PM1	N6G92_RS08990	COG1028(C:Energy production and conversion)	COG1028(Dehydrogenase)				PF13561.10(adh_short_C2:Enoyl-(Acyl carrier protein) reductase); PF00106.29(adh_short:short chain dehydrogenase); PF08659.14(KR:KR domain)	GO:0016614(molecular_function:oxidoreductase activity, acting on CH-OH group of donors); GO:0016616(molecular_function:oxidoreductase activity, acting on the CH-OH group of donors, NAD or NADP as acceptor); GO:0003824(molecular_function:catalytic activity); GO:0003674(molecular_function:molecular_function); GO:0033702(molecular_function:(+)-trans-carveol dehydrogenase activity); GO:0016491(molecu…	CYT	WP_064689523.1(MULTISPECIES: mycofactocin-coupled SDR family oxidoreductase [Rhodococcus])			other	1830.39	2020.24	2155.92	977.623	1135.97	78.529
N6G92_RS09740	0.1	346.13	0.02058	3461.3	11.7571	0.03763	up	yes	-1.68634	-1.42435	PM1Se|PM1	N6G92_RS09740	ENOG4111TXI(K:Transcription); COG1309(K:Transcription)	ENOG4111TXI(Tetr family transcriptional regulator); COG1309(Transcriptional regulator)				PF16859.9(TetR_C_11:Tetracyclin repressor-like, C-terminal domain)	GO:0080090(biological_process:regulation of primary metabolic process); GO:0019222(biological_process:regulation of metabolic process); GO:0031326(biological_process:regulation of cellular biosynthetic process); GO:0031323(biological_process:regulation of cellular metabolic process); GO:0003674(molecular_function:molecular_function); GO:0005488(molecular_function:binding); GO:0003676(molecular_fu…	CYT	WP_214926783.1(TetR-like C-terminal domain-containing protein [Rhodococcus qingshengii])			other	455.241	160.769	422.379	0.1	0.1	0.1
N6G92_RS26535	0.1	121.049	0.02057	1210.49	10.2414	0.03763	up	yes	-1.68655	-1.42435	PM1Se|PM1	N6G92_RS26535	ENOG410XUF9(K:Transcription); ENOG41120CR(K:Transcription)	ENOG410XUF9(TetR family transcriptional Regulator); ENOG41120CR(Bacterial regulatory proteins, tetR family)				PF00440.27(TetR_N:Bacterial regulatory proteins, tetR family); PF21313.1(EthR_C:Transcriptional regulator EthR, C-terminal domain)	GO:0080090(biological_process:regulation of primary metabolic process); GO:0019222(biological_process:regulation of metabolic process); GO:0031326(biological_process:regulation of cellular biosynthetic process); GO:0031323(biological_process:regulation of cellular metabolic process); GO:0003674(molecular_function:molecular_function); GO:0005488(molecular_function:binding); GO:0003676(molecular_fu…	CYT	WP_007730821.1(MULTISPECIES: TetR/AcrR family transcriptional regulator [Rhodococcus])			other	87.0693	186.144	89.9346	0.1	0.1	0.1
N6G92_RS26620	0.1	196.064	0.02024	1960.64	10.9371	0.03711	up	yes	-1.69357	-1.43039	PM1Se|PM1	N6G92_RS26620	ENOG4111JCP(F:Nucleotide transport and metabolism); ENOG410YQBV(K:Transcription)	ENOG4111JCP(phosphoribosylaminoimidazole synthetase); ENOG410YQBV(family Transcriptional regulator)					GO:0097159(molecular_function:organic cyclic compound binding); GO:0003674(molecular_function:molecular_function); GO:0005488(molecular_function:binding); GO:0003676(molecular_function:nucleic acid binding); GO:0003677(molecular_function:DNA binding); GO:1901363(molecular_function:heterocyclic compound binding)	CYT	WP_080712722.1(MULTISPECIES: TetR family transcriptional regulator [Rhodococcus])			other	119.437	296.524	172.232	0.1	0.1	0.1
N6G92_RS25455	449.645	136.084	0.02016	0.3026	-1.7245	0.03699	down	yes	-1.69529	-1.4318	PM1Se|PM1	N6G92_RS25455	ENOG4111W90(K:Transcription); COG1846(K:Transcription)	ENOG4111W90(MarR family Transcriptional regulator); COG1846(MarR family Transcriptional regulator)				PF12802.11(MarR_2:MarR family); PF13463.10(HTH_27:Winged helix DNA-binding domain)	GO:0003700(molecular_function:transcription factor activity, sequence-specific DNA binding); GO:0003674(molecular_function:molecular_function); GO:0140110(molecular_function:transcription regulator activity)	CYT	MBP1051356.1(winged helix-turn-helix transcriptional regulator [Rhodococcus qingshengii])			other	145.365	143.633	119.255	304.252	451.324	593.36
N6G92_RS08460	1508.07	596.596	0.02009	0.3956	-1.3379	0.03691	down	yes	-1.6968	-1.43274	PM1Se|PM1	N6G92_RS08460	ENOG4111Y7M(S:Function unknown)	ENOG4111Y7M(Thioesterase superfamily)				PF03061.26(4HBT:Thioesterase superfamily)		CYT	WP_037129937.1(MULTISPECIES: PaaI family thioesterase [Rhodococcus])			other	581.816	664.325	543.647	1970.32	1158.79	1395.1
N6G92_RS22645	807.788	393.384	0.01997	0.487	-1.038	0.03675	down	yes	-1.6994	-1.43462	PM1Se|PM1	N6G92_RS22645	ENOG4111NSZ(S:Function unknown)	ENOG4111NSZ(CGNR zinc finger)				PF11706.12(zf-CGNR:CGNR zinc finger); PF07336.15(ABATE:Putative stress-induced transcription regulator)		CYT	WP_003939872.1(MULTISPECIES: CGNR zinc finger domain-containing protein [Rhodococcus])			other	505.88	306.406	367.867	761.921	673.713	987.73
N6G92_RS24760	4643.22	981.809	0.01993	0.2115	-2.2413	0.03669	down	yes	-1.70027	-1.43533	PM1Se|PM1	N6G92_RS24760	COG1914(P:Inorganic ion transport and metabolism)	COG1914(H( )-stimulated, divalent metal cation uptake system (By similarity))	K03322	mntH		PF01566.22(Nramp:Natural resistance-associated macrophage protein-like)	GO:0022890(molecular_function:inorganic cation transmembrane transporter activity); GO:0016020(cellular_component:membrane); GO:0005575(cellular_component:cellular_component); GO:0015318(molecular_function:inorganic solute uptake transmembrane transporter activity); GO:0005215(molecular_function:transporter activity); GO:0008324(molecular_function:cation transmembrane transporter activity); GO:00…	CYT	WP_064443709.1(MULTISPECIES: Nramp family divalent metal transporter [Rhodococcus])			other	968.473	814.851	1162.1	2856.81	6195.8	4877.04
N6G92_RS09215	348.403	108.769	0.01986	0.3122	-1.6795	0.03657	down	yes	-1.7018	-1.43676	PM1Se|PM1	N6G92_RS09215	COG0147(K:Transcription)	COG0147(TetR family transcriptional Regulator)	K13950	pabAB	map00790(Folate biosynthesis); map01240(Biosynthesis of cofactors)	PF00425.22(Chorismate_bind:chorismate binding enzyme); PF00117.32(GATase:Glutamine amidotransferase class-I); PF04715.17(Anth_synt_I_N:Anthranilate synthase component I, N terminal region); PF07722.17(Peptidase_C26:Peptidase C26)	GO:0042398(biological_process:cellular modified amino acid biosynthetic process); GO:0019752(biological_process:carboxylic acid metabolic process); GO:0044249(biological_process:cellular biosynthetic process); GO:0034641(biological_process:cellular nitrogen compound metabolic process); GO:0006807(biological_process:nitrogen compound metabolic process); GO:0003674(molecular_function:molecular_func…	CYT	WP_065352168.1(MULTISPECIES: aminodeoxychorismate synthase component I [Rhodococcus])			other	56.7405	82.5297	187.038	429.024	358.89	257.296
N6G92_RS16915	2479.3	968.997	0.01963	0.3908	-1.3555	0.03621	down	yes	-1.70686	-1.44105	PM1Se|PM1	N6G92_RS16915	ENOG4111IRB(S:Function unknown)	ENOG4111IRB(-)				PF16473.9(Rv2179c-like:3'-5' exoribonuclease Rv2179c-like domain)	GO:0016787(molecular_function:hydrolase activity); GO:0008408(molecular_function:3'-5' exonuclease activity); GO:0004540(molecular_function:ribonuclease activity); GO:0043169(molecular_function:cation binding); GO:0004518(molecular_function:nuclease activity); GO:0097159(molecular_function:organic cyclic compound binding); GO:0004527(molecular_function:exonuclease activity); GO:0000287(molecular_…	CYT	WP_003941683.1(MULTISPECIES: polyadenylate-specific 3'-exoribonuclease AS [Rhodococcus])			other	1162.42	951.489	793.08	1747.37	3058.96	2631.55
N6G92_RS27960	2108.21	13710.6	0.01909	6.5034	2.7012	0.03536	up	yes	-1.71897	-1.45136	PM1Se|PM1	N6G92_RS27960	ENOG410Y0CJ(S:Function unknown)	ENOG410Y0CJ(CsbD-like)				PF05532.16(CsbD:CsbD-like)		CYT	WP_064443542.1(MULTISPECIES: CsbD family protein [Rhodococcus])			other	8452.71	13917.9	18761.1	1868.41	3374.53	1081.69
N6G92_RS16595	554.771	276.89	0.019	0.4991	-1.0026	0.03523	down	yes	-1.72102	-1.45296	PM1Se|PM1	N6G92_RS16595	ENOG4111GZ9(K:Transcription)	ENOG4111GZ9(TetR family transcriptional Regulator)				PF00440.27(TetR_N:Bacterial regulatory proteins, tetR family)	GO:0097159(molecular_function:organic cyclic compound binding); GO:0003674(molecular_function:molecular_function); GO:0005488(molecular_function:binding); GO:0003676(molecular_function:nucleic acid binding); GO:0003677(molecular_function:DNA binding); GO:1901363(molecular_function:heterocyclic compound binding)	CYT	WP_047270117.1(MULTISPECIES: TetR/AcrR family transcriptional regulator [Rhodococcus])			other	278.712	255.874	296.082	682.136	549.54	432.637
N6G92_RS20850	815.837	181.966	0.01897	0.223	-2.1649	0.0352	down	yes	-1.7217	-1.45333	PM1Se|PM1	N6G92_RS20850	ENOG410YZ13(K:Transcription)	ENOG410YZ13(TetR family transcriptional Regulator)				PF17940.5(TetR_C_31:Tetracyclin repressor-like, C-terminal domain); PF00440.27(TetR_N:Bacterial regulatory proteins, tetR family)	GO:0097159(molecular_function:organic cyclic compound binding); GO:0003674(molecular_function:molecular_function); GO:0005488(molecular_function:binding); GO:0003676(molecular_function:nucleic acid binding); GO:0003677(molecular_function:DNA binding); GO:1901363(molecular_function:heterocyclic compound binding)	CYT	WP_064444236.1(MULTISPECIES: TetR family transcriptional regulator [Rhodococcus])			other	37.275	285.347	223.277	994.313	932.908	520.291
N6G92_RS11515	739.831	314.354	0.01884	0.4249	-1.2348	0.03497	down	yes	-1.72469	-1.45618	PM1Se|PM1	N6G92_RS11515	ENOG410XYJG(S:Function unknown)	ENOG410XYJG(Methionine synthase vitamin-b12 independent)				PF01717.22(Meth_synt_2:Cobalamin-independent synthase, Catalytic domain)	GO:0005488(molecular_function:binding); GO:0043169(molecular_function:cation binding); GO:0019752(biological_process:carboxylic acid metabolic process); GO:0044249(biological_process:cellular biosynthetic process); GO:0006807(biological_process:nitrogen compound metabolic process); GO:0009067(biological_process:aspartate family amino acid biosynthetic process); GO:0044281(biological_process:small…	CYT	WP_261258944.1(methionine synthase [Rhodococcus qingshengii])			other	395.166	223.408	324.488	545.011	874.239	800.243
N6G92_RS12955	324.985	699.841	0.01874	2.1535	1.1067	0.03481	up	yes	-1.727	-1.45817	PM1Se|PM1	N6G92_RS12955	ENOG4111KNZ(S:Function unknown)	ENOG4111KNZ(-)				PF11716.12(MDMPI_N:Mycothiol maleylpyruvate isomerase N-terminal domain)	GO:0043169(molecular_function:cation binding); GO:0046872(molecular_function:metal ion binding); GO:0003674(molecular_function:molecular_function); GO:0005488(molecular_function:binding); GO:0043167(molecular_function:ion binding)	CYT	WP_153211291.1(MULTISPECIES: TIGR03085 family metal-binding protein [Rhodococcus])			other	671.781	631.533	796.209	216.354	491.689	266.911
N6G92_RS15995	1533.53	398.651	0.01873	0.26	-1.9434	0.0348	down	yes	-1.72723	-1.4583	PM1Se|PM1	N6G92_RS15995	COG1846(K:Transcription)	COG1846(Transcriptional regulator)				PF01047.26(MarR:MarR family); PF12802.11(MarR_2:MarR family)	GO:0003700(molecular_function:transcription factor activity, sequence-specific DNA binding); GO:0003674(molecular_function:molecular_function); GO:0140110(molecular_function:transcription regulator activity)	CYT	WP_030536759.1(MULTISPECIES: MarR family transcriptional regulator [Rhodococcus])			other	468.961	390.542	336.45	1353.61	2108.91	1138.07
N6G92_RS27110	2623.77	739.104	0.01841	0.2817	-1.8278	0.0343	down	yes	-1.73471	-1.46458	PM1Se|PM1	N6G92_RS27110	COG0318(E:Amino acid transport and metabolism)	COG0318(amino acid-binding act)	K00666	K00666		PF00501.32(AMP-binding:AMP-binding enzyme); PF13193.10(AMP-binding_C:AMP-binding enzyme C-terminal domain)	GO:0003824(molecular_function:catalytic activity); GO:0003674(molecular_function:molecular_function); GO:0016874(molecular_function:ligase activity)	CYT	WP_042451563.1(MULTISPECIES: AMP-binding protein [Rhodococcus])			other	805.891	698.317	713.105	2352.97	1944.95	3573.38
N6G92_RS19220	1609.19	618.202	0.01828	0.3842	-1.3801	0.0341	down	yes	-1.73779	-1.46712	PM1Se|PM1	N6G92_RS19220	COG0492(S:Function unknown)	COG0492(-)	K00384	trxB, TRR	map00450(Selenocompound metabolism)	PF07992.18(Pyr_redox_2:Pyridine nucleotide-disulphide oxidoreductase); PF13738.10(Pyr_redox_3:Pyridine nucleotide-disulphide oxidoreductase); PF00072.28(Response_reg:Response regulator receiver domain); PF01266.28(DAO:FAD dependent oxidoreductase); PF00070.31(Pyr_redox:Pyridine nucleotide-disulphide oxidoreductase); PF01494.23(FAD_binding_3:FAD binding domain); PF03486.18(HI0933_like:HI0933-like …	GO:0003674(molecular_function:molecular_function); GO:0000160(biological_process:phosphorelay signal transduction system); GO:0016209(molecular_function:antioxidant activity); GO:0009987(biological_process:cellular process); GO:0050794(biological_process:regulation of cellular process); GO:0003824(molecular_function:catalytic activity); GO:0008150(biological_process:biological_process); GO:000716…	CYT	WP_261254472.1(FAD-dependent oxidoreductase [Rhodococcus qingshengii])			other	717.936	497.478	639.193	1297.38	2101.56	1428.64
N6G92_RS08325	3739.66	1544.5	0.01809	0.413	-1.2758	0.03385	down	yes	-1.74232	-1.47031	PM1Se|PM1	N6G92_RS08325	COG0755(O:Posttranslational modification, protein turnover, chaperones)	COG0755(cytochrome c)				PF01578.24(Cytochrom_C_asm:Cytochrome C assembly protein)	GO:0065003(biological_process:macromolecular complex assembly); GO:0022607(biological_process:cellular component assembly); GO:0020037(molecular_function:heme binding); GO:0046906(molecular_function:tetrapyrrole binding); GO:0043933(biological_process:macromolecular complex subunit organization); GO:0097159(molecular_function:organic cyclic compound binding); GO:0071840(biological_process:cellula…	CYT	WP_003941951.1(MULTISPECIES: c-type cytochrome biogenesis protein CcsB [Rhodococcus])			other	1445.56	1657.4	1530.54	3327.2	3035.2	4856.58
N6G92_RS05215	2452.2	846.376	0.01805	0.3451	-1.5349	0.0338	down	yes	-1.74328	-1.47095	PM1Se|PM1	N6G92_RS05215	COG2409(S:Function unknown)	COG2409(MmpL domain protein)	K20470	mmpL3		PF03176.19(MMPL:MMPL family)	GO:0005575(cellular_component:cellular_component); GO:0016020(cellular_component:membrane); GO:0110165(cellular_component:cellular anatomical entity)	CYT	WP_230359534.1(MMPL family transporter [Rhodococcus qingshengii])			other	938.861	741.287	858.979	2511.15	3133.34	1712.12
N6G92_RS18240	1048.17	434.526	0.01792	0.4146	-1.2702	0.03363	down	yes	-1.74642	-1.47314	PM1Se|PM1	N6G92_RS18240	ENOG410ZWYB(H:Coenzyme transport and metabolism); ENOG4111HHS(K:Transcription)	ENOG410ZWYB(Catalyzes the oxidative ring opening of 3- hydroxyanthranilate to 2-amino-3-carboxymuconate semialdehyde, which spontaneously cyclizes to quinolinate (By similarity)); ENOG4111HHS(TetR family transcriptional regulator)	K22108	kstR2		PF00440.27(TetR_N:Bacterial regulatory proteins, tetR family); PF17932.5(TetR_C_24:Tetracyclin repressor-like, C-terminal domain)	GO:0080090(biological_process:regulation of primary metabolic process); GO:0019222(biological_process:regulation of metabolic process); GO:0031326(biological_process:regulation of cellular biosynthetic process); GO:0031323(biological_process:regulation of cellular metabolic process); GO:0003674(molecular_function:molecular_function); GO:0005488(molecular_function:binding); GO:0003676(molecular_fu…	CYT	WP_007733365.1(MULTISPECIES: TetR/AcrR family transcriptional regulator [Rhodococcus])			other	443.481	423.927	436.172	858.734	923.303	1362.47
N6G92_RS00690	0.1	248.455	0.01784	2484.55	11.2788	0.03356	up	yes	-1.74836	-1.47405	PM1Se|PM1	N6G92_RS00690								CYT	WP_030535862.1(MULTISPECIES: hypothetical protein [Rhodococcus])			other	125.241	279.949	340.174	0.1	0.1	0.1
N6G92_RS28395	667.616	115.204	0.01781	0.1726	-2.5345	0.03351	down	yes	-1.74909	-1.4747	PM1Se|PM1	N6G92_RS28395	COG0071(O:Posttranslational modification, protein turnover, chaperones)	COG0071(response to heat)	K13993	HSP20	map04141(Protein processing in endoplasmic reticulum)	PF00011.25(HSP20:Hsp20/alpha crystallin family); PF17886.5(ArsA_HSP20:HSP20-like domain found in ArsA)		CYT	WP_042448063.1(MULTISPECIES: Hsp20/alpha crystallin family protein [Rhodococcus])			other	189.401	81.3076	74.9038	468.943	931.281	602.626
N6G92_RS14865	394	97.1849	0.01755	0.2467	-2.0192	0.03312	down	yes	-1.75548	-1.47978	PM1Se|PM1	N6G92_RS14865	ENOG4111WZP(S:Function unknown)	ENOG4111WZP(-)						CYT	WP_042450945.1(MULTISPECIES: hypothetical protein [Rhodococcus])			other	119.038	98.3099	74.2062	518.435	259.205	404.361
N6G92_RS24010	0.1	154.196	0.01754	1541.96	10.5906	0.03312	up	yes	-1.75572	-1.47978	PM1Se|PM1	N6G92_RS24010	ENOG410XRQX(I:Lipid transport and metabolism)	ENOG410XRQX(acyl-CoA dehydrogenase)				PF00441.28(Acyl-CoA_dh_1:Acyl-CoA dehydrogenase, C-terminal domain); PF02771.20(Acyl-CoA_dh_N:Acyl-CoA dehydrogenase, N-terminal domain); PF02770.23(Acyl-CoA_dh_M:Acyl-CoA dehydrogenase, middle domain); PF08028.15(Acyl-CoA_dh_2:Acyl-CoA dehydrogenase, C-terminal domain)	GO:0043168(molecular_function:anion binding); GO:0050660(molecular_function:flavin adenine dinucleotide binding); GO:0097159(molecular_function:organic cyclic compound binding); GO:0016627(molecular_function:oxidoreductase activity, acting on the CH-CH group of donors); GO:0000166(molecular_function:nucleotide binding); GO:0036094(molecular_function:small molecule binding); GO:0003824(molecular_f…	CYT	WP_007731347.1(MULTISPECIES: acyl-CoA dehydrogenase family protein [Rhodococcus])			other	198.038	189.206	75.345	0.1	0.1	0.1
N6G92_RS08110	1283.37	401.096	0.01741	0.3125	-1.6781	0.03296	down	yes	-1.75895	-1.48188	PM1Se|PM1	N6G92_RS08110	COG0204(U:Intracellular trafficking, secretion, and vesicular transport)	COG0204(Signal peptidase i)	K15781	serB-plsC		PF12710.11(HAD:haloacid dehalogenase-like hydrolase); PF01553.25(Acyltransferase:Acyltransferase); PF00702.30(Hydrolase:haloacid dehalogenase-like hydrolase)	GO:0016787(molecular_function:hydrolase activity); GO:0016740(molecular_function:transferase activity); GO:0003824(molecular_function:catalytic activity); GO:0003841(molecular_function:1-acylglycerol-3-phosphate O-acyltransferase activity); GO:0003674(molecular_function:molecular_function); GO:0042171(molecular_function:lysophosphatidic acid acyltransferase activity); GO:0016411(molecular_functio…	CYT	WP_003941905.1(MULTISPECIES: HAD-IB family hydrolase [Rhodococcus])			other	435.891	376.91	390.487	1510.15	833.406	1506.56
N6G92_RS27650	0.1	218.905	0.0172	2189.05	11.0961	0.0326	up	yes	-1.76422	-1.48665	PM1Se|PM1	N6G92_RS27650	ENOG410ZX7R(S:Function unknown); ENOG41124AW(S:Function unknown)	ENOG410ZX7R(Protein of unknown function (DUF2867)); ENOG41124AW(Protein of unknown function (DUF2867))				PF11066.12(DUF2867:Protein of unknown function (DUF2867))		CYT	WP_007730272.1(MULTISPECIES: DUF2867 domain-containing protein [Rhodococcus])			other	328.662	181.218	146.834	0.1	0.1	0.1
N6G92_RS14390	0.1	77.0758	0.01714	770.758	9.5901	0.03254	up	yes	-1.76574	-1.48745	PM1Se|PM1	N6G92_RS14390	COG2365(S:Function unknown)	COG2365(-)				PF13350.10(Y_phosphatase3:Tyrosine phosphatase family)	GO:0016787(molecular_function:hydrolase activity); GO:0016791(molecular_function:phosphatase activity); GO:0016788(molecular_function:hydrolase activity, acting on ester bonds); GO:0016311(biological_process:dephosphorylation); GO:0009987(biological_process:cellular process); GO:0140096(molecular_function:catalytic activity, acting on a protein); GO:0044237(biological_process:cellular metabolic p…	CYT	WP_211920200.1(tyrosine-protein phosphatase [Rhodococcus qingshengii])			other	45.8593	72.1479	113.22	0.1	0.1	0.1
N6G92_RS18715	15406.8	30932.9	0.01712	2.0077	1.0055	0.03254	up	yes	-1.76624	-1.48745	PM1Se|PM1	N6G92_RS18715	COG0711(C:Energy production and conversion)	COG0711(F(1)F(0) ATP synthase produces ATP from ADP in the presence of a proton or sodium gradient. F-type ATPases consist of two structural domains, F(1) containing the extramembraneous catalytic core and F(0) containing the membrane proton channel, linked together by a central stalk and a peripheral stalk. During catalysis, ATP synthesis in the catalytic domain of F(1) is coupled via a rotary m…	K02109	ATPF0B, atpF	map00195(Photosynthesis); map00190(Oxidative phosphorylation)	PF00430.22(ATP-synt_B:ATP synthase B/B' CF(0))	GO:0005261(molecular_function:cation channel activity); GO:0003674(molecular_function:molecular_function); GO:0005575(cellular_component:cellular_component); GO:0045263(cellular_component:proton-transporting ATP synthase complex, coupling factor F(o)); GO:0046933(molecular_function:proton-transporting ATP synthase activity, rotational mechanism); GO:0015318(molecular_function:inorganic solute upt…	CYT	WP_003941337.1(MULTISPECIES: F0F1 ATP synthase subunit B [Rhodococcus])			other	23242.6	33495.8	36060.4	14904.6	16475.2	14840.6
N6G92_RS01265	2813.5	839.749	0.01701	0.2985	-1.7442	0.0324	down	yes	-1.76904	-1.48932	PM1Se|PM1	N6G92_RS01265	ENOG4111KA1(S:Function unknown)	ENOG4111KA1(Methyltransferase domain)				PF13489.10(Methyltransf_23:Methyltransferase domain); PF13649.10(Methyltransf_25:Methyltransferase domain)		CYT	WP_081557214.1(MULTISPECIES: class I SAM-dependent methyltransferase [Rhodococcus])			other	795.835	773.044	950.367	3669.59	2827.41	1943.51
N6G92_RS15620	2154.69	465.054	0.01701	0.2158	-2.2122	0.0324	down	yes	-1.76904	-1.48932	PM1Se|PM1	N6G92_RS15620	COG1131(C:Energy production and conversion)	COG1131(dihydrolipoyl dehydrogenase)	K01990	ABC-2.A		PF00005.31(ABC_tran:ABC transporter); PF13304.10(AAA_21:AAA domain, putative AbiEii toxin, Type IV TA system)	GO:0035639(molecular_function:purine ribonucleoside triphosphate binding); GO:0003674(molecular_function:molecular_function); GO:0005488(molecular_function:binding); GO:0016887(molecular_function:ATPase activity); GO:0043167(molecular_function:ion binding); GO:1901363(molecular_function:heterocyclic compound binding); GO:1901265(molecular_function:nucleoside phosphate binding); GO:0043168(molecul…	CYT	WP_058037510.1(MULTISPECIES: ABC transporter ATP-binding protein [Rhodococcus])			other	411.742	538.438	444.981	2120.5	2911.74	1431.82
N6G92_RS05140	0.1	236.575	0.01696	2365.75	11.2081	0.03236	up	yes	-1.77032	-1.48986	PM1Se|PM1	N6G92_RS05140	COG3104(E:Amino acid transport and metabolism)	COG3104(transporter)	K03305	TC.POT		PF00854.25(PTR2:POT family); PF07690.20(MFS_1:Major Facilitator Superfamily)	GO:0006857(biological_process:oligopeptide transport); GO:0016020(cellular_component:membrane); GO:0042886(biological_process:amide transport); GO:0042887(molecular_function:amide transmembrane transporter activity); GO:0005575(cellular_component:cellular_component); GO:0005215(molecular_function:transporter activity); GO:0006810(biological_process:transport); GO:0022857(molecular_function:transm…	EXC	WP_003945468.1(MULTISPECIES: peptide MFS transporter [Rhodococcus])			other	266.413	120.962	322.351	0.1	0.1	0.1
N6G92_RS06445	0.1	236.903	0.01688	2369.03	11.2101	0.03227	up	yes	-1.77237	-1.49107	PM1Se|PM1	N6G92_RS06445	ENOG4111FUU(S:Function unknown)	ENOG4111FUU(Membrane)					GO:0016020(cellular_component:membrane); GO:0005575(cellular_component:cellular_component); GO:0003824(molecular_function:catalytic activity); GO:0016740(molecular_function:transferase activity); GO:0003674(molecular_function:molecular_function); GO:0110165(cellular_component:cellular anatomical entity)	CYT	WP_064443232.1(MULTISPECIES: glycosyltransferase family 39 protein [Rhodococcus])			other	141.582	347.752	221.373	0.1	0.1	0.1
N6G92_RS09600	288.243	659.607	0.01682	2.2884	1.1943	0.03215	up	yes	-1.77392	-1.49268	PM1Se|PM1	N6G92_RS09600	COG2303(S:Function unknown)	COG2303(conserved transmembrane protein)	K03333	choD	map00984(Steroid degradation)	PF01266.28(DAO:FAD dependent oxidoreductase); PF05199.17(GMC_oxred_C:GMC oxidoreductase); PF00732.23(GMC_oxred_N:GMC oxidoreductase); PF07992.18(Pyr_redox_2:Pyridine nucleotide-disulphide oxidoreductase)	GO:0043168(molecular_function:anion binding); GO:0050660(molecular_function:flavin adenine dinucleotide binding); GO:0016614(molecular_function:oxidoreductase activity, acting on CH-OH group of donors); GO:0016853(molecular_function:isomerase activity); GO:0043167(molecular_function:ion binding); GO:0016860(molecular_function:intramolecular oxidoreductase activity); GO:0097159(molecular_function:…	CYT	WP_003940689.1(MULTISPECIES: GMC family oxidoreductase [Rhodococcus])			other	663.704	627.4	687.718	133.009	279.146	452.575
N6G92_RS16235	375.115	791.821	0.0167	2.1109	1.0779	0.03195	up	yes	-1.77702	-1.49539	PM1Se|PM1	N6G92_RS16235	COG0483(S:Function unknown)	COG0483(conserved alanine rich transmembrane protein)	K01092	E3.1.3.25, IMPA, suhB	map00521(Streptomycin biosynthesis); map04070(Phosphatidylinositol signaling system); map00562(Inositol phosphate metabolism)	PF00459.29(Inositol_P:Inositol monophosphatase family)	GO:0016791(molecular_function:phosphatase activity); GO:0006650(biological_process:glycerophospholipid metabolic process); GO:0006644(biological_process:phospholipid metabolic process); GO:0042578(molecular_function:phosphoric ester hydrolase activity); GO:0044249(biological_process:cellular biosynthetic process); GO:0003674(molecular_function:molecular_function); GO:0005488(molecular_function:bi…	CYT	WP_003942414.1(MULTISPECIES: inositol monophosphatase family protein [Rhodococcus])			other	847.708	826.41	701.344	218.82	546.36	360.164
N6G92_RS22790	0.1	682.615	0.01641	6826.15	12.7369	0.03147	up	yes	-1.78463	-1.50197	PM1Se|PM1	N6G92_RS22790	ENOG410XQTC(S:Function unknown)	ENOG410XQTC(Methyltransferase, type)				PF13649.10(Methyltransf_25:Methyltransferase domain); PF08242.16(Methyltransf_12:Methyltransferase domain); PF08241.16(Methyltransf_11:Methyltransferase domain)	GO:0008757(molecular_function:S-adenosylmethionine-dependent methyltransferase activity); GO:0016020(cellular_component:membrane); GO:0005575(cellular_component:cellular_component); GO:0003824(molecular_function:catalytic activity); GO:0016740(molecular_function:transferase activity); GO:0016741(molecular_function:transferase activity, transferring one-carbon groups); GO:0003674(molecular_functio…	CYT	WP_007733954.1(MULTISPECIES: class I SAM-dependent methyltransferase [Rhodococcus])			other	433.793	602.527	1011.53	0.1	0.1	0.1
N6G92_RS25370	0.1	525.663	0.01642	5256.63	12.3599	0.03147	up	yes	-1.78436	-1.50197	PM1Se|PM1	N6G92_RS25370	COG1879(G:Carbohydrate transport and metabolism); ENOG410XSDU(G:Carbohydrate transport and metabolism)	COG1879(Periplasmic binding protein LacI transcriptional regulator); ENOG410XSDU(Periplasmic binding protein LacI transcriptional regulator)	K10439	rbsB	map02030(Bacterial chemotaxis); map02010(ABC transporters)	PF13407.10(Peripla_BP_4:Periplasmic binding protein domain); PF00532.25(Peripla_BP_1:Periplasmic binding proteins and sugar binding domain of LacI family)		CYT	WP_019745494.1(MULTISPECIES: substrate-binding domain-containing protein [Rhodococcus])			signal_peptide(Sec/SPI)	785.253	353.346	438.39	0.1	0.1	0.1
N6G92_RS19580	1184.2	588.14	0.01638	0.4967	-1.0096	0.03143	down	yes	-1.78542	-1.50252	PM1Se|PM1	N6G92_RS19580	COG2267(J:Translation, ribosomal structure and biogenesis)	COG2267(Binds directly to 23S ribosomal RNA and is necessary for the in vitro assembly process of the 50S ribosomal subunit. It is not involved in the protein synthesizing functions of that subunit (By similarity))				PF12146.12(Hydrolase_4:Serine aminopeptidase, S33); PF00561.24(Abhydrolase_1:alpha/beta hydrolase fold); PF12697.11(Abhydrolase_6:Alpha/beta hydrolase family); PF20408.2(Abhydrolase_11:Alpha/beta hydrolase domain)		CYT	WP_261254556.1(lysophospholipase [Rhodococcus qingshengii])			other	766.25	537.494	460.676	1372.25	1214.44	965.899
N6G92_RS01670	1012.09	28098.4	0.01632	27.7628	4.7951	0.03137	up	yes	-1.78701	-1.50335	PM1Se|PM1	N6G92_RS01670	ENOG4112AH8(S:Function unknown); ENOG410XUD4(S:Function unknown)	ENOG4112AH8(Csbd family); ENOG410XUD4(Csbd family)				PF05532.16(CsbD:CsbD-like)		CYT	WP_003943869.1(MULTISPECIES: CsbD family protein [Rhodococcus])			other	16251.7	28254.8	39788.8	1174.39	877.84	984.039
N6G92_RS15515	2810.98	1100.8	0.01634	0.3916	-1.3525	0.03137	down	yes	-1.78648	-1.50335	PM1Se|PM1	N6G92_RS15515	COG0283(F:Nucleotide transport and metabolism)	COG0283(Cytidine monophosphate kinase)	K00945	cmk	map00240(Pyrimidine metabolism); map01232(Nucleotide metabolism)	PF02224.22(Cytidylate_kin:Cytidylate kinase); PF13189.10(Cytidylate_kin2:Cytidylate kinase-like family); PF13238.10(AAA_18:AAA domain)	GO:0019205(molecular_function:nucleobase-containing compound kinase activity); GO:0035639(molecular_function:purine ribonucleoside triphosphate binding); GO:0016310(biological_process:phosphorylation); GO:0034641(biological_process:cellular nitrogen compound metabolic process); GO:0006807(biological_process:nitrogen compound metabolic process); GO:0003674(molecular_function:molecular_function); G…	CYT	WP_170320421.1(MULTISPECIES: (d)CMP kinase [Rhodococcus])			other	1254.59	986.999	1060.82	3380.83	3064.54	1987.57
N6G92_RS23075	0.1	674.286	0.01634	6742.86	12.7191	0.03137	up	yes	-1.78648	-1.50335	PM1Se|PM1	N6G92_RS23075	ENOG41125U7(S:Function unknown); ENOG41129GS(S:Function unknown)	ENOG41125U7(Bacterial protein of unknown function (DUF937)); ENOG41129GS(Bacterial protein of unknown function (DUF937))				PF06078.15(DUF937:Bacterial protein of unknown function (DUF937))		CYT	WP_003940105.1(MULTISPECIES: DUF937 domain-containing protein [Rhodococcus])			other	504.614	505.581	1012.66	0.1	0.1	0.1
N6G92_RS27390	3553.76	1541.58	0.0163	0.4338	-1.2049	0.03135	down	yes	-1.78755	-1.50362	PM1Se|PM1	N6G92_RS27390	COG0640(S:Function unknown)	COG0640(Protein of unknown function (DUF1470))	K21885	cmtR		PF01022.24(HTH_5:Bacterial regulatory protein, arsR family); PF12840.11(HTH_20:Helix-turn-helix domain); PF12802.11(MarR_2:MarR family)	GO:0003700(molecular_function:transcription factor activity, sequence-specific DNA binding); GO:0003674(molecular_function:molecular_function); GO:0140110(molecular_function:transcription regulator activity)	CYT	WP_007730375.1(MULTISPECIES: metalloregulator ArsR/SmtB family transcription factor [Rhodococcus])			other	1366.61	1868.32	1389.82	3032.62	4507.19	3121.47
N6G92_RS17865	380.265	1126.47	0.01621	2.9623	1.5667	0.03121	up	yes	-1.78995	-1.50557	PM1Se|PM1	N6G92_RS17865	COG2308(S:Function unknown)	COG2308(conserved protein)				PF14403.10(CP_ATPgrasp_2:Circularly permuted ATP-grasp type 2); PF04174.17(CP_ATPgrasp_1:A circularly permuted ATPgrasp)		CYT	WP_003944471.1(MULTISPECIES: circularly permuted type 2 ATP-grasp protein [Rhodococcus])			other	1481.08	950.177	948.161	469.587	402.014	269.193
N6G92_RS04860	494.285	142.586	0.01601	0.2885	-1.7934	0.03091	down	yes	-1.79534	-1.50976	PM1Se|PM1	N6G92_RS04860	ENOG4111FMH(S:Function unknown)	ENOG4111FMH((ABC) transporter)	K02031	ddpD	map02024(Quorum sensing)	PF00005.31(ABC_tran:ABC transporter); PF08352.16(oligo_HPY:Oligopeptide/dipeptide transporter, C-terminal region); PF13304.10(AAA_21:AAA domain, putative AbiEii toxin, Type IV TA system)	GO:0035639(molecular_function:purine ribonucleoside triphosphate binding); GO:0015833(biological_process:peptide transport); GO:0003674(molecular_function:molecular_function); GO:0005488(molecular_function:binding); GO:0016887(molecular_function:ATPase activity); GO:0043167(molecular_function:ion binding); GO:1901363(molecular_function:heterocyclic compound binding); GO:1901265(molecular_function…	CYT	WP_193595604.1(ABC transporter ATP-binding protein [Rhodococcus qingshengii])			other	177.016	38.5901	212.152	614.399	496.286	372.171
N6G92_RS04830	3031.33	941.609	0.01587	0.3106	-1.6869	0.03065	down	yes	-1.79915	-1.51343	PM1Se|PM1	N6G92_RS04830	ENOG4111WAR(K:Transcription); ENOG410ZVKQ(K:Transcription)	ENOG4111WAR(TetR family transcriptional Regulator); ENOG410ZVKQ(Tetr family transcriptional regulator)				PF00440.27(TetR_N:Bacterial regulatory proteins, tetR family)	GO:0080090(biological_process:regulation of primary metabolic process); GO:0019222(biological_process:regulation of metabolic process); GO:0031326(biological_process:regulation of cellular biosynthetic process); GO:0031323(biological_process:regulation of cellular metabolic process); GO:0003674(molecular_function:molecular_function); GO:0005488(molecular_function:binding); GO:0003676(molecular_fu…	CYT	WP_007734383.1(MULTISPECIES: ScbR family autoregulator-binding transcription factor [Rhodococcus])			other	939.009	1046.67	839.144	2503.92	2525.98	4064.09
N6G92_RS17275	1107.56	2303.78	0.0157	2.0801	1.0567	0.03039	up	yes	-1.80382	-1.51713	PM1Se|PM1	N6G92_RS17275	ENOG410Z59Y(S:Function unknown)	ENOG410Z59Y(-)						CYT	WP_261254121.1(hypothetical protein [Rhodococcus qingshengii])			signal_peptide(Sec/SPI)	2831.75	2202.6	1876.99	1291.92	1069.66	961.086
N6G92_RS15860	11055.7	2496.54	0.01567	0.2258	-2.1469	0.03036	down	yes	-1.80465	-1.51756	PM1Se|PM1	N6G92_RS15860	COG4977(K:Transcription)	COG4977(Transcriptional regulator, ARAC family)				PF12833.11(HTH_18:Helix-turn-helix domain); PF01965.28(DJ-1_PfpI:DJ-1/PfpI family); PF00165.27(HTH_AraC:Bacterial regulatory helix-turn-helix proteins, AraC family)	GO:0032774(biological_process:RNA biosynthetic process); GO:0006139(biological_process:nucleobase-containing compound metabolic process); GO:0090304(biological_process:nucleic acid metabolic process); GO:0044249(biological_process:cellular biosynthetic process); GO:0034641(biological_process:cellular nitrogen compound metabolic process); GO:0006807(biological_process:nitrogen compound metabolic p…	CYT	WP_003944097.1(MULTISPECIES: helix-turn-helix domain-containing protein [Rhodococcus])			other	1838.07	3560.14	2091.42	8835.92	9175.83	15155.3
N6G92_RS15835	276.807	688.979	0.01558	2.489	1.3156	0.03021	up	yes	-1.80715	-1.51971	PM1Se|PM1	N6G92_RS15835	COG0765(S:Function unknown)	COG0765(Domain of unknown function (DUF1794))	K02029	ABC.PA.P		PF00528.26(BPD_transp_1:Binding-protein-dependent transport system inner membrane component)	GO:0043190(cellular_component:ATP-binding cassette (ABC) transporter complex); GO:0003674(molecular_function:molecular_function); GO:1902495(cellular_component:transmembrane transporter complex); GO:0098797(cellular_component:plasma membrane protein complex); GO:0005215(molecular_function:transporter activity); GO:0006810(biological_process:transport); GO:1990351(cellular_component:transporter co…	CYT	WP_019748635.1(MULTISPECIES: amino acid ABC transporter permease [Rhodococcus])			other	613.872	775.068	677.997	138.232	245.06	447.129
N6G92_RS13130	6369.39	20915.8	0.01554	3.2838	1.7154	0.03014	up	yes	-1.80827	-1.52071	PM1Se|PM1	N6G92_RS13130	COG1925(G:Carbohydrate transport and metabolism)	COG1925(phosphocarrier protein (HPr))	K02784	ptsH	map02060(Phosphotransferase system (PTS))	PF00381.23(PTS-HPr:PTS HPr component phosphorylation site)	GO:0016301(molecular_function:kinase activity); GO:0016310(biological_process:phosphorylation); GO:0009987(biological_process:cellular process); GO:0016740(molecular_function:transferase activity); GO:0044237(biological_process:cellular metabolic process); GO:0003824(molecular_function:catalytic activity); GO:0006796(biological_process:phosphate-containing compound metabolic process); GO:0008150(…	CYT	WP_003942144.1(MULTISPECIES: HPr family phosphocarrier protein [Rhodococcus])			other	16167.3	21709.1	24870.9	11307.5	4945.19	2855.54
N6G92_RS23740	0.1	314.291	0.01541	3142.91	11.6179	0.02991	up	yes	-1.81192	-1.52404	PM1Se|PM1	N6G92_RS23740	COG1414(S:Function unknown)	COG1414(-)				PF09339.14(HTH_IclR:IclR helix-turn-helix domain)	GO:0080090(biological_process:regulation of primary metabolic process); GO:0019222(biological_process:regulation of metabolic process); GO:0031326(biological_process:regulation of cellular biosynthetic process); GO:0031323(biological_process:regulation of cellular metabolic process); GO:0003674(molecular_function:molecular_function); GO:0005488(molecular_function:binding); GO:0003676(molecular_fu…	CYT	WP_003939719.1(MULTISPECIES: helix-turn-helix domain-containing protein [Rhodococcus])			other	455.736	298.36	188.776	0.1	0.1	0.1
N6G92_RS11600	1011.32	2187.98	0.0152	2.1635	1.1134	0.02956	up	yes	-1.81787	-1.52915	PM1Se|PM1	N6G92_RS11600	ENOG41127P8(S:Function unknown)	ENOG41127P8(low molecular weight protein antigen 6)				PF10756.13(bPH_6:Bacterial PH domain)	GO:0005575(cellular_component:cellular_component); GO:0016020(cellular_component:membrane); GO:0110165(cellular_component:cellular anatomical entity)	CYT	EME23290.1(hypothetical protein G418_09392 [Rhodococcus qingshengii BKS 20-40])			other	2450.87	2094.16	2018.92	856.643	1512.14	665.19
N6G92_RS20425	3722.72	8155.92	0.01521	2.1909	1.1315	0.02956	up	yes	-1.81759	-1.52915	PM1Se|PM1	N6G92_RS20425	COG4760(S:Function unknown)	COG4760(Membrane)				PF12811.11(BaxI_1:Bax inhibitor 1 like)		CYT	WP_256933361.1(Bax inhibitor-1/YccA family protein [Rhodococcus sp. MH15])			other	8790.59	7223.2	8453.98	2758.38	2728.83	5680.94
N6G92_RS01550	0.1	294.877	0.01517	2948.76	11.5259	0.02952	up	yes	-1.81873	-1.52974	PM1Se|PM1	N6G92_RS01550	COG4286(S:Function unknown)	COG4286(UPF0160 protein)				PF03690.17(UPF0160:Uncharacterised protein family (UPF0160))	GO:0016787(molecular_function:hydrolase activity); GO:0003674(molecular_function:molecular_function); GO:0003824(molecular_function:catalytic activity)	CYT	WP_019746470.1(MULTISPECIES: MYG1 family protein [Rhodococcus])			other	308.696	163.229	412.705	0.1	0.1	0.1
N6G92_RS27445	755.913	2235.47	0.01513	2.9573	1.5643	0.02947	up	yes	-1.81987	-1.53047	PM1Se|PM1	N6G92_RS27445	ENOG4111HPZ(S:Function unknown)	ENOG4111HPZ(endonuclease exonuclease phosphatase)				PF03372.27(Exo_endo_phos:Endonuclease/Exonuclease/phosphatase family)	GO:0016787(molecular_function:hydrolase activity); GO:0004518(molecular_function:nuclease activity); GO:0004519(molecular_function:endonuclease activity); GO:0004527(molecular_function:exonuclease activity); GO:0016788(molecular_function:hydrolase activity, acting on ester bonds); GO:0003824(molecular_function:catalytic activity); GO:0003674(molecular_function:molecular_function)	CYT	WP_064075055.1(MULTISPECIES: endonuclease/exonuclease/phosphatase family protein [Rhodococcus])			signal_peptide(Sec/SPI)	2497.74	1858.99	2349.68	1364.11	375.894	527.732
N6G92_RS19350	0.1	114.389	0.01504	1143.89	10.1597	0.02934	up	yes	-1.82246	-1.53239	PM1Se|PM1	N6G92_RS19350								CYT	WP_261254497.1(hypothetical protein [Rhodococcus qingshengii])			other	153.362	60.1246	129.679	0.1	0.1	0.1
N6G92_RS20005	0.1	114.227	0.01501	1142.27	10.1577	0.02931	up	yes	-1.82333	-1.53284	PM1Se|PM1	N6G92_RS20005	ENOG410Y3ZQ(S:Function unknown)	ENOG410Y3ZQ(-)					GO:0005575(cellular_component:cellular_component); GO:0016020(cellular_component:membrane); GO:0110165(cellular_component:cellular anatomical entity)	CYT	WP_030536224.1(MULTISPECIES: hypothetical protein [Rhodococcus])			other	64.9927	161.676	116.013	0.1	0.1	0.1
N6G92_RS16225	1446.42	136.589	0.01498	0.09443	-3.4046	0.02927	down	yes	-1.8242	-1.53343	PM1Se|PM1	N6G92_RS16225	ENOG410XUF9(K:Transcription)	ENOG410XUF9(TetR family transcriptional Regulator)				PF00440.27(TetR_N:Bacterial regulatory proteins, tetR family)	GO:0080090(biological_process:regulation of primary metabolic process); GO:0019222(biological_process:regulation of metabolic process); GO:0031326(biological_process:regulation of cellular biosynthetic process); GO:0031323(biological_process:regulation of cellular metabolic process); GO:0003674(molecular_function:molecular_function); GO:0005488(molecular_function:binding); GO:0003676(molecular_fu…	CYT	WP_037126827.1(MULTISPECIES: TetR/AcrR family transcriptional regulator [Rhodococcus])			other	149.646	129.577	130.544	829.208	1607.01	1903.03
N6G92_RS02500	915.93	2401.74	0.01493	2.6222	1.3908	0.0292	up	yes	-1.82565	-1.53447	PM1Se|PM1	N6G92_RS02500	COG0526(O:Posttranslational modification, protein turnover, chaperones)	COG0526(Thioredoxin)				PF08534.14(Redoxin:Redoxin); PF00578.25(AhpC-TSA:AhpC/TSA family); PF13905.10(Thioredoxin_8:Thioredoxin-like)	GO:0022607(biological_process:cellular component assembly); GO:0043933(biological_process:macromolecular complex subunit organization); GO:0016209(molecular_function:antioxidant activity); GO:0009987(biological_process:cellular process); GO:0017004(biological_process:cytochrome complex assembly); GO:0065003(biological_process:macromolecular complex assembly); GO:0003824(molecular_function:catalyt…	CYT	WP_003943500.1(MULTISPECIES: TlpA disulfide reductase family protein [Rhodococcus])			other	2902.22	2479.48	1823.53	1095.8	1100.72	551.272
N6G92_RS25725	0.1	144.666	0.01479	1446.65	10.4985	0.02896	up	yes	-1.82974	-1.53805	PM1Se|PM1	N6G92_RS25725	ENOG410XNYF(H:Coenzyme transport and metabolism)	ENOG410XNYF(magnesium chelatase)	K18688	fadD19		PF00501.32(AMP-binding:AMP-binding enzyme); PF13193.10(AMP-binding_C:AMP-binding enzyme C-terminal domain)	GO:0003824(molecular_function:catalytic activity); GO:0003674(molecular_function:molecular_function); GO:0016874(molecular_function:ligase activity)	CYT	WP_054825371.1(MULTISPECIES: AMP-binding protein [Rhodococcus])			other	135.295	209.799	88.9018	0.1	0.1	0.1
N6G92_RS10960	0.1	155.404	0.01475	1554.04	10.6018	0.02893	up	yes	-1.83091	-1.5385	PM1Se|PM1	N6G92_RS10960	COG0210(K:Transcription)	COG0210(TetR family transcriptional regulator)				PF12705.11(PDDEXK_1:PD-(D/E)XK nuclease superfamily); PF00580.25(UvrD-helicase:UvrD/REP helicase N-terminal domain); PF13361.10(UvrD_C:UvrD-like helicase C-terminal domain); PF13245.10(AAA_19:AAA domain)	GO:0035639(molecular_function:purine ribonucleoside triphosphate binding); GO:0003674(molecular_function:molecular_function); GO:0005488(molecular_function:binding); GO:0003676(molecular_function:nucleic acid binding); GO:0003677(molecular_function:DNA binding); GO:0003678(molecular_function:DNA helicase activity); GO:0043167(molecular_function:ion binding); GO:1901363(molecular_function:heterocy…	CYT	WP_050654904.1(MULTISPECIES: ATP-dependent DNA helicase [Rhodococcus])			other	217.87	87.2824	161.059	0.1	0.1	0.1
N6G92_RS24365	0.1	153.121	0.01476	1531.21	10.5805	0.02893	up	yes	-1.83062	-1.5385	PM1Se|PM1	N6G92_RS24365			K01104	E3.1.3.48		PF13350.10(Y_phosphatase3:Tyrosine phosphatase family)		CYT	WP_082239179.1(MULTISPECIES: tyrosine-protein phosphatase [Rhodococcus])			signal_peptide(Sec/SPI)	133.938	100.36	225.066	0.1	0.1	0.1
N6G92_RS13120	525.115	1265.54	0.01466	2.41	1.269	0.02876	up	yes	-1.83357	-1.54106	PM1Se|PM1	N6G92_RS13120	ENOG4111HT3(S:Function unknown)	ENOG4111HT3(integral membrane protein)					GO:0005575(cellular_component:cellular_component); GO:0016020(cellular_component:membrane); GO:0110165(cellular_component:cellular anatomical entity)	CYT	KDQ03138.1(hypothetical protein EN35_06110 [Rhodococcus qingshengii])			signal_peptide(Sec/SPI)	1292.69	1351.3	1152.63	420.294	297.516	857.534
N6G92_RS04445	1078.77	258.582	0.01451	0.2397	-2.0607	0.02854	down	yes	-1.83803	-1.54439	PM1Se|PM1	N6G92_RS04445	ENOG41121BR(S:Function unknown)	ENOG41121BR(-)					GO:0097159(molecular_function:organic cyclic compound binding); GO:0003674(molecular_function:molecular_function); GO:0005488(molecular_function:binding); GO:0003676(molecular_function:nucleic acid binding); GO:0003677(molecular_function:DNA binding); GO:1901363(molecular_function:heterocyclic compound binding)	CYT	WP_007734258.1(MULTISPECIES: hypothetical protein [Rhodococcus])			other	301.81	217.77	256.166	793.008	1457	986.308
N6G92_RS23360	819.428	2956.63	0.01452	3.6082	1.8513	0.02854	up	yes	-1.83773	-1.54439	PM1Se|PM1	N6G92_RS23360	COG2130(E:Amino acid transport and metabolism)	COG2130(Chorismate mutase)				PF16884.9(ADH_N_2:N-terminal domain of oxidoreductase); PF00107.30(ADH_zinc_N:Zinc-binding dehydrogenase); PF13602.10(ADH_zinc_N_2:Zinc-binding dehydrogenase)	GO:0003824(molecular_function:catalytic activity); GO:0016627(molecular_function:oxidoreductase activity, acting on the CH-CH group of donors); GO:0003674(molecular_function:molecular_function); GO:0016628(molecular_function:oxidoreductase activity, acting on the CH-CH group of donors, NAD or NADP as acceptor); GO:0016491(molecular_function:oxidoreductase activity)	CYT	WP_261254962.1(NADP-dependent oxidoreductase [Rhodococcus qingshengii])			other	2580.42	3014.4	3275.08	257.893	433.509	1766.88
N6G92_RS25380	0.1	213.509	0.01438	2135.09	11.0601	0.02831	up	yes	-1.84194	-1.54791	PM1Se|PM1	N6G92_RS25380	COG0434(S:Function unknown)	COG0434(photosystem i assembly btpa)	K06971	K06971		PF03437.19(BtpA:BtpA family)		CYT	MDF2893932.1(hypothetical protein [Rhodococcus erythropolis])			other	316.475	166.529	157.521	0.1	0.1	0.1
N6G92_RS16510	0.1	231.436	0.01424	2314.36	11.1764	0.02806	up	yes	-1.84619	-1.55176	PM1Se|PM1	N6G92_RS16510	COG1257(I:Lipid transport and metabolism)	COG1257()-reductase)	K00054	mvaA	map00900(Terpenoid backbone biosynthesis)	PF00368.22(HMG-CoA_red:Hydroxymethylglutaryl-coenzyme A reductase)	GO:0015936(biological_process:coenzyme A metabolic process); GO:0034641(biological_process:cellular nitrogen compound metabolic process); GO:0006807(biological_process:nitrogen compound metabolic process); GO:0003674(molecular_function:molecular_function); GO:0044281(biological_process:small molecule metabolic process); GO:0072521(biological_process:purine-containing compound metabolic process); …	CYT	WP_064444162.1(MULTISPECIES: hydroxymethylglutaryl-CoA reductase, degradative [Rhodococcus])			other	262.572	123.201	308.534	0.1	0.1	0.1
N6G92_RS17545	549.555	1526.05	0.01421	2.7769	1.4735	0.02804	up	yes	-1.8471	-1.55207	PM1Se|PM1	N6G92_RS17545	COG1434(L:Replication, recombination and repair)	COG1434(damaged site, the DNA wraps around one UvrB monomer. DNA wrap is dependent on ATP binding by UvrB and probably causes local melting of the DNA helix, facilitating insertion of UvrB beta-hairpin between the DNA strands. Then UvrB probes one DNA strand for the presence of a lesion. If a lesion is found the UvrA subunits dissociate and the UvrB-DNA preincision complex is formed. This complex…				PF02698.21(DUF218:DUF218 domain)	GO:0005575(cellular_component:cellular_component); GO:0016020(cellular_component:membrane); GO:0110165(cellular_component:cellular anatomical entity)	CYT	WP_128638009.1(MULTISPECIES: YdcF family protein [Rhodococcus])			other	1959.24	1288.31	1330.62	710.356	540.944	397.366
N6G92_RS17390	370674	795666	0.01418	2.1465	1.102	0.02801	up	yes	-1.84802	-1.55253	PM1Se|PM1	N6G92_RS17390	COG0236(I:Lipid transport and metabolism)	COG0236(Carrier of the growing fatty acid chain in fatty acid biosynthesis (By similarity))	K02078	acpP	map00998(Biosynthesis of various antibiotics)	PF00550.29(PP-binding:Phosphopantetheine attachment site)	GO:0005737(cellular_component:cytoplasm); GO:0051192(molecular_function:prosthetic group binding); GO:0005575(cellular_component:cellular_component); GO:0140414(molecular_function:phosphopantetheine-dependent carrier activity); GO:0003674(molecular_function:molecular_function); GO:0005488(molecular_function:binding); GO:0044620(molecular_function:ACP phosphopantetheine attachment site binding); G…	CYT	WP_003941649.1(MULTISPECIES: meromycolate extension acyl carrier protein AcpM [Rhodococcus])			other	626886	867560	892551	330391	297966	483666
N6G92_RS04685	0.1	324.368	0.01414	3243.68	11.6634	0.02794	up	yes	-1.84924	-1.55362	PM1Se|PM1	N6G92_RS04685	COG1132(U:Intracellular trafficking, secretion, and vesicular transport)	COG1132(Preprotein translocase, secE subunit)				PF00664.27(ABC_membrane:ABC transporter transmembrane region); PF00005.31(ABC_tran:ABC transporter)	GO:0035639(molecular_function:purine ribonucleoside triphosphate binding); GO:0003674(molecular_function:molecular_function); GO:0005488(molecular_function:binding); GO:0016887(molecular_function:ATPase activity); GO:0043167(molecular_function:ion binding); GO:1901363(molecular_function:heterocyclic compound binding); GO:1901265(molecular_function:nucleoside phosphate binding); GO:0043168(molecul…	CYT	WP_193595776.1(ABC transporter ATP-binding protein [Rhodococcus qingshengii])			other	478.831	265.324	228.949	0.1	0.1	0.1
N6G92_RS00450	537.259	1530.4	0.01407	2.8485	1.5102	0.02785	up	yes	-1.8514	-1.55502	PM1Se|PM1	N6G92_RS00450	ENOG4111ZIQ(S:Function unknown)	ENOG4111ZIQ(-)				PF17240.6(DUF5313:Family of unknown function (DUF5313))	GO:0005575(cellular_component:cellular_component); GO:0016020(cellular_component:membrane); GO:0110165(cellular_component:cellular anatomical entity)	CYT	WP_003943558.1(MULTISPECIES: DUF5313 family protein [Rhodococcus])			other	1991.34	1306.61	1293.24	583.919	610.843	417.016
N6G92_RS06890	0.1	85.416	0.01395	854.16	9.7384	0.02767	up	yes	-1.85511	-1.55783	PM1Se|PM1	N6G92_RS06890	COG3290(T:Signal transduction mechanisms)	COG3290(signal transduction histidine kinase regulating citrate malate metabolism)	K02476	K02476		PF17203.8(sCache_3_2:Single cache domain 3); PF02518.30(HATPase_c:Histidine kinase-, DNA gyrase B-, and HSP90-like ATPase); PF14501.10(HATPase_c_5:GHKL domain); PF14689.10(SPOB_a:Sensor_kinase_SpoOB-type, alpha-helical domain); PF02743.22(dCache_1:Cache domain)	GO:0016020(cellular_component:membrane); GO:0016773(molecular_function:phosphotransferase activity, alcohol group as acceptor); GO:0000155(molecular_function:phosphorelay sensor kinase activity); GO:0016301(molecular_function:kinase activity); GO:0140096(molecular_function:catalytic activity, acting on a protein); GO:0016775(molecular_function:phosphotransferase activity, nitrogenous group as acc…	CYT	MBW4816300.1(GHKL domain-containing protein [Rhodococcus qingshengii])			other	76.5559	55.3153	124.377	0.1	0.1	0.1
N6G92_RS02850	1622.64	471.106	0.01375	0.2903	-1.7844	0.02731	down	yes	-1.86138	-1.56352	PM1Se|PM1	N6G92_RS02850	COG0145(E:Amino acid transport and metabolism); COG0145(Q:Secondary metabolites biosynthesis, transport and catabolism)	COG0145(5-oxoprolinase); COG0145(5-oxoprolinase)				PF05378.17(Hydant_A_N:Hydantoinase/oxoprolinase N-terminal region); PF01968.22(Hydantoinase_A:Hydantoinase/oxoprolinase)	GO:0016787(molecular_function:hydrolase activity); GO:0003674(molecular_function:molecular_function); GO:0003824(molecular_function:catalytic activity)	CYT	WP_261257082.1(hydantoinase/oxoprolinase family protein [Rhodococcus qingshengii])			other	361.922	516.074	535.323	1162.77	1610.89	2094.27
N6G92_RS18895	0.1	223.852	0.0137	2238.52	11.1283	0.02722	up	yes	-1.86296	-1.56495	PM1Se|PM1	N6G92_RS18895	ENOG411275F(K:Transcription); ENOG411203N(K:Transcription)	ENOG411275F(Tetr family transcriptional regulator); ENOG411203N(Tetr family transcriptional regulator)				PF00440.27(TetR_N:Bacterial regulatory proteins, tetR family)	GO:0097159(molecular_function:organic cyclic compound binding); GO:0003674(molecular_function:molecular_function); GO:0005488(molecular_function:binding); GO:0003676(molecular_function:nucleic acid binding); GO:0003677(molecular_function:DNA binding); GO:1901363(molecular_function:heterocyclic compound binding)	CYT	WP_261254382.1(TetR/AcrR family transcriptional regulator [Rhodococcus qingshengii])			other	184.332	329.309	157.916	0.1	0.1	0.1
N6G92_RS04955	0.1	140.435	0.01347	1404.35	10.4557	0.02684	up	yes	-1.87031	-1.57106	PM1Se|PM1	N6G92_RS04955	COG2382(P:Inorganic ion transport and metabolism)	COG2382(esterase)				PF00756.24(Esterase:Putative esterase); PF11806.12(Enterochelin_N:Enterochelin esterase, N-terminal)	GO:0008849(molecular_function:enterochelin esterase activity); GO:0006826(biological_process:iron ion transport); GO:0003674(molecular_function:molecular_function); GO:0005488(molecular_function:binding); GO:0005737(cellular_component:cytoplasm); GO:0043169(molecular_function:cation binding); GO:0046914(molecular_function:transition metal ion binding); GO:0000041(biological_process:transition met…	CYT	WP_003945472.1(MULTISPECIES: enterochelin esterase [Rhodococcus])			other	143.635	196.357	81.3132	0.1	0.1	0.1
N6G92_RS23335	1418.91	394.772	0.01335	0.2782	-1.8458	0.02665	down	yes	-1.87419	-1.57414	PM1Se|PM1	N6G92_RS23335	COG0135(E:Amino acid transport and metabolism)	COG0135(N-(5'-phosphoribosyl)anthranilate isomerase)	K01817	trpF	map00400(Phenylalanine, tyrosine and tryptophan biosynthesis)	PF00697.26(PRAI:N-(5'phosphoribosyl)anthranilate (PRA) isomerase)	GO:0006520(biological_process:cellular amino acid metabolic process); GO:0019752(biological_process:carboxylic acid metabolic process); GO:0043436(biological_process:oxoacid metabolic process); GO:0034641(biological_process:cellular nitrogen compound metabolic process); GO:0006807(biological_process:nitrogen compound metabolic process); GO:0003674(molecular_function:molecular_function); GO:004428…	CYT	WP_261254960.1(phosphoribosylanthranilate isomerase [Rhodococcus qingshengii])			other	243.47	466.912	473.935	1519.33	1757.27	980.121
N6G92_RS26675	2950.47	866.621	0.01322	0.2937	-1.7676	0.0264	down	yes	-1.87844	-1.57823	PM1Se|PM1	N6G92_RS26675	ENOG4111VE9(K:Transcription)	ENOG4111VE9(MarR family Transcriptional regulator)				PF01047.26(MarR:MarR family); PF12802.11(MarR_2:MarR family); PF13463.10(HTH_27:Winged helix DNA-binding domain)	GO:0003700(molecular_function:transcription factor activity, sequence-specific DNA binding); GO:0097159(molecular_function:organic cyclic compound binding); GO:0003674(molecular_function:molecular_function); GO:0005488(molecular_function:binding); GO:0003676(molecular_function:nucleic acid binding); GO:0003677(molecular_function:DNA binding); GO:1901363(molecular_function:heterocyclic compound bi…	CYT	WP_003942924.1(MULTISPECIES: MarR family transcriptional regulator [Rhodococcus])			other	852.645	829.736	917.483	2319.67	3915.98	2615.76
N6G92_RS24555	576.429	226.379	0.01308	0.3927	-1.3485	0.02614	down	yes	-1.88306	-1.58253	PM1Se|PM1	N6G92_RS24555	COG2902(C:Energy production and conversion)	COG2902(Dehydrogenase)	K15371	GDH2	map00220(Arginine biosynthesis); map00250(Alanine, aspartate and glutamate metabolism); map00910(Nitrogen metabolism); map00430(Taurine and hypotaurine metabolism)	PF05088.16(Bac_GDH_CD:Bacterial NAD-glutamate dehydrogenase, catalytic domain); PF21074.1(GDH_C:Glutamate dehydrogenase, C-terminal); PF21078.1(GDH_HM3:Glutamate dehydrogenase, helical motif 3); PF21077.1(GDH_ACT3:Glutamate dehydrogenase, ACT3 domain); PF21076.1(GDH_ACT2:Glutamate dehydrogenase, ACT2 domain); PF21075.1(GDH_ACT1:Glutamate dehydrogenase, ACT1 domain)		CYT	QEX13244.1(NAD-glutamate dehydrogenase [Rhodococcus erythropolis])			other	291.807	158.884	228.447	438.504	685.276	605.506
N6G92_RS25655	0.1	168.886	0.01289	1688.86	10.7218	0.0258	up	yes	-1.88941	-1.58821	PM1Se|PM1	N6G92_RS25655	ENOG41114IQ(K:Transcription)	ENOG41114IQ(PucR family transcriptional regulator)				PF13556.10(HTH_30:PucR C-terminal helix-turn-helix domain)		CYT	QEX13446.1(PucR family transcriptional regulator [Rhodococcus erythropolis])			other	140.12	119.605	246.933	0.1	0.1	0.1
N6G92_RS10485	5128.67	2314.75	0.01284	0.4513	-1.1478	0.02575	down	yes	-1.8911	-1.58905	PM1Se|PM1	N6G92_RS10485	COG2166(S:Function unknown)	COG2166(Fe-S metabolism associated)	K02426	sufE		PF02657.19(SufE:Fe-S metabolism associated domain)		CYT	WP_003940804.1(MULTISPECIES: SufE family protein [Rhodococcus])			other	2237.78	2322.94	2383.52	5560.82	5985.47	3839.73
N6G92_RS16720	997.143	2941.02	0.01272	2.9494	1.5604	0.02553	up	yes	-1.89517	-1.59278	PM1Se|PM1	N6G92_RS16720	COG0076(P:Inorganic ion transport and metabolism)	COG0076(phosphate abc transporter)	K01580	E4.1.1.15, gadB, gadA, GAD	map00430(Taurine and hypotaurine metabolism); map02024(Quorum sensing); map00650(Butanoate metabolism); map00250(Alanine, aspartate and glutamate metabolism); map04940(Type I diabetes mellitus); map04727(GABAergic synapse); map00410(beta-Alanine metabolism)	PF00282.23(Pyridoxal_deC:Pyridoxal-dependent decarboxylase conserved domain)	GO:0005488(molecular_function:binding); GO:0019752(biological_process:carboxylic acid metabolic process); GO:0070279(molecular_function:vitamin B6 binding); GO:0006807(biological_process:nitrogen compound metabolic process); GO:0003674(molecular_function:molecular_function); GO:0030170(molecular_function:pyridoxal phosphate binding); GO:0009064(biological_process:glutamine family amino acid metab…	CYT	WP_261254014.1(glutamate decarboxylase [Rhodococcus qingshengii])			other	2983.38	3192.11	2647.56	751.901	416.506	1823.02
N6G92_RS29065	3447.95	1460.89	0.01261	0.4237	-1.2389	0.02532	down	yes	-1.89894	-1.59636	PM1Se|PM1	N6G92_RS29065	ENOG4111G32(S:Function unknown)	ENOG4111G32(ycii-related protein)				PF03795.18(YCII:YCII-related domain)		CYT	WP_003945999.1(MULTISPECIES: YciI family protein [Rhodococcus])			other	1508.32	1708.75	1165.61	3724.06	4021.82	2597.95
N6G92_RS08390	1788.2	611.993	0.01253	0.3422	-1.5471	0.02519	down	yes	-1.9017	-1.5986	PM1Se|PM1	N6G92_RS08390	COG0842(S:Function unknown)	COG0842(conserved protein)	K25140	drrB		PF01061.28(ABC2_membrane:ABC-2 type transporter); PF12698.11(ABC2_membrane_3:ABC-2 family transporter protein)	GO:0043190(cellular_component:ATP-binding cassette (ABC) transporter complex); GO:0042626(molecular_function:ATPase activity, coupled to transmembrane movement of substances); GO:1990351(cellular_component:transporter complex); GO:1902495(cellular_component:transmembrane transporter complex); GO:0098797(cellular_component:plasma membrane protein complex); GO:0098796(cellular_component:membrane pr…	CYT	WP_003941848.1(MULTISPECIES: ABC transporter permease [Rhodococcus])			other	649.122	611.858	574.999	1580.17	2327.49	1456.93
N6G92_RS13650	0.1	562.853	0.0125	5628.53	12.4585	0.02514	up	yes	-1.90274	-1.59946	PM1Se|PM1	N6G92_RS13650								CYT	WP_175413839.1(MULTISPECIES: hypothetical protein [Rhodococcus erythropolis group])			other	737.372	307.663	643.523	0.1	0.1	0.1
N6G92_RS25840	846.085	319.567	0.01238	0.3777	-1.4047	0.02493	down	yes	-1.90693	-1.6031	PM1Se|PM1	N6G92_RS25840	COG1725(P:Inorganic ion transport and metabolism)	COG1725(Plays a role in the regulation of phosphate uptake)				PF00392.25(GntR:Bacterial regulatory proteins, gntR family)	GO:0032774(biological_process:RNA biosynthetic process); GO:0090304(biological_process:nucleic acid metabolic process); GO:0044249(biological_process:cellular biosynthetic process); GO:0034641(biological_process:cellular nitrogen compound metabolic process); GO:0006807(biological_process:nitrogen compound metabolic process); GO:0003674(molecular_function:molecular_function); GO:0005488(molecular_…	CYT	WP_007729675.1(MULTISPECIES: GntR family transcriptional regulator [Rhodococcus])			other	445.492	216.972	296.238	674.416	837.779	1026.06
N6G92_RS17650	0.1	63.8942	0.01232	638.942	9.3195	0.02485	up	yes	-1.90904	-1.6045	PM1Se|PM1	N6G92_RS17650	COG0604(C:Energy production and conversion)	COG0604(alcohol dehydrogenase)				PF13602.10(ADH_zinc_N_2:Zinc-binding dehydrogenase); PF00107.30(ADH_zinc_N:Zinc-binding dehydrogenase); PF08240.16(ADH_N:Alcohol dehydrogenase GroES-like domain)	GO:0003824(molecular_function:catalytic activity); GO:0003674(molecular_function:molecular_function); GO:0016491(molecular_function:oxidoreductase activity)	CYT	WP_030536604.1(MULTISPECIES: zinc-binding alcohol dehydrogenase family protein [Rhodococcus])			other	46.1011	52.4697	93.1118	0.1	0.1	0.1
N6G92_RS02860	343.25	139.389	0.0123	0.4061	-1.3001	0.02482	down	yes	-1.90974	-1.60502	PM1Se|PM1	N6G92_RS02860	COG3535(H:Coenzyme transport and metabolism)	COG3535(magnesium chelatase)	K09703	K09703		PF06032.16(DUF917:Protein of unknown function (DUF917), N-terminal); PF20906.1(DUF917_C:Protein of unknown function DUF917, C-terminal)		CYT	WP_042450518.1(DUF917 domain-containing protein [Rhodococcus qingshengii])			other	180.887	107.657	129.623	369.107	399.021	261.622
N6G92_RS09075	62427.8	15902.3	0.01216	0.2547	-1.9731	0.02466	down	yes	-1.91471	-1.60783	PM1Se|PM1	N6G92_RS09075	COG1012(O:Posttranslational modification, protein turnover, chaperones)	COG1012(endothelin-converting enzyme)	K00146	feaB, tynC	map00360(Phenylalanine metabolism); map00350(Tyrosine metabolism); map00643(Styrene degradation)	PF00171.26(Aldedh:Aldehyde dehydrogenase family)	GO:0004030(molecular_function:aldehyde dehydrogenase [NAD(P)+] activity); GO:0016620(molecular_function:oxidoreductase activity, acting on the aldehyde or oxo group of donors, NAD or NADP as acceptor); GO:0003824(molecular_function:catalytic activity); GO:0016903(molecular_function:oxidoreductase activity, acting on the aldehyde or oxo group of donors); GO:0003674(molecular_function:molecular_fun…	CYT	WP_019744236.1(MULTISPECIES: aldehyde dehydrogenase family protein [Rhodococcus])			other	13464.7	16939.4	17302.8	74537.9	71499.7	41245.7
N6G92_RS25260	0.1	234.662	0.01217	2346.62	11.1964	0.02466	up	yes	-1.91435	-1.60783	PM1Se|PM1	N6G92_RS25260	ENOG4111PBG(K:Transcription)	ENOG4111PBG(Transcriptional regulator)				PF17932.5(TetR_C_24:Tetracyclin repressor-like, C-terminal domain); PF00440.27(TetR_N:Bacterial regulatory proteins, tetR family); PF17935.5(TetR_C_27:Tetracyclin repressor-like, C-terminal domain)	GO:0080090(biological_process:regulation of primary metabolic process); GO:0019222(biological_process:regulation of metabolic process); GO:0031326(biological_process:regulation of cellular biosynthetic process); GO:0031323(biological_process:regulation of cellular metabolic process); GO:0003674(molecular_function:molecular_function); GO:0005488(molecular_function:binding); GO:0003676(molecular_fu…	CYT	WP_030536574.1(MULTISPECIES: TetR/AcrR family transcriptional regulator [Rhodococcus])			other	324.832	138.271	240.882	0.1	0.1	0.1
N6G92_RS15780	474.476	203.126	0.01199	0.4281	-1.224	0.02435	down	yes	-1.92082	-1.61332	PM1Se|PM1	N6G92_RS15780	COG3973(L:Replication, recombination and repair)	COG3973(Helicase)				PF01443.22(Viral_helicase1:Viral (Superfamily 1) RNA helicase); PF13245.10(AAA_19:AAA domain); PF02562.20(PhoH:PhoH-like protein); PF00580.25(UvrD-helicase:UvrD/REP helicase N-terminal domain); PF13361.10(UvrD_C:UvrD-like helicase C-terminal domain); PF13538.10(UvrD_C_2:UvrD-like helicase C-terminal domain); PF13604.10(AAA_30:AAA domain)	GO:0035639(molecular_function:purine ribonucleoside triphosphate binding); GO:0003674(molecular_function:molecular_function); GO:0005488(molecular_function:binding); GO:0003676(molecular_function:nucleic acid binding); GO:0003677(molecular_function:DNA binding); GO:0003678(molecular_function:DNA helicase activity); GO:0043167(molecular_function:ion binding); GO:1901363(molecular_function:heterocy…	CYT	WP_261253854.1(AAA family ATPase [Rhodococcus qingshengii])			other	310.663	172.047	126.668	524.445	472.214	426.77
N6G92_RS10970	1276.53	2734.06	0.01187	2.1418	1.0988	0.02414	up	yes	-1.92518	-1.61708	PM1Se|PM1	N6G92_RS10970	ENOG41126K4(S:Function unknown)	ENOG41126K4(Membrane)					GO:0005575(cellular_component:cellular_component); GO:0016020(cellular_component:membrane); GO:0110165(cellular_component:cellular anatomical entity)	CYT	WP_261258876.1(hypothetical protein [Rhodococcus qingshengii])			other	2129.91	2932.34	3139.94	1136.77	1528.12	1164.71
N6G92_RS15395	0.1	325.486	0.01185	3254.86	11.6684	0.02412	up	yes	-1.92592	-1.61744	PM1Se|PM1	N6G92_RS15395	COG0494(K:Transcription)	COG0494(TetR family transcriptional Regulator)				PF00293.32(NUDIX:NUDIX domain)	GO:0016787(molecular_function:hydrolase activity); GO:0016818(molecular_function:hydrolase activity, acting on acid anhydrides, in phosphorus-containing anhydrides); GO:0003824(molecular_function:catalytic activity); GO:0016817(molecular_function:hydrolase activity, acting on acid anhydrides); GO:0016462(molecular_function:pyrophosphatase activity); GO:0003674(molecular_function:molecular_functio…	CYT	WP_054781509.1(MULTISPECIES: CoA pyrophosphatase [Rhodococcus])			other	433.642	183.279	359.538	0.1	0.1	0.1
N6G92_RS07225	0.1	359.651	0.01181	3596.51	11.8124	0.02403	up	yes	-1.92738	-1.61907	PM1Se|PM1	N6G92_RS07225	ENOG410XVNT(S:Function unknown); ENOG410YVNG(S:Function unknown)	ENOG410XVNT(-); ENOG410YVNG(-)	K06336	tasA, cotN				CYT	WP_047269467.1(MULTISPECIES: alternate-type signal peptide domain-containing protein [Rhodococcus])			signal_peptide(Sec/SPI)	487.85	207.118	383.985	0.1	0.1	0.1
N6G92_RS09190	0.1	368.618	0.01171	3686.18	11.8479	0.02389	up	yes	-1.93107	-1.6216	PM1Se|PM1	N6G92_RS09190	COG0842(V:Defense mechanisms)	COG0842((ABC) transporter)	K01992	ABC-2.P		PF12698.11(ABC2_membrane_3:ABC-2 family transporter protein); PF01061.28(ABC2_membrane:ABC-2 type transporter)	GO:0043190(cellular_component:ATP-binding cassette (ABC) transporter complex); GO:0042626(molecular_function:ATPase activity, coupled to transmembrane movement of substances); GO:1990351(cellular_component:transporter complex); GO:1902495(cellular_component:transmembrane transporter complex); GO:0098797(cellular_component:plasma membrane protein complex); GO:0098796(cellular_component:membrane pr…	CYT	WP_054781949.1(MULTISPECIES: ABC transporter permease [Rhodococcus])			other	344.023	237.334	524.495	0.1	0.1	0.1
N6G92_RS01340	0.1	1784.43	0.01162	17844.3	14.1232	0.02372	up	yes	-1.93442	-1.6247	PM1Se|PM1	N6G92_RS01340								CYT	WP_261256744.1(hypothetical protein [Rhodococcus qingshengii])			signal_peptide(Sec/SPI)	997.053	2014.81	2341.44	0.1	0.1	0.1
N6G92_RS04140	0.1	111.178	0.01161	1111.78	10.1187	0.02371	up	yes	-1.93479	-1.62489	PM1Se|PM1	N6G92_RS04140	COG2819(S:Function unknown)	COG2819(esterase)	K07017	K07017		PF00756.24(Esterase:Putative esterase)	GO:0016787(molecular_function:hydrolase activity); GO:0003674(molecular_function:molecular_function); GO:0003824(molecular_function:catalytic activity)	CYT	WP_076948576.1(MULTISPECIES: alpha/beta hydrolase-fold protein [Rhodococcus])			other	157.598	70.9862	104.951	0.1	0.1	0.1
N6G92_RS16170	0.1	234.576	0.0115	2345.76	11.1958	0.02353	up	yes	-1.93892	-1.62819	PM1Se|PM1	N6G92_RS16170	COG2132(Q:Secondary metabolites biosynthesis, transport and catabolism)	COG2132(Multicopper oxidase)				PF07731.18(Cu-oxidase_2:Multicopper oxidase); PF07732.19(Cu-oxidase_3:Multicopper oxidase)	GO:0043169(molecular_function:cation binding); GO:0005507(molecular_function:copper ion binding); GO:0046914(molecular_function:transition metal ion binding); GO:0043167(molecular_function:ion binding); GO:0003824(molecular_function:catalytic activity); GO:0003674(molecular_function:molecular_function); GO:0005488(molecular_function:binding); GO:0046872(molecular_function:metal ion binding); GO:0…	CYT	WP_058039494.1(MULTISPECIES: multicopper oxidase domain-containing protein [Rhodococcus])			signal_peptide(Sec/SPI)	221.581	149.905	332.244	0.1	0.1	0.1
N6G92_RS23155	0.1	398.31	0.01147	3983.1	11.9597	0.02347	up	yes	-1.94006	-1.6293	PM1Se|PM1	N6G92_RS23155	COG0573(P:Inorganic ion transport and metabolism)	COG0573(phosphate abc transporter)	K02037	pstC	map02010(ABC transporters)	PF00528.26(BPD_transp_1:Binding-protein-dependent transport system inner membrane component)	GO:0017076(molecular_function:purine nucleotide binding); GO:0035639(molecular_function:purine ribonucleoside triphosphate binding); GO:0035435(biological_process:phosphate ion transmembrane transport); GO:0003674(molecular_function:molecular_function); GO:0005488(molecular_function:binding); GO:0016887(molecular_function:ATPase activity); GO:0005524(molecular_function:ATP binding); GO:0000166(mo…	CYT	WP_007733846.1(MULTISPECIES: phosphate ABC transporter permease subunit PstC [Rhodococcus])			other	260.964	366.249	567.716	0.1	0.1	0.1
N6G92_RS08490	0.1	882.317	0.01145	8823.17	13.1071	0.02346	up	yes	-1.94082	-1.62949	PM1Se|PM1	N6G92_RS08490	ENOG4111TI5(S:Function unknown)	ENOG4111TI5(conserved TRANSMEMBRANE PROTEIN)				PF12158.12(DUF3592:Protein of unknown function (DUF3592))	GO:0005575(cellular_component:cellular_component); GO:0016020(cellular_component:membrane); GO:0110165(cellular_component:cellular anatomical entity)	CYT	WP_261258457.1(DUF3592 domain-containing protein [Rhodococcus qingshengii])			other	1280.04	660.527	706.385	0.1	0.1	0.1
N6G92_RS23095	1078.68	333.213	0.01138	0.3089	-1.6948	0.02335	down	yes	-1.94348	-1.63153	PM1Se|PM1	N6G92_RS23095	COG0042(J:Translation, ribosomal structure and biogenesis)	COG0042(Catalyzes the synthesis of dihydrouridine a modified base found in the D-loop of most tRNAs (By similarity))				PF01207.21(Dus:Dihydrouridine synthase (Dus))	GO:0043168(molecular_function:anion binding); GO:0140098(molecular_function:catalytic activity, acting on RNA); GO:0016628(molecular_function:oxidoreductase activity, acting on the CH-CH group of donors, NAD or NADP as acceptor); GO:0097159(molecular_function:organic cyclic compound binding); GO:0016627(molecular_function:oxidoreductase activity, acting on the CH-CH group of donors); GO:0000166(m…	CYT	WP_003939756.1(MULTISPECIES: tRNA dihydrouridine synthase DusB [Rhodococcus])			other	434.688	299.661	265.292	950.201	1396.61	889.23
N6G92_RS18530	903.313	223.171	0.01134	0.2471	-2.0168	0.02328	down	yes	-1.945	-1.63283	PM1Se|PM1	N6G92_RS18530	COG4126(E:Amino acid transport and metabolism)	COG4126(Hydantoin racemase)	K16841	hpxA	map00230(Purine metabolism)	PF01177.26(Asp_Glu_race:Asp/Glu/Hydantoin racemase)	GO:0016854(molecular_function:racemase and epimerase activity); GO:0016855(molecular_function:racemase and epimerase activity, acting on amino acids and derivatives); GO:0016853(molecular_function:isomerase activity); GO:0036361(molecular_function:racemase activity, acting on amino acids and derivatives); GO:0003824(molecular_function:catalytic activity); GO:0006807(biological_process:nitrogen co…	CYT	WP_064444088.1(MULTISPECIES: aspartate/glutamate racemase family protein [Rhodococcus])			other	321.989	140.592	206.933	631.139	959.219	1119.58
N6G92_RS28645	2932.65	10019.9	0.0113	3.4167	1.7726	0.02322	up	yes	-1.94654	-1.63395	PM1Se|PM1	N6G92_RS28645	COG0744(M:Cell wall/membrane/envelope biogenesis)	COG0744(penicillin-binding protein)				PF00912.26(Transgly:Transglycosylase); PF00905.26(Transpeptidase:Penicillin binding protein transpeptidase domain)		CYT	WP_256933558.1(MULTISPECIES: transglycosylase domain-containing protein [Rhodococcus])			other	10021.6	12733.8	7304.43	3475.43	2461.8	2860.72
N6G92_RS05145	471.891	1662.85	0.01123	3.5238	1.8171	0.02312	up	yes	-1.94923	-1.63582	PM1Se|PM1	N6G92_RS05145	ENOG411237V(S:Function unknown)	ENOG411237V(conserved transmembrane protein)				PF11255.12(DUF3054:Protein of unknown function (DUF3054))	GO:0005575(cellular_component:cellular_component); GO:0016020(cellular_component:membrane); GO:0110165(cellular_component:cellular anatomical entity)	CYT	WP_003945710.1(MULTISPECIES: DUF3054 domain-containing protein [Rhodococcus])			other	2123.56	1653.82	1211.16	432.061	564.849	418.764
N6G92_RS08360	1720.13	5106.74	0.01124	2.9688	1.5699	0.02312	up	yes	-1.94885	-1.63582	PM1Se|PM1	N6G92_RS08360	ENOG410ZK79(S:Function unknown)	ENOG410ZK79(Acyltransferase)				PF01553.25(Acyltransferase:Acyltransferase)	GO:0003824(molecular_function:catalytic activity); GO:0016740(molecular_function:transferase activity); GO:0016746(molecular_function:transferase activity, transferring acyl groups); GO:0003674(molecular_function:molecular_function)	CYT	WP_003941959.1(MULTISPECIES: 1-acyl-sn-glycerol-3-phosphate acyltransferase [Rhodococcus])			other	5920.67	4835.99	4563.56	1210.97	961.084	2988.35
N6G92_RS27120	0.1	145.866	0.01121	1458.66	10.5104	0.0231	up	yes	-1.95001	-1.6362	PM1Se|PM1	N6G92_RS27120	ENOG4111RGG(K:Transcription); ENOG4111FYF(K:Transcription)	ENOG4111RGG(Tetr family transcriptional regulator); ENOG4111FYF(TetR family transcriptional regulator)				PF00440.27(TetR_N:Bacterial regulatory proteins, tetR family); PF13977.10(TetR_C_6:BetI-type transcriptional repressor, C-terminal)	GO:0080090(biological_process:regulation of primary metabolic process); GO:0019222(biological_process:regulation of metabolic process); GO:0031326(biological_process:regulation of cellular biosynthetic process); GO:0031323(biological_process:regulation of cellular metabolic process); GO:0003674(molecular_function:molecular_function); GO:0005488(molecular_function:binding); GO:0003676(molecular_fu…	CYT	WP_202426556.1(MULTISPECIES: TetR/AcrR family transcriptional regulator [Rhodococcus])			other	201.565	88.2397	147.793	0.1	0.1	0.1
N6G92_RS01255	0.1	979.622	0.01118	9796.22	13.258	0.02303	up	yes	-1.95117	-1.63752	PM1Se|PM1	N6G92_RS01255	ENOG411289K(S:Function unknown)	ENOG411289K(NAD dependent epimerase/dehydratase family)	K01784	galE, GALE	map00520(Amino sugar and nucleotide sugar metabolism); map01250(Biosynthesis of nucleotide sugars); map00541(O-Antigen nucleotide sugar biosynthesis); map00052(Galactose metabolism)	PF01370.25(Epimerase:NAD dependent epimerase/dehydratase family); PF16363.9(GDP_Man_Dehyd:GDP-mannose 4,6 dehydratase); PF04321.21(RmlD_sub_bind:RmlD substrate binding domain)	GO:0016857(molecular_function:racemase and epimerase activity, acting on carbohydrates and derivatives); GO:0016854(molecular_function:racemase and epimerase activity); GO:0016853(molecular_function:isomerase activity); GO:0003824(molecular_function:catalytic activity); GO:0003674(molecular_function:molecular_function); GO:0003978(molecular_function:UDP-glucose 4-epimerase activity)	CYT	WP_020905795.1(MULTISPECIES: NAD-dependent epimerase/dehydratase family protein [Rhodococcus])			other	1302.04	1076.97	559.853	0.1	0.1	0.1
N6G92_RS06285	180236	1.41256e+06	0.01116	7.8373	2.9704	0.02301	up	yes	-1.95195	-1.63789	PM1Se|PM1	N6G92_RS06285	COG1278(F:Nucleotide transport and metabolism)	COG1278(Catalyzes the reversible transfer of the terminal phosphate group between ATP and AMP. Plays an important role in cellular energy homeostasis and in adenine nucleotide metabolism (By similarity))	K03704	cspA		PF00313.26(CSD:'Cold-shock' DNA-binding domain)	GO:0005737(cellular_component:cytoplasm); GO:0097159(molecular_function:organic cyclic compound binding); GO:0005575(cellular_component:cellular_component); GO:0003674(molecular_function:molecular_function); GO:0005488(molecular_function:binding); GO:0003676(molecular_function:nucleic acid binding); GO:0003677(molecular_function:DNA binding); GO:1901363(molecular_function:heterocyclic compound bi…	CYT	WP_003943666.1(MULTISPECIES: cold-shock protein [Rhodococcus])			other	899951	1.59104e+06	1.74668e+06	364911	104460	71337.7
N6G92_RS28900	0.1	290.592	0.01105	2905.92	11.5048	0.02285	up	yes	-1.95624	-1.64092	PM1Se|PM1	N6G92_RS28900								CYT	WP_051720968.1(MULTISPECIES: hypothetical protein [Rhodococcus])			other	404.205	179.262	288.309	0.1	0.1	0.1
N6G92_RS15115	0.1	218.025	0.01093	2180.25	11.0903	0.02262	up	yes	-1.96098	-1.64532	PM1Se|PM1	N6G92_RS15115	ENOG41123AH(O:Posttranslational modification, protein turnover, chaperones)	ENOG41123AH(Protein modifier that is covalently attached to lysine residues of substrate proteins, thereby targeting them for proteasomal degradation. The tagging system is termed pupylation (By similarity))	K13570	pup		PF05639.15(Pup:Pup-like protein)	GO:0006807(biological_process:nitrogen compound metabolic process); GO:0003674(molecular_function:molecular_function); GO:0005488(molecular_function:binding); GO:0043632(biological_process:modification-dependent macromolecule catabolic process); GO:0070490(biological_process:protein pupylation); GO:1901575(biological_process:organic substance catabolic process); GO:0070628(molecular_function:prot…	CYT	WP_214886666.1(ubiquitin-like protein Pup [Rhodococcus erythropolis])			other	136.092	213.812	304.17	0.1	0.1	0.1
N6G92_RS07130	0.1	120.207	0.01087	1202.07	10.2313	0.02252	up	yes	-1.96337	-1.64724	PM1Se|PM1	N6G92_RS07130	ENOG410XQTR(S:Function unknown)	ENOG410XQTR(Methyltransferase, type)				PF13847.10(Methyltransf_31:Methyltransferase domain); PF21320.1(HTH_65:Rv2258c-like winged HTH domain); PF13649.10(Methyltransf_25:Methyltransferase domain); PF13489.10(Methyltransf_23:Methyltransferase domain); PF08242.16(Methyltransf_12:Methyltransferase domain); PF08241.16(Methyltransf_11:Methyltransferase domain); PF05175.18(MTS:Methyltransferase small domain)	GO:0008757(molecular_function:S-adenosylmethionine-dependent methyltransferase activity); GO:0008150(biological_process:biological_process); GO:0003824(molecular_function:catalytic activity); GO:0016740(molecular_function:transferase activity); GO:0016741(molecular_function:transferase activity, transferring one-carbon groups); GO:0003674(molecular_function:molecular_function); GO:0008152(biologi…	CYT	WP_193595523.1(class I SAM-dependent methyltransferase [Rhodococcus qingshengii])			other	173.647	92.448	94.525	0.1	0.1	0.1
N6G92_RS08410	2483.13	995.116	0.01083	0.4008	-1.319	0.02245	down	yes	-1.96497	-1.64859	PM1Se|PM1	N6G92_RS08410	ENOG41121IU(S:Function unknown)	ENOG41121IU(Protein of unknown function (DUF3349))				PF11829.12(DUF3349:Protein of unknown function (DUF3349))		CYT	WP_003941853.1(MULTISPECIES: DUF3349 domain-containing protein [Rhodococcus])			other	1150.66	897.224	937.47	2144.45	3125.34	2179.6
N6G92_RS04085	646.961	212.211	0.01081	0.328	-1.6082	0.02242	down	yes	-1.96577	-1.64917	PM1Se|PM1	N6G92_RS04085	COG1309(V:Defense mechanisms)	COG1309(cysteine transport)				PF00440.27(TetR_N:Bacterial regulatory proteins, tetR family)	GO:0097159(molecular_function:organic cyclic compound binding); GO:0003674(molecular_function:molecular_function); GO:0005488(molecular_function:binding); GO:0003676(molecular_function:nucleic acid binding); GO:0003677(molecular_function:DNA binding); GO:1901363(molecular_function:heterocyclic compound binding)	CYT	WP_050655894.1(MULTISPECIES: TetR/AcrR family transcriptional regulator [Rhodococcus])			other	203.818	194.233	238.582	752.135	456.012	732.737
N6G92_RS28805	0.1	244.073	0.01079	2440.73	11.2531	0.02238	up	yes	-1.96658	-1.64995	PM1Se|PM1	N6G92_RS28805	COG1319(C:Energy production and conversion)	COG1319(Dehydrogenase)	K03519	coxM, cutM		PF00941.25(FAD_binding_5:FAD binding domain in molybdopterin dehydrogenase); PF03450.21(CO_deh_flav_C:CO dehydrogenase flavoprotein C-terminal domain)	GO:0043168(molecular_function:anion binding); GO:0034909(molecular_function:6-hydroxypseudooxynicotine dehydrogenase activity); GO:0050660(molecular_function:flavin adenine dinucleotide binding); GO:0097159(molecular_function:organic cyclic compound binding); GO:0016645(molecular_function:oxidoreductase activity, acting on the CH-NH group of donors); GO:0000166(molecular_function:nucleotide bindi…	CYT	WP_042448023.1(MULTISPECIES: FAD binding domain-containing protein [Rhodococcus])			other	137.035	312.015	283.17	0.1	0.1	0.1
N6G92_RS27465	0.1	516.351	0.01076	5163.51	12.3341	0.02235	up	yes	-1.96778	-1.65053	PM1Se|PM1	N6G92_RS27465								CYT	WP_003942982.1(MULTISPECIES: hypothetical protein [Rhodococcus])			other	287.581	641.091	620.379	0.1	0.1	0.1
N6G92_RS21745	1686.85	710.407	0.01074	0.4211	-1.2478	0.02232	down	yes	-1.96859	-1.65111	PM1Se|PM1	N6G92_RS21745	ENOG4111WY8(S:Function unknown)	ENOG4111WY8(phosphoribosylglycinamide formyltransferase)				PF04237.17(YjbR:YjbR)	GO:0097159(molecular_function:organic cyclic compound binding); GO:0003824(molecular_function:catalytic activity); GO:0016740(molecular_function:transferase activity); GO:0003674(molecular_function:molecular_function); GO:0005488(molecular_function:binding); GO:0003676(molecular_function:nucleic acid binding); GO:0003677(molecular_function:DNA binding); GO:1901363(molecular_function:heterocyclic …	CYT	WP_007727762.1(MULTISPECIES: MmcQ/YjbR family DNA-binding protein [Rhodococcus])			other	951.756	499.682	679.784	1521.92	1507.69	2030.95
N6G92_RS08230	262.442	535.091	0.01066	2.0389	1.0278	0.02219	up	yes	-1.97184	-1.65365	PM1Se|PM1	N6G92_RS08230	ENOG410ZNGT(K:Transcription)	ENOG410ZNGT(Tetr family transcriptional regulator)				PF00440.27(TetR_N:Bacterial regulatory proteins, tetR family)	GO:0097159(molecular_function:organic cyclic compound binding); GO:0003674(molecular_function:molecular_function); GO:0005488(molecular_function:binding); GO:0003676(molecular_function:nucleic acid binding); GO:0003677(molecular_function:DNA binding); GO:1901363(molecular_function:heterocyclic compound binding)	CYT	WP_003942004.1(MULTISPECIES: TetR/AcrR family transcriptional regulator [Rhodococcus])			other	638.732	513.974	452.568	280.85	294.03	212.447
N6G92_RS16895	5901.28	1061.05	0.01055	0.1798	-2.4755	0.02203	down	yes	-1.97634	-1.65679	PM1Se|PM1	N6G92_RS16895	ENOG4111UQP(K:Transcription)	ENOG4111UQP(transcriptional regulatory protein)				PF18367.5(Rv2175c_C:Rv2175c C-terminal domain of unknown function); PF21531.1(Rv2175c_wHTH:DNA-binding protein Rv2175c, wHTH domain)	GO:0097159(molecular_function:organic cyclic compound binding); GO:0003674(molecular_function:molecular_function); GO:0005488(molecular_function:binding); GO:0003676(molecular_function:nucleic acid binding); GO:0003677(molecular_function:DNA binding); GO:1901363(molecular_function:heterocyclic compound binding)	CYT	WP_202022346.1(MULTISPECIES: Rv2175c family DNA-binding protein [Rhodococcus])			other	827.324	1296.02	1059.79	6052.91	7655.03	3995.9
N6G92_RS00140	0.1	964.319	0.01046	9643.19	13.2353	0.02186	up	yes	-1.98005	-1.66015	PM1Se|PM1	N6G92_RS00140	ENOG410Y48X(S:Function unknown)	ENOG410Y48X(Pfam:DUF2581)					GO:0005575(cellular_component:cellular_component); GO:0016020(cellular_component:membrane); GO:0110165(cellular_component:cellular anatomical entity)	CYT	WP_003942511.1(MULTISPECIES: PH domain-containing protein [Rhodococcus])			other	638.48	891.785	1362.69	0.1	0.1	0.1
N6G92_RS18030	0.1	2438.1	0.0104	24381	14.5735	0.02179	up	yes	-1.98255	-1.66154	PM1Se|PM1	N6G92_RS18030	ENOG410ZCXV(S:Function unknown)	ENOG410ZCXV(-)						CYT	WP_133727564.1(MULTISPECIES: hypothetical protein [unclassified Rhodococcus (in: high G+C Gram-positive bacteria)])			signal_peptide(Sec/SPI)	1374.73	3081.28	2858.29	0.1	0.1	0.1
N6G92_RS08720	658.047	1370.6	0.01038	2.0828	1.0585	0.02176	up	yes	-1.98338	-1.66214	PM1Se|PM1	N6G92_RS08720	COG1741(S:Function unknown)	COG1741(pirin domain protein)	K06911	PIR		PF02678.20(Pirin:Pirin); PF05726.17(Pirin_C:Pirin C-terminal cupin domain)	GO:0051213(molecular_function:dioxygenase activity); GO:0008127(molecular_function:quercetin 2,3-dioxygenase activity); GO:0016702(molecular_function:oxidoreductase activity, acting on single donors with incorporation of molecular oxygen, incorporation of two atoms of oxygen); GO:0016701(molecular_function:oxidoreductase activity, acting on single donors with incorporation of molecular oxygen); G…	CYT	WP_047268946.1(MULTISPECIES: pirin family protein [Rhodococcus])			other	1301.22	1454.87	1355.72	358.546	798.861	816.733
N6G92_RS05300	0.1	479.735	0.01034	4797.35	12.228	0.0217	up	yes	-1.98506	-1.66334	PM1Se|PM1	N6G92_RS05300	COG1012(S:Function unknown)	COG1012(-)	K00128	ALDH	map00310(Lysine degradation); map00561(Glycerolipid metabolism); map00280(Valine, leucine and isoleucine degradation); map00981(Insect hormone biosynthesis); map01240(Biosynthesis of cofactors); map00903(Limonene degradation); map00625(Chloroalkane and chloroalkene degradation); map00330(Arginine and proline metabolism); map00053(Ascorbate and aldarate metabolism); map00380(Tryptophan metabolism)…	PF00171.26(Aldedh:Aldehyde dehydrogenase family)	GO:0003824(molecular_function:catalytic activity); GO:0016903(molecular_function:oxidoreductase activity, acting on the aldehyde or oxo group of donors); GO:0003674(molecular_function:molecular_function); GO:0016620(molecular_function:oxidoreductase activity, acting on the aldehyde or oxo group of donors, NAD or NADP as acceptor); GO:0016491(molecular_function:oxidoreductase activity)	CYT	WP_003945530.1(MULTISPECIES: aldehyde dehydrogenase [Rhodococcus])			other	684.482	335.403	419.321	0.1	0.1	0.1
N6G92_RS21220	7331.56	477.826	0.01034	0.06517	-3.9396	0.0217	down	yes	-1.98506	-1.66334	PM1Se|PM1	N6G92_RS21220								CYT	WP_003946391.1(MULTISPECIES: hypothetical protein [Rhodococcus])			other	352.515	395.033	685.931	8917.52	8742.41	4334.75
N6G92_RS00255	668.398	1929.78	0.01029	2.8872	1.5297	0.02167	up	yes	-1.98716	-1.66394	PM1Se|PM1	N6G92_RS00255	ENOG410YS5M(S:Function unknown); ENOG41125C3(S:Function unknown)	ENOG410YS5M(-); ENOG41125C3(-)						CYT	MBW4816586.1(hypothetical protein [Rhodococcus qingshengii])			signal_peptide(Sec/SPI)	1741.33	2110.22	1937.78	1161.46	533.747	309.985
N6G92_RS08405	1308.81	652.569	0.01032	0.4986	-1.004	0.02167	down	yes	-1.9859	-1.66394	PM1Se|PM1	N6G92_RS08405	ENOG41121IU(E:Amino acid transport and metabolism)	ENOG41121IU(The glycine cleavage system catalyzes the degradation of glycine (By similarity))				PF11829.12(DUF3349:Protein of unknown function (DUF3349))		CYT	WP_003941976.1(MULTISPECIES: DUF3349 domain-containing protein [Rhodococcus])			other	864.154	554.926	538.626	1365.08	1442.06	1119.27
N6G92_RS13490	809.34	2185.85	0.01032	2.7008	1.4334	0.02167	up	yes	-1.9859	-1.66394	PM1Se|PM1	N6G92_RS13490	ENOG4111PF6(S:Function unknown)	ENOG4111PF6(Protein of unknown function (DUF3000))				PF11452.12(DUF3000:Protein of unknown function (DUF3000))		CYT	WP_003942604.1(MULTISPECIES: DUF3000 domain-containing protein [Rhodococcus])			other	2713.72	2105.26	1738.57	787.386	646.783	993.852
N6G92_RS22590	0.1	89.6238	0.01031	896.238	9.8077	0.02167	up	yes	-1.98632	-1.66394	PM1Se|PM1	N6G92_RS22590	COG1082(E:Amino acid transport and metabolism)	COG1082(N-(5'-phosphoribosyl)anthranilate isomerase)				PF01261.28(AP_endonuc_2:Xylose isomerase-like TIM barrel)	GO:0016787(molecular_function:hydrolase activity); GO:0016853(molecular_function:isomerase activity); GO:0004518(molecular_function:nuclease activity); GO:0004519(molecular_function:endonuclease activity); GO:0016788(molecular_function:hydrolase activity, acting on ester bonds); GO:0003824(molecular_function:catalytic activity); GO:0003674(molecular_function:molecular_function)	CYT	WP_261254930.1(sugar phosphate isomerase/epimerase [Rhodococcus qingshengii])			other	105.28	50.6362	112.955	0.1	0.1	0.1
N6G92_RS02885	0.1	147.464	0.01025	1474.64	10.5261	0.02161	up	yes	-1.98885	-1.66514	PM1Se|PM1	N6G92_RS02885	COG1073(S:Function unknown)	COG1073(Hydrolase)	K06889	K06889		PF12146.12(Hydrolase_4:Serine aminopeptidase, S33); PF02129.22(Peptidase_S15:X-Pro dipeptidyl-peptidase (S15 family)); PF00326.25(Peptidase_S9:Prolyl oligopeptidase family); PF01738.22(DLH:Dienelactone hydrolase family)	GO:0016787(molecular_function:hydrolase activity); GO:0016020(cellular_component:membrane); GO:0005575(cellular_component:cellular_component); GO:0003824(molecular_function:catalytic activity); GO:0003674(molecular_function:molecular_function); GO:0110165(cellular_component:cellular anatomical entity)	CYT	WP_261257094.1(alpha/beta fold hydrolase [Rhodococcus qingshengii])			other	89.4132	200.778	152.2	0.1	0.1	0.1
N6G92_RS26515	1132.41	2581.38	0.01026	2.2796	1.1888	0.02161	up	yes	-1.98843	-1.66514	PM1Se|PM1	N6G92_RS26515	ENOG410XNTS(S:Function unknown)	ENOG410XNTS(Cholesterol oxidase)	K00249	ACADM, acd	map04936(Alcoholic liver disease); map00280(Valine, leucine and isoleucine degradation); map03320(PPAR signaling pathway); map00071(Fatty acid degradation)	PF00441.28(Acyl-CoA_dh_1:Acyl-CoA dehydrogenase, C-terminal domain); PF02770.23(Acyl-CoA_dh_M:Acyl-CoA dehydrogenase, middle domain); PF08028.15(Acyl-CoA_dh_2:Acyl-CoA dehydrogenase, C-terminal domain); PF02771.20(Acyl-CoA_dh_N:Acyl-CoA dehydrogenase, N-terminal domain)	GO:0043168(molecular_function:anion binding); GO:0033734(molecular_function:(R)-benzylsuccinyl-CoA dehydrogenase activity); GO:0050660(molecular_function:flavin adenine dinucleotide binding); GO:0097159(molecular_function:organic cyclic compound binding); GO:0016627(molecular_function:oxidoreductase activity, acting on the CH-CH group of donors); GO:0000166(molecular_function:nucleotide binding);…	CYT	WP_019745701.1(MULTISPECIES: acyl-CoA dehydrogenase family protein [Rhodococcus])			other	1975.38	2867.27	2901.5	1019.66	1316.29	1061.26
N6G92_RS20790	1518.08	554.434	0.01022	0.3652	-1.4532	0.02156	down	yes	-1.99012	-1.66615	PM1Se|PM1	N6G92_RS20790	ENOG4111T7D(K:Transcription); ENOG4111MPM(K:Transcription)	ENOG4111T7D(Bacterial regulatory proteins, tetR family); ENOG4111MPM(Tetr family transcriptional regulator)				PF00440.27(TetR_N:Bacterial regulatory proteins, tetR family)	GO:0080090(biological_process:regulation of primary metabolic process); GO:0019222(biological_process:regulation of metabolic process); GO:0031326(biological_process:regulation of cellular biosynthetic process); GO:0031323(biological_process:regulation of cellular metabolic process); GO:0003674(molecular_function:molecular_function); GO:0005488(molecular_function:binding); GO:0003676(molecular_fu…	CYT	WP_003946215.1(MULTISPECIES: TetR/AcrR family transcriptional regulator [Rhodococcus erythropolis group])			other	616.396	500.036	546.871	1794.02	1110.79	1649.45
N6G92_RS01045	558.616	145.147	0.01017	0.2598	-1.9445	0.02147	down	yes	-1.99225	-1.66797	PM1Se|PM1	N6G92_RS01045	COG0491(F:Nucleotide transport and metabolism)	COG0491(allantoicase (EC 3.5.3.4))				PF00753.31(Lactamase_B:Metallo-beta-lactamase superfamily)		CYT	WP_261256662.1(MBL fold metallo-hydrolase [Rhodococcus qingshengii])			other	175.798	113.231	146.413	384.218	620.512	671.118
N6G92_RS18735	0.1	324.181	0.01013	3241.81	11.6626	0.02146	up	yes	-1.99396	-1.66817	PM1Se|PM1	N6G92_RS18735	COG0472(M:Cell wall/membrane/envelope biogenesis)	COG0472(phospho-N-acetylmuramoyl-pentapeptide-transferase activity)	K02851	wecA, tagO, rfe	map00572(Arabinogalactan biosynthesis - Mycobacterium); map00543(Exopolysaccharide biosynthesis); map00542(O-Antigen repeat unit biosynthesis); map00552(Teichoic acid biosynthesis)	PF00953.25(Glycos_transf_4:Glycosyl transferase family 4)		CYT	WP_030537335.1(MULTISPECIES: MraY family glycosyltransferase [Rhodococcus])			other	459.041	220.201	293.3	0.1	0.1	0.1
N6G92_RS22105	0.1	189.559	0.0101	1895.59	10.8884	0.02142	up	yes	-1.99525	-1.66898	PM1Se|PM1	N6G92_RS22105	ENOG410ZESQ(S:Function unknown)	ENOG410ZESQ(Lipoprotein CseA)						CYT	WP_054781865.1(MULTISPECIES: hypothetical protein [Rhodococcus])			signal_peptide(Sec/SPI)	157.745	139.51	271.421	0.1	0.1	0.1
N6G92_RS27485	934.84	180.772	0.01002	0.1934	-2.3703	0.02128	down	yes	-1.9987	-1.67182	PM1Se|PM1	N6G92_RS27485	ENOG4111PE3(S:Function unknown)	ENOG4111PE3(Putative ParB-like nuclease)				PF08857.15(ParBc_2:Putative ParB-like nuclease)		CYT	WP_007730324.1(MULTISPECIES: ParB/Srx family N-terminal domain-containing protein [Rhodococcus])			signal_peptide(Sec/SPI)	116.731	217.64	207.944	871.763	693.432	1239.33
N6G92_RS17595	511.487	118.985	0.009883	0.2326	-2.1041	0.02101	down	yes	-2.00467	-1.67737	PM1Se|PM1	N6G92_RS17595	ENOG4111SKK(S:Function unknown)	ENOG4111SKK(-)						CYT	WP_019749000.1(MULTISPECIES: YbjN domain-containing protein [Rhodococcus])			other	113.192	172.026	71.7365	383.499	658.123	492.838
N6G92_RS11075	0.1	243.873	0.009787	2438.73	11.2519	0.02082	up	yes	-2.00891	-1.68131	PM1Se|PM1	N6G92_RS11075	COG0402(F:Nucleotide transport and metabolism)	COG0402(deaminase)	K12960	mtaD	map00270(Cysteine and methionine metabolism)	PF01979.24(Amidohydro_1:Amidohydrolase family); PF07969.15(Amidohydro_3:Amidohydrolase family)	GO:0016787(molecular_function:hydrolase activity); GO:0016810(molecular_function:hydrolase activity, acting on carbon-nitrogen (but not peptide) bonds); GO:0003674(molecular_function:molecular_function); GO:0003824(molecular_function:catalytic activity)	CYT	WP_261258887.1(amidohydrolase family protein [Rhodococcus qingshengii])			other	257.547	327.404	146.668	0.1	0.1	0.1
N6G92_RS24835	0.1	113.706	0.009675	1137.06	10.1511	0.02061	up	yes	-2.0139	-1.68571	PM1Se|PM1	N6G92_RS24835	COG2188(J:Translation, ribosomal structure and biogenesis)	COG2188(sigma 54 modulation protein ribosomal protein S30ea)				PF00392.25(GntR:Bacterial regulatory proteins, gntR family); PF07702.17(UTRA:UTRA domain); PF13545.10(HTH_Crp_2:Crp-like helix-turn-helix domain); PF08220.16(HTH_DeoR:DeoR-like helix-turn-helix domain)	GO:0032774(biological_process:RNA biosynthetic process); GO:0090304(biological_process:nucleic acid metabolic process); GO:0044249(biological_process:cellular biosynthetic process); GO:0034641(biological_process:cellular nitrogen compound metabolic process); GO:0006807(biological_process:nitrogen compound metabolic process); GO:0003674(molecular_function:molecular_function); GO:0005488(molecular_…	CYT	WP_003940169.1(MULTISPECIES: GntR family transcriptional regulator [Rhodococcus])			other	156.533	112.703	71.883	0.1	0.1	0.1
N6G92_RS16820	1494.13	3937.58	0.009626	2.6354	1.398	0.02055	up	yes	-2.0161	-1.68698	PM1Se|PM1	N6G92_RS16820	COG0768(K:Transcription)	COG0768(TetR family transcriptional Regulator)	K03587	ftsI	map00550(Peptidoglycan biosynthesis); map01501(beta-Lactam resistance)	PF00905.26(Transpeptidase:Penicillin binding protein transpeptidase domain); PF03717.19(PBP_dimer:Penicillin-binding Protein dimerisation domain)	GO:0003674(molecular_function:molecular_function); GO:0005488(molecular_function:binding); GO:1901363(molecular_function:heterocyclic compound binding); GO:0051301(biological_process:cell division); GO:1901681(molecular_function:sulfur compound binding); GO:0016020(cellular_component:membrane); GO:0043167(molecular_function:ion binding); GO:0016740(molecular_function:transferase activity); GO:003…	CYT	WP_261254047.1(penicillin-binding protein 2 [Rhodococcus qingshengii])			other	4042.15	4230.75	3539.85	2006.04	529.278	1947.06
N6G92_RS25740	1485.96	5316.12	0.009635	3.5776	1.839	0.02055	up	yes	-2.0157	-1.68698	PM1Se|PM1	N6G92_RS25740								CYT	WP_058037959.1(MULTISPECIES: hypothetical protein [Rhodococcus])			signal_peptide(Sec/SPI)	4858.27	5505.96	5584.14	3032.89	993.126	431.866
N6G92_RS25675	0.1	267.097	0.009589	2670.97	11.3832	0.0205	up	yes	-2.01777	-1.68803	PM1Se|PM1	N6G92_RS25675	ENOG410XPNV(S:Function unknown)	ENOG410XPNV(cytoplasmic protein)				PF06545.15(DUF1116:Protein of unknown function (DUF1116))		CYT	WP_261259774.1(DUF1116 domain-containing protein [Rhodococcus qingshengii])			other	360.693	163.044	277.555	0.1	0.1	0.1
N6G92_RS02735	622.612	173.646	0.009557	0.2789	-1.8422	0.02045	down	yes	-2.01922	-1.68909	PM1Se|PM1	N6G92_RS02735	COG1995(H:Coenzyme transport and metabolism)	COG1995(Catalyzes the NAD(P)-dependent oxidation of 4- (phosphohydroxy)-L-threonine (HTP) into 2-amino-3-oxo-4- (phosphohydroxy)butyric acid which spontaneously decarboxylates to form 3-amino-2-oxopropyl phosphate (AHAP) (By similarity))	K22024	pdxA2		PF04166.16(PdxA:Pyridoxal phosphate biosynthetic protein PdxA); PF07005.15(SBD_N:Sugar-binding N-terminal domain); PF17042.9(NBD_C:Nucleotide-binding C-terminal domain)		CYT	WP_065455883.1(4-hydroxythreonine-4-phosphate dehydrogenase PdxA [Rhodococcus qingshengii])			other	108.151	284.37	128.419	625.057	485.409	757.369
N6G92_RS00755	637.576	209.013	0.009525	0.3278	-1.6091	0.02041	down	yes	-2.02068	-1.68994	PM1Se|PM1	N6G92_RS00755	COG2186(F:Nucleotide transport and metabolism)	COG2186(phosphoribosylaminoimidazole synthetase)				PF00392.25(GntR:Bacterial regulatory proteins, gntR family); PF07729.16(FCD:FCD domain)	GO:0032774(biological_process:RNA biosynthetic process); GO:0090304(biological_process:nucleic acid metabolic process); GO:0044249(biological_process:cellular biosynthetic process); GO:0034641(biological_process:cellular nitrogen compound metabolic process); GO:0006807(biological_process:nitrogen compound metabolic process); GO:0003674(molecular_function:molecular_function); GO:0005488(molecular_…	CYT	WP_261256619.1(GntR family transcriptional regulator [Rhodococcus qingshengii])			other	264.548	149.783	212.709	718.097	466.516	728.114
N6G92_RS02425	11770.3	4771.45	0.009396	0.4054	-1.3026	0.02014	down	yes	-2.0266	-1.69572	PM1Se|PM1	N6G92_RS02425	COG0251(O:Posttranslational modification, protein turnover, chaperones)	COG0251(Secretory lipase)				PF14588.10(YjgF_endoribonc:YjgF/chorismate_mutase-like, putative endoribonuclease); PF01042.25(Ribonuc_L-PSP:Endoribonuclease L-PSP)		CYT	WP_003943508.1(MULTISPECIES: RidA family protein [Rhodococcus])			other	3003.84	5666.41	5644.09	9722.06	11699.8	13889.1
N6G92_RS08905	661.85	2600.01	0.009244	3.9284	1.9739	0.01986	up	yes	-2.03367	-1.7018	PM1Se|PM1	N6G92_RS08905	COG2197(K:Transcription)	COG2197(Tetr family transcriptional regulator)				PF00072.28(Response_reg:Response regulator receiver domain); PF00196.23(GerE:Bacterial regulatory proteins, luxR family); PF16968.9(TadZ_N:Pilus assembly protein TadZ N-terminal)	GO:0080090(biological_process:regulation of primary metabolic process); GO:0019222(biological_process:regulation of metabolic process); GO:0031326(biological_process:regulation of cellular biosynthetic process); GO:0031323(biological_process:regulation of cellular metabolic process); GO:0003674(molecular_function:molecular_function); GO:0007165(biological_process:signal transduction); GO:0003676(…	CYT	WP_042453153.1(MULTISPECIES: response regulator transcription factor [Rhodococcus])			other	2536.41	2545.51	2718.12	415.916	1457.34	112.294
N6G92_RS12440	0.1	12022.3	0.009243	120223	16.8754	0.01986	up	yes	-2.03372	-1.7018	PM1Se|PM1	N6G92_RS12440	ENOG410XRHM(S:Function unknown)	ENOG410XRHM(Short-chain dehydrogenase reductase Sdr)				PF00106.29(adh_short:short chain dehydrogenase); PF13561.10(adh_short_C2:Enoyl-(Acyl carrier protein) reductase)		CYT	WP_064444485.1(MULTISPECIES: SDR family NAD(P)-dependent oxidoreductase [Rhodococcus])			other	8019.97	16768.6	11278.3	0.1	0.1	0.1
N6G92_RS26275	0.1	230.264	0.009218	2302.64	11.1691	0.01983	up	yes	-2.03489	-1.70246	PM1Se|PM1	N6G92_RS26275	ENOG410XSCU(S:Function unknown)	ENOG410XSCU(Secreted protein)						CYT	WP_007729787.1(MULTISPECIES: zinc metallochaperone AztD [Rhodococcus])			signal_peptide(Sec/SPI)	136.395	300.56	253.837	0.1	0.1	0.1
N6G92_RS02840	3739.53	1563.7	0.00917	0.4182	-1.2577	0.01975	down	yes	-2.03716	-1.70421	PM1Se|PM1	N6G92_RS02840	ENOG4111NAE(S:Function unknown)	ENOG4111NAE(Short-chain dehydrogenase reductase Sdr)				PF13561.10(adh_short_C2:Enoyl-(Acyl carrier protein) reductase); PF00106.29(adh_short:short chain dehydrogenase); PF08659.14(KR:KR domain)		CYT	WP_054828021.1(MULTISPECIES: SDR family oxidoreductase [Rhodococcus])			other	1547.54	1739.04	1404.51	2936.99	4496.1	3785.49
N6G92_RS25120	0.1	235.232	0.009115	2352.32	11.1999	0.01965	up	yes	-2.03977	-1.70642	PM1Se|PM1	N6G92_RS25120	COG2909(K:Transcription)	COG2909(positive regulation of carbohydrate metabolic process)	K03556	malT		PF00196.23(GerE:Bacterial regulatory proteins, luxR family); PF14559.10(TPR_19:Tetratricopeptide repeat)	GO:0080090(biological_process:regulation of primary metabolic process); GO:0019222(biological_process:regulation of metabolic process); GO:0031326(biological_process:regulation of cellular biosynthetic process); GO:0031323(biological_process:regulation of cellular metabolic process); GO:0003674(molecular_function:molecular_function); GO:0005488(molecular_function:binding); GO:0003676(molecular_fu…	CYT	WP_261255076.1(LuxR family transcriptional regulator [Rhodococcus qingshengii])			other	330.808	163.623	211.264	0.1	0.1	0.1
N6G92_RS29115	0.1	483.954	0.00912	4839.54	12.2407	0.01965	up	yes	-2.03953	-1.70642	PM1Se|PM1	N6G92_RS29115	COG1011(S:Function unknown)	COG1011(Xanthine uracil vitamin C permease)	K01560	E3.8.1.2	map00361(Chlorocyclohexane and chlorobenzene degradation); map00625(Chloroalkane and chloroalkene degradation)	PF00702.30(Hydrolase:haloacid dehalogenase-like hydrolase); PF13419.10(HAD_2:Haloacid dehalogenase-like hydrolase)	GO:0016787(molecular_function:hydrolase activity); GO:0019120(molecular_function:hydrolase activity, acting on acid halide bonds, in C-halide compounds); GO:0016824(molecular_function:hydrolase activity, acting on acid halide bonds); GO:0018784(molecular_function:(S)-2-haloacid dehalogenase activity); GO:0003824(molecular_function:catalytic activity); GO:0003674(molecular_function:molecular_funct…	CYT	WP_221742447.1(haloacid dehalogenase type II [Rhodococcus qingshengii])			other	393.449	688.207	370.207	0.1	0.1	0.1
N6G92_RS09525	606.337	295.396	0.009056	0.4872	-1.0374	0.01954	down	yes	-2.04258	-1.70885	PM1Se|PM1	N6G92_RS09525	ENOG410Y6S2(S:Function unknown)	ENOG410Y6S2(-)				PF00012.24(HSP70:Hsp70 protein)	GO:0005488(molecular_function:binding); GO:0097367(molecular_function:carbohydrate derivative binding); GO:0043168(molecular_function:anion binding); GO:0030554(molecular_function:adenyl nucleotide binding); GO:0035639(molecular_function:purine ribonucleoside triphosphate binding); GO:0097159(molecular_function:organic cyclic compound binding); GO:0044183(molecular_function:protein binding involv…	CYT	WP_261258655.1(Hsp70 family protein [Rhodococcus qingshengii])			other	206.978	331.445	347.766	509.955	649.227	659.829
N6G92_RS20545	0.1	159.605	0.009058	1596.05	10.6403	0.01954	up	yes	-2.04249	-1.70885	PM1Se|PM1	N6G92_RS20545	COG2837(S:Function unknown)	COG2837(-)	K16301	efeB		PF20628.1(Dyp_perox_C:Dyp-type peroxidase, C-terminal); PF04261.16(Dyp_perox_N:Dyp-type peroxidase, N-terminal)	GO:0003674(molecular_function:molecular_function); GO:0050801(biological_process:ion homeostasis); GO:0042592(biological_process:homeostatic process); GO:0006826(biological_process:iron ion transport); GO:0005488(molecular_function:binding); GO:0098771(biological_process:inorganic ion homeostasis); GO:1901363(molecular_function:heterocyclic compound binding); GO:0016491(molecular_function:oxidore…	CYT	WP_003946328.1(MULTISPECIES: iron uptake transporter deferrochelatase/peroxidase subunit [Rhodococcus])			signal_peptide(Sec/SPI)	194.052	192.497	92.2656	0.1	0.1	0.1
N6G92_RS17280	753.417	1824.88	0.008963	2.4221	1.2763	0.01939	up	yes	-2.04706	-1.7122	PM1Se|PM1	N6G92_RS17280	ENOG410XPKQ(E:Amino acid transport and metabolism)	ENOG410XPKQ(proline iminopeptidase)	K01259	pip	map00330(Arginine and proline metabolism)	PF00561.24(Abhydrolase_1:alpha/beta hydrolase fold); PF12697.11(Abhydrolase_6:Alpha/beta hydrolase family); PF12146.12(Hydrolase_4:Serine aminopeptidase, S33)	GO:0005737(cellular_component:cytoplasm); GO:0004177(molecular_function:aminopeptidase activity); GO:0044238(biological_process:primary metabolic process); GO:1901564(biological_process:organonitrogen compound metabolic process); GO:0016787(molecular_function:hydrolase activity); GO:0019538(biological_process:protein metabolic process); GO:0003824(molecular_function:catalytic activity); GO:014009…	CYT	WP_050656434.1(MULTISPECIES: prolyl aminopeptidase [Rhodococcus])			other	1884.35	1924.21	1666.09	510.248	1173.18	576.82
N6G92_RS28830	2400.83	5210.85	0.008964	2.1704	1.118	0.01939	up	yes	-2.04701	-1.7122	PM1Se|PM1	N6G92_RS28830	ENOG410XP9R(E:Amino acid transport and metabolism)	ENOG410XP9R(amidohydrolase)	K19794	bar	map00240(Pyrimidine metabolism)	PF09663.14(Amido_AtzD_TrzD:Amidohydrolase ring-opening protein (Amido_AtzD_TrzD))	GO:0044248(biological_process:cellular catabolic process); GO:0072529(biological_process:pyrimidine-containing compound catabolic process); GO:0034641(biological_process:cellular nitrogen compound metabolic process); GO:0006807(biological_process:nitrogen compound metabolic process); GO:0003674(molecular_function:molecular_function); GO:0005488(molecular_function:binding); GO:0046113(biological_p…	CYT	WP_007735206.1(MULTISPECIES: ring-opening amidohydrolase [Rhodococcus])			other	4244.89	5372.23	6015.42	2973.66	2126.17	2102.64
N6G92_RS00415	747.404	1535.46	0.008908	2.0544	1.0387	0.01931	up	yes	-2.04973	-1.71399	PM1Se|PM1	N6G92_RS00415								CYT	WP_003943607.1(MULTISPECIES: hypothetical protein [Rhodococcus])			signal_peptide(Sec/SPI)	1671.39	1269.58	1665.39	941.043	683.649	617.519
N6G92_RS01365	1506.47	661.895	0.008904	0.4394	-1.1864	0.01931	down	yes	-2.04993	-1.71399	PM1Se|PM1	N6G92_RS01365	ENOG4111ZEP(S:Function unknown)	ENOG4111ZEP(Domain of unknown function (DUF1877))				PF08974.14(DUF1877:Domain of unknown function (DUF1877))		CYT	WP_020905815.1(MULTISPECIES: DUF1877 family protein [Rhodococcus])			other	717.118	598.082	670.486	1195.05	1527.61	1796.73
N6G92_RS14440	1976.62	250.12	0.008869	0.1265	-2.9828	0.01926	down	yes	-2.05164	-1.71512	PM1Se|PM1	N6G92_RS14440	ENOG410XRHM(S:Function unknown)	ENOG410XRHM(RecB family nuclease)				PF00106.29(adh_short:short chain dehydrogenase); PF13561.10(adh_short_C2:Enoyl-(Acyl carrier protein) reductase)		CYT	WP_261259520.1(SDR family oxidoreductase [Rhodococcus qingshengii])			other	222.089	249.243	279.027	2142.3	2504	1283.57
N6G92_RS16490	0.1	2022.99	0.008828	20229.9	14.3042	0.01919	up	yes	-2.05365	-1.7167	PM1Se|PM1	N6G92_RS16490								CYT	WP_003941708.1(MULTISPECIES: hypothetical protein [Rhodococcus])			other	1416.92	2839.49	1812.56	0.1	0.1	0.1
N6G92_RS25955	2131.32	670.017	0.008826	0.3144	-1.6693	0.01919	down	yes	-2.05374	-1.7167	PM1Se|PM1	N6G92_RS25955	ENOG4111PSG(S:Function unknown)	ENOG4111PSG(glyoxalase bleomycin resistance protein dioxygenase)				PF13669.10(Glyoxalase_4:Glyoxalase/Bleomycin resistance protein/Dioxygenase superfamily); PF00903.29(Glyoxalase:Glyoxalase/Bleomycin resistance protein/Dioxygenase superfamily)		CYT	WP_007729713.1(MULTISPECIES: VOC family protein [Rhodococcus])			other	611.552	806.063	592.435	1556	2280.86	2557.11
N6G92_RS24520	1540.98	455.836	0.008811	0.2958	-1.7573	0.01917	down	yes	-2.05448	-1.71715	PM1Se|PM1	N6G92_RS24520	ENOG4111JNH(S:Function unknown); ENOG410XSIT(S:Function unknown)	ENOG4111JNH(reductase); ENOG410XSIT(Short-chain dehydrogenase reductase Sdr)				PF13561.10(adh_short_C2:Enoyl-(Acyl carrier protein) reductase); PF00106.29(adh_short:short chain dehydrogenase); PF08659.14(KR:KR domain); PF01370.25(Epimerase:NAD dependent epimerase/dehydratase family)	GO:0003824(molecular_function:catalytic activity); GO:0003674(molecular_function:molecular_function); GO:0016491(molecular_function:oxidoreductase activity)	CYT	WP_075834420.1(MULTISPECIES: SDR family NAD(P)-dependent oxidoreductase [Rhodococcus])			other	458.535	469.688	439.285	1919.79	1568.6	1134.54
N6G92_RS22960	0.1	97.5525	0.008708	975.525	9.93	0.01898	up	yes	-2.05958	-1.72148	PM1Se|PM1	N6G92_RS22960	COG1028(K:Transcription)	COG1028(HTH_MARR)	K00059	fabG, OAR1	map00780(Biotin metabolism); map00333(Prodigiosin biosynthesis); map00061(Fatty acid biosynthesis); map01240(Biosynthesis of cofactors)	PF13561.10(adh_short_C2:Enoyl-(Acyl carrier protein) reductase); PF00106.29(adh_short:short chain dehydrogenase); PF01370.25(Epimerase:NAD dependent epimerase/dehydratase family); PF08659.14(KR:KR domain)		CYT	WP_042451355.1(MULTISPECIES: SDR family oxidoreductase [Rhodococcus])			other	56.869	117.573	118.216	0.1	0.1	0.1
N6G92_RS09145	2424.25	5288.2	0.008702	2.1814	1.1253	0.01897	up	yes	-2.05988	-1.7217	PM1Se|PM1	N6G92_RS09145	COG2301(K:Transcription)	COG2301(Transcriptional regulator)	K01644	citE	map02020(Two-component system)	PF03328.18(HpcH_HpaI:HpcH/HpaI aldolase/citrate lyase family); PF15617.10(C-C_Bond_Lyase:C-C_Bond_Lyase of the TIM-Barrel fold)	GO:0043169(molecular_function:cation binding); GO:0016829(molecular_function:lyase activity); GO:0043167(molecular_function:ion binding); GO:0003824(molecular_function:catalytic activity); GO:0003674(molecular_function:molecular_function); GO:0005488(molecular_function:binding); GO:0046872(molecular_function:metal ion binding)	CYT	WP_118606278.1(MULTISPECIES: CoA ester lyase [Rhodococcus erythropolis group])			other	4158.42	5931.66	5774.53	2044.86	2632.28	2595.61
N6G92_RS05750	685.124	50057.1	0.00865	73.0628	6.1911	0.0189	up	yes	-2.06248	-1.72331	PM1Se|PM1	N6G92_RS05750								CYT	WP_164490549.1(MULTISPECIES: hypothetical protein [Rhodococcus])			other	70418.3	42385.7	37367.1	1179.47	351.89	524.012
N6G92_RS04865	0.1	254.108	0.008619	2541.08	11.3112	0.01884	up	yes	-2.06404	-1.72469	PM1Se|PM1	N6G92_RS04865	COG1173(P:Inorganic ion transport and metabolism)	COG1173(Binding-protein-dependent transport systems inner membrane component)	K02034	ABC.PE.P1	map02024(Quorum sensing)	PF00528.26(BPD_transp_1:Binding-protein-dependent transport system inner membrane component)	GO:0016020(cellular_component:membrane); GO:0006810(biological_process:transport); GO:0009987(biological_process:cellular process); GO:0051179(biological_process:localization); GO:0005575(cellular_component:cellular_component); GO:0008150(biological_process:biological_process); GO:0005886(cellular_component:plasma membrane); GO:0051234(biological_process:establishment of localization); GO:0055085…	CYT	WP_020906350.1(MULTISPECIES: ABC transporter permease [Rhodococcus])			other	161.985	255.222	345.115	0.1	0.1	0.1
N6G92_RS04270	571.9	210.301	0.008607	0.3677	-1.4434	0.01883	down	yes	-2.06464	-1.72492	PM1Se|PM1	N6G92_RS04270	COG0318(I:Lipid transport and metabolism)	COG0318(alpha beta hydrolase fold-3 domain protein)	K18687	fadD3	map00984(Steroid degradation)	PF00501.32(AMP-binding:AMP-binding enzyme); PF13193.10(AMP-binding_C:AMP-binding enzyme C-terminal domain)	GO:0003824(molecular_function:catalytic activity); GO:0003674(molecular_function:molecular_function); GO:0016874(molecular_function:ligase activity)	CYT	WP_202426982.1(MULTISPECIES: FadD3 family acyl-CoA ligase [Rhodococcus])			other	240.035	204.787	186.081	707.506	454.735	553.458
N6G92_RS27855	0.1	398.04	0.008577	3980.4	11.9587	0.01879	up	yes	-2.06616	-1.72584	PM1Se|PM1	N6G92_RS27855	ENOG410XS3K(S:Function unknown)	ENOG410XS3K(Lipase (EC)				PF03583.18(LIP:Secretory lipase)	GO:0071704(biological_process:organic substance metabolic process); GO:0016787(molecular_function:hydrolase activity); GO:1901575(biological_process:organic substance catabolic process); GO:0004806(molecular_function:triglyceride lipase activity); GO:0006629(biological_process:lipid metabolic process); GO:0044238(biological_process:primary metabolic process); GO:0009056(biological_process:catabol…	CYT	WP_261255788.1(lipase family protein [Rhodococcus qingshengii])			signal_peptide(Sec/SPI)	546.237	260.298	387.584	0.1	0.1	0.1
N6G92_RS26400	0.1	455.195	0.008552	4551.95	12.1523	0.01875	up	yes	-2.06742	-1.72677	PM1Se|PM1	N6G92_RS26400	COG1878(C:Energy production and conversion)	COG1878(Key enzyme in the regulation of glycerol uptake and metabolism (By similarity))	K07130	kynB	map00630(Glyoxylate and dicarboxylate metabolism); map00380(Tryptophan metabolism); map01240(Biosynthesis of cofactors)	PF04199.17(Cyclase:Putative cyclase)	GO:0042537(biological_process:benzene-containing compound metabolic process); GO:0019752(biological_process:carboxylic acid metabolic process); GO:0042180(biological_process:cellular ketone metabolic process); GO:0009063(biological_process:cellular amino acid catabolic process); GO:0043436(biological_process:oxoacid metabolic process); GO:0034641(biological_process:cellular nitrogen compound meta…	CYT	WP_116057772.1(MULTISPECIES: arylformamidase [Rhodococcus])			other	637.598	321.054	406.934	0.1	0.1	0.1
N6G92_RS21740	0.1	254.812	0.008507	2548.12	11.3152	0.0187	up	yes	-2.06971	-1.72793	PM1Se|PM1	N6G92_RS21740	COG3275(T:Signal transduction mechanisms)	COG3275(Histidine kinase)	K02478	K02478		PF06580.17(His_kinase:Histidine kinase); PF02518.30(HATPase_c:Histidine kinase-, DNA gyrase B-, and HSP90-like ATPase)	GO:0016020(cellular_component:membrane); GO:0016773(molecular_function:phosphotransferase activity, alcohol group as acceptor); GO:0000155(molecular_function:phosphorelay sensor kinase activity); GO:0016301(molecular_function:kinase activity); GO:0140096(molecular_function:catalytic activity, acting on a protein); GO:0016775(molecular_function:phosphotransferase activity, nitrogenous group as acc…	CYT	WP_030534943.1(MULTISPECIES: histidine kinase [Rhodococcus])			other	271.216	156.238	336.981	0.1	0.1	0.1
N6G92_RS12600	0.1	176.935	0.008487	1769.35	10.789	0.01866	up	yes	-2.07073	-1.72886	PM1Se|PM1	N6G92_RS12600	ENOG410XPHN(S:Function unknown)	ENOG410XPHN(-)						CYT	WP_064444499.1(MULTISPECIES: hypothetical protein [Rhodococcus])			other	231.307	192.305	107.195	0.1	0.1	0.1
N6G92_RS07990	1585.23	3794.44	0.00846	2.3936	1.2592	0.01863	up	yes	-2.07212	-1.72955	PM1Se|PM1	N6G92_RS07990	COG1376(S:Function unknown)	COG1376(Secreted protein)				PF17964.5(Big_10:Bacterial Ig domain); PF03734.18(YkuD:L,D-transpeptidase catalytic domain)	GO:0030203(biological_process:glycosaminoglycan metabolic process); GO:0044249(biological_process:cellular biosynthetic process); GO:0006807(biological_process:nitrogen compound metabolic process); GO:0003674(molecular_function:molecular_function); GO:0009252(biological_process:peptidoglycan biosynthetic process); GO:0044038(biological_process:cell wall macromolecule biosynthetic process); GO:190…	CYT	WP_042452959.1(MULTISPECIES: Ig-like domain-containing protein [Rhodococcus])			signal_peptide(Sec/SPI)	4595.23	3601.56	3186.54	1232.74	1659.64	1863.32
N6G92_RS18605	560.496	1158.27	0.008452	2.0665	1.0472	0.01863	up	yes	-2.07253	-1.72955	PM1Se|PM1	N6G92_RS18605	COG0296(G:Carbohydrate transport and metabolism)	COG0296(Catalyzes the formation of the alpha-1,6-glucosidic linkages in glycogen by scission of a 1,4-alpha-linked oligosaccharide from growing alpha-1,4-glucan chains and the subsequent attachment of the oligosaccharide to the alpha-1,6 position (By similarity))	K00700	GBE1, glgB	map00500(Starch and sucrose metabolism)	PF02922.22(CBM_48:Carbohydrate-binding module 48 (Isoamylase N-terminal domain)); PF02806.22(Alpha-amylase_C:Alpha amylase, C-terminal all-beta domain); PF00128.28(Alpha-amylase:Alpha amylase, catalytic domain)	GO:0016798(molecular_function:hydrolase activity, acting on glycosyl bonds); GO:0044249(biological_process:cellular biosynthetic process); GO:0003674(molecular_function:molecular_function); GO:0005488(molecular_function:binding); GO:1901576(biological_process:organic substance biosynthetic process); GO:0006091(biological_process:generation of precursor metabolites and energy); GO:0016051(biologic…	CYT	WP_261254329.1(1,4-alpha-glucan branching protein GlgB [Rhodococcus qingshengii])			other	1118.42	1178.55	1177.84	523.744	787.96	369.783
N6G92_RS09060	0.1	1162.43	0.008427	11624.3	13.5049	0.01859	up	yes	-2.07381	-1.73049	PM1Se|PM1	N6G92_RS09060	ENOG410XP7I(K:Transcription)	ENOG410XP7I(TetR family transcriptional Regulator)				PF00083.28(Sugar_tr:Sugar (and other) transporter); PF07690.20(MFS_1:Major Facilitator Superfamily)	GO:0005215(molecular_function:transporter activity); GO:0016020(cellular_component:membrane); GO:0005575(cellular_component:cellular_component); GO:0022857(molecular_function:transmembrane transporter activity); GO:0003674(molecular_function:molecular_function); GO:0110165(cellular_component:cellular anatomical entity)	CYT	WP_158170606.1(MFS transporter [Rhodococcus sp. JT-3])			other	1619.16	804.162	1063.96	0.1	0.1	0.1
N6G92_RS16205	489.492	101.102	0.008424	0.2065	-2.2758	0.01859	down	yes	-2.07397	-1.73049	PM1Se|PM1	N6G92_RS16205	ENOG4111SD4(S:Function unknown); ENOG4112BH9(S:Function unknown)	ENOG4111SD4(Domain of unknown function (DUF1905)); ENOG4112BH9(Domain of unknown function (DUF1905))				PF08922.15(DUF1905:Domain of unknown function (DUF1905))		CYT	WP_042449548.1(MULTISPECIES: DUF1905 domain-containing protein [Rhodococcus])			other	70.6958	67.2403	165.37	342.647	554.196	571.633
N6G92_RS21375	0.1	1157.49	0.008402	11574.9	13.4987	0.01857	up	yes	-2.0751	-1.73095	PM1Se|PM1	N6G92_RS21375	ENOG410ZHSF(L:Replication, recombination and repair)	ENOG410ZHSF(helicase)				PF04851.19(ResIII:Type III restriction enzyme, res subunit)	GO:0003824(molecular_function:catalytic activity); GO:0003674(molecular_function:molecular_function); GO:0004386(molecular_function:helicase activity)	CYT	WP_030534890.1(MULTISPECIES: DEAD/DEAH box helicase family protein [Rhodococcus])			other	1626.32	841.065	1005.08	0.1	0.1	0.1
N6G92_RS21130	0.1	395.534	0.008356	3955.34	11.9496	0.01849	up	yes	-2.07748	-1.73283	PM1Se|PM1	N6G92_RS21130	COG0267(J:Translation, ribosomal structure and biogenesis)	COG0267(50S ribosomal protein L33)	K02913	RP-L33, MRPL33, rpmG	map03010(Ribosome)	PF00471.24(Ribosomal_L33:Ribosomal protein L33)	GO:0043232(cellular_component:intracellular non-membrane-bounded organelle); GO:0044249(biological_process:cellular biosynthetic process); GO:0034641(biological_process:cellular nitrogen compound metabolic process); GO:0006807(biological_process:nitrogen compound metabolic process); GO:0003674(molecular_function:molecular_function); GO:0043226(cellular_component:organelle); GO:0005737(cellular_co…	CYT	WP_003946358.1(MULTISPECIES: 50S ribosomal protein L33 [Rhodococcus])			other	232.755	486.54	467.306	0.1	0.1	0.1
N6G92_RS05910	1594.47	3874.16	0.008325	2.4297	1.2808	0.01844	up	yes	-2.07909	-1.734	PM1Se|PM1	N6G92_RS05910	COG2015(S:Function unknown)	COG2015(Protein of unknown function (DUF2771))	K25227	sdsA1		PF14863.10(Alkyl_sulf_dimr:Alkyl sulfatase dimerisation); PF14864.10(Alkyl_sulf_C:Alkyl sulfatase C-terminal); PF00753.31(Lactamase_B:Metallo-beta-lactamase superfamily); PF12706.11(Lactamase_B_2:Beta-lactamase superfamily domain)	GO:0018909(biological_process:dodecyl sulfate metabolic process); GO:0006805(biological_process:xenobiotic metabolic process); GO:0003674(molecular_function:molecular_function); GO:0005488(molecular_function:binding); GO:0008484(molecular_function:sulfuric ester hydrolase activity); GO:0043169(molecular_function:cation binding); GO:0043167(molecular_function:ion binding); GO:0071704(biological_pr…	CYT	WP_042452401.1(MULTISPECIES: alkyl sulfatase dimerization domain-containing protein [Rhodococcus])			other	3978.98	3768.07	3875.42	2369.35	1655.02	759.045
N6G92_RS11280	1762.82	6413.48	0.008228	3.6382	1.8632	0.01827	up	yes	-2.08418	-1.73802	PM1Se|PM1	N6G92_RS11280	COG3040(M:Cell wall/membrane/envelope biogenesis)	COG3040(Outer membrane lipoprotein)	K03098	APOD		PF08212.16(Lipocalin_2:Lipocalin-like domain)		CYT	WP_058226353.1(lipocalin family protein [Rhodococcus qingshengii])			signal_peptide(Sec/SPI)	5983.92	6242.02	7014.49	3469.65	1424.1	394.711
N6G92_RS22955	0.1	310.78	0.008233	3107.8	11.6017	0.01827	up	yes	-2.08391	-1.73802	PM1Se|PM1	N6G92_RS22955	COG1814(G:Carbohydrate transport and metabolism)	COG1814(Dihydroxyacetone kinase)	K22736	VIT		PF01988.23(VIT1:VIT family)	GO:0050801(biological_process:ion homeostasis); GO:0042592(biological_process:homeostatic process); GO:0003674(molecular_function:molecular_function); GO:0098771(biological_process:inorganic ion homeostasis); GO:0015075(molecular_function:ion transmembrane transporter activity); GO:0046915(molecular_function:transition metal ion transmembrane transporter activity); GO:0015318(molecular_function:i…	CYT	WP_064443809.1(MULTISPECIES: VIT family protein [Rhodococcus])			other	260.954	233.915	437.47	0.1	0.1	0.1
N6G92_RS29185	1182.48	3709.59	0.008216	3.1371	1.6494	0.01826	up	yes	-2.08481	-1.73826	PM1Se|PM1	N6G92_RS29185	COG0334(F:Nucleotide transport and metabolism)	COG0334(phosphoribosylaminoimidazole synthetase)				PF00208.25(ELFV_dehydrog:Glutamate/Leucine/Phenylalanine/Valine dehydrogenase); PF02812.22(ELFV_dehydrog_N:Glu/Leu/Phe/Val dehydrogenase, dimerisation domain)	GO:0019752(biological_process:carboxylic acid metabolic process); GO:0006807(biological_process:nitrogen compound metabolic process); GO:0003674(molecular_function:molecular_function); GO:0005488(molecular_function:binding); GO:1901363(molecular_function:heterocyclic compound binding); GO:1901265(molecular_function:nucleoside phosphate binding); GO:0016491(molecular_function:oxidoreductase activi…	CYT	WP_261256292.1(Glu/Leu/Phe/Val dehydrogenase dimerization domain-containing protein [Rhodococcus qingshengii])			other	3673.51	3673.43	3781.83	2079.95	1180.55	286.95
N6G92_RS13465	464.97	1205.18	0.008181	2.592	1.3741	0.0182	up	yes	-2.08666	-1.73969	PM1Se|PM1	N6G92_RS13465	ENOG410XRJM(T:Signal transduction mechanisms)	ENOG410XRJM(anti-sigma regulatory factor serine threonine protein kinase)	K03333	choD	map00984(Steroid degradation)	PF05199.17(GMC_oxred_C:GMC oxidoreductase); PF01266.28(DAO:FAD dependent oxidoreductase); PF00732.23(GMC_oxred_N:GMC oxidoreductase); PF07992.18(Pyr_redox_2:Pyridine nucleotide-disulphide oxidoreductase)		CYT	WP_261259391.1(GMC oxidoreductase [Rhodococcus qingshengii])			signal_peptide(Sec/SPI)	1099.69	1366.26	1149.58	717.446	373.801	303.663
N6G92_RS18965	0.1	96.684	0.008139	966.84	9.9171	0.01813	up	yes	-2.0889	-1.74136	PM1Se|PM1	N6G92_RS18965	COG1820(G:Carbohydrate transport and metabolism)	COG1820(GlcNAc 6-P deacetylase)	K01443	nagA, AMDHD2	map00520(Amino sugar and nucleotide sugar metabolism)	PF01979.24(Amidohydro_1:Amidohydrolase family); PF07969.15(Amidohydro_3:Amidohydrolase family)		CYT	WP_261254400.1(amidohydrolase family protein [Rhodococcus qingshengii])			other	120.506	112.119	57.4274	0.1	0.1	0.1
N6G92_RS12930	14110.7	4076.76	0.008109	0.2889	-1.7914	0.01808	down	yes	-2.0905	-1.74256	PM1Se|PM1	N6G92_RS12930	ENOG4111ZTU(S:Function unknown)	ENOG4111ZTU(Cyclase dehydrase)				PF10604.13(Polyketide_cyc2:Polyketide cyclase / dehydrase and lipid transport); PF03364.24(Polyketide_cyc:Polyketide cyclase / dehydrase and lipid transport)		CYT	WP_003942203.1(MULTISPECIES: SRPBCC family protein [Rhodococcus])			other	4339.83	4560.7	3329.76	11515.8	18083.4	12733
N6G92_RS08365	2293.33	421.944	0.008099	0.184	-2.4422	0.01806	down	yes	-2.09103	-1.74304	PM1Se|PM1	N6G92_RS08365	ENOG41125S0(S:Function unknown)	ENOG41125S0(-)						CYT	WP_003941869.1(MULTISPECIES: HTH domain-containing protein [Rhodococcus])			other	462.832	265.17	537.831	1552.38	2751.43	2576.19
N6G92_RS23220	2399.05	7022.46	0.008078	2.9272	1.5495	0.01803	up	yes	-2.09216	-1.74376	PM1Se|PM1	N6G92_RS23220	COG1294(C:Energy production and conversion)	COG1294(oxidoreductase activity, acting on diphenols and related substances as donors, oxygen as acceptor)	K00426	cydB	map00190(Oxidative phosphorylation); map02020(Two-component system)	PF02322.19(Cyt_bd_oxida_II:Cytochrome bd terminal oxidase subunit II)	GO:0016020(cellular_component:membrane); GO:0005575(cellular_component:cellular_component); GO:0003824(molecular_function:catalytic activity); GO:0003674(molecular_function:molecular_function); GO:0005886(cellular_component:plasma membrane); GO:0110165(cellular_component:cellular anatomical entity); GO:0016491(molecular_function:oxidoreductase activity)	CYT	WP_003939727.1(MULTISPECIES: cytochrome d ubiquinol oxidase subunit II [Rhodococcus])			other	8805.42	5738.37	6523.59	2428.17	2012.72	2756.26
N6G92_RS13105	540.281	1186.72	0.008061	2.1965	1.1352	0.018	up	yes	-2.09307	-1.74449	PM1Se|PM1	N6G92_RS13105	ENOG4111U7K(S:Function unknown)	ENOG4111U7K(Sortase family)				PF04203.17(Sortase:Sortase domain)	GO:0016787(molecular_function:hydrolase activity); GO:0016020(cellular_component:membrane); GO:0005575(cellular_component:cellular_component); GO:0003824(molecular_function:catalytic activity); GO:0003674(molecular_function:molecular_function); GO:0110165(cellular_component:cellular anatomical entity)	CYT	WP_042450667.1(MULTISPECIES: class F sortase [Rhodococcus])			other	1215.93	1052	1292.23	702.443	591.435	326.965
N6G92_RS21900	725.103	0.1	0.008001	0.0001379	-12.8241	0.01791	down	yes	-2.09631	-1.74666	PM1Se|PM1	N6G92_RS21900	COG1476(K:Transcription)	COG1476(Transcriptional regulator)	K07729	K07729		PF01381.26(HTH_3:Helix-turn-helix); PF13560.10(HTH_31:Helix-turn-helix domain)	GO:0097159(molecular_function:organic cyclic compound binding); GO:0003674(molecular_function:molecular_function); GO:0005488(molecular_function:binding); GO:0003676(molecular_function:nucleic acid binding); GO:0003677(molecular_function:DNA binding); GO:1901363(molecular_function:heterocyclic compound binding)	CYT	WP_003940147.1(MULTISPECIES: helix-turn-helix transcriptional regulator [Rhodococcus])			other	0.1	0.1	0.1	437.407	810.631	927.272
N6G92_RS09610	1416.94	3883.63	0.007936	2.7409	1.4546	0.01777	up	yes	-2.09985	-1.75007	PM1Se|PM1	N6G92_RS09610	ENOG411079A(S:Function unknown)	ENOG411079A(nhl repeat containing protein)				PF16640.9(Big_3_5:Bacterial Ig-like domain (group 3))	GO:0008150(biological_process:biological_process); GO:0044238(biological_process:primary metabolic process); GO:0005975(biological_process:carbohydrate metabolic process); GO:0008152(biological_process:metabolic process); GO:0071704(biological_process:organic substance metabolic process)	CYT	WP_003940887.1(MULTISPECIES: Ig-like domain-containing protein [Rhodococcus])			signal_peptide(Sec/SPI)	4256.52	3792.57	3601.81	703.133	1264.98	2282.69
N6G92_RS10015	1640.22	286.489	0.007689	0.1747	-2.517	0.01728	down	yes	-2.11357	-1.76221	PM1Se|PM1	N6G92_RS10015	ENOG410ZMVQ(S:Function unknown)	ENOG410ZMVQ(Barstar (barnase inhibitor))				PF01337.22(Barstar:Barstar (barnase inhibitor))		CYT	WP_007727381.1(MULTISPECIES: barstar family protein [Rhodococcus])			other	311.917	321.182	226.367	1774.63	2027.89	1118.13
N6G92_RS18800	0.1	329.027	0.007652	3290.27	11.684	0.01721	up	yes	-2.11566	-1.76397	PM1Se|PM1	N6G92_RS18800	COG3544(S:Function unknown)	COG3544(Secreted protein)				PF03713.17(DUF305:Domain of unknown function (DUF305)); PF13628.10(DUF4142:Domain of unknown function (DUF4142))	GO:0005575(cellular_component:cellular_component); GO:0016020(cellular_component:membrane); GO:0110165(cellular_component:cellular anatomical entity)	CYT	WP_030537330.1(MULTISPECIES: DUF305 domain-containing protein [Rhodococcus])			other	196.794	400.347	389.94	0.1	0.1	0.1
N6G92_RS19370	0.1	124.644	0.007585	1246.44	10.2836	0.01707	up	yes	-2.11947	-1.76751	PM1Se|PM1	N6G92_RS19370	ENOG410XYNB(S:Function unknown)	ENOG410XYNB(N-acetylglucosamine-1-phosphate transferase, alpha and beta subunits)				PF11380.12(Stealth_CR2:Stealth protein CR2, conserved region 2); PF17102.9(Stealth_CR3:Stealth protein CR3, conserved region 3); PF17103.9(Stealth_CR4:Stealth protein CR4, conserved region 4); PF17101.9(Stealth_CR1:Stealth protein CR1, conserved region 1)	GO:0071704(biological_process:organic substance metabolic process); GO:0044238(biological_process:primary metabolic process); GO:0005975(biological_process:carbohydrate metabolic process); GO:0005976(biological_process:polysaccharide metabolic process); GO:0016772(molecular_function:transferase activity, transferring phosphorus-containing groups); GO:0009987(biological_process:cellular process); …	CYT	ALU70111.1(sugar phosphotransferase [Rhodococcus erythropolis R138])			other	169.47	121.404	83.0584	0.1	0.1	0.1
N6G92_RS06060	0.1	222.865	0.007557	2228.66	11.122	0.01703	up	yes	-2.12108	-1.76853	PM1Se|PM1	N6G92_RS06060	COG1733(S:Function unknown)	COG1733(Domain of unknown function (DUF1707))				PF01638.21(HxlR:HxlR-like helix-turn-helix)		CYT	WP_162114772.1(helix-turn-helix domain-containing protein [Rhodococcus qingshengii])			other	298.568	226.084	143.944	0.1	0.1	0.1
N6G92_RS25180	585.575	192.009	0.007507	0.3279	-1.6087	0.01694	down	yes	-2.12396	-1.77083	PM1Se|PM1	N6G92_RS25180	COG1609(I:Lipid transport and metabolism)	COG1609(Carboxylesterase)				PF13377.10(Peripla_BP_3:Periplasmic binding protein-like domain); PF00356.25(LacI:Bacterial regulatory proteins, lacI family); PF00532.25(Peripla_BP_1:Periplasmic binding proteins and sugar binding domain of LacI family)		CYT	WP_081377525.1(MULTISPECIES: LacI family DNA-binding transcriptional regulator [Rhodococcus])			other	232.856	150.837	192.335	527.882	494.288	734.555
N6G92_RS25275	1219.92	553.109	0.007462	0.4534	-1.1411	0.01685	down	yes	-2.12656	-1.77314	PM1Se|PM1	N6G92_RS25275	ENOG410XNW1(S:Function unknown)	ENOG410XNW1(Acyl-CoA dehydrogenase, N-terminal domain)				PF13561.10(adh_short_C2:Enoyl-(Acyl carrier protein) reductase); PF00106.29(adh_short:short chain dehydrogenase); PF08659.14(KR:KR domain); PF01370.25(Epimerase:NAD dependent epimerase/dehydratase family)	GO:0016614(molecular_function:oxidoreductase activity, acting on CH-OH group of donors); GO:0016616(molecular_function:oxidoreductase activity, acting on the CH-OH group of donors, NAD or NADP as acceptor); GO:0003824(molecular_function:catalytic activity); GO:0004316(molecular_function:3-oxoacyl-[acyl-carrier-protein] reductase (NADPH) activity); GO:0003674(molecular_function:molecular_function)…	CYT	WP_003939707.1(MULTISPECIES: SDR family oxidoreductase [Rhodococcus])			other	739.805	365.833	553.689	1261.07	1329.76	1068.93
N6G92_RS26650	0.1	151.351	0.00739	1513.51	10.5637	0.01671	up	yes	-2.13077	-1.77676	PM1Se|PM1	N6G92_RS26650	ENOG4111NA6(K:Transcription)	ENOG4111NA6(Transcriptional regulator)				PF00440.27(TetR_N:Bacterial regulatory proteins, tetR family); PF02909.21(TetR_C_1:Tetracyclin repressor-like, C-terminal domain)	GO:0009892(biological_process:negative regulation of metabolic process); GO:0080090(biological_process:regulation of primary metabolic process); GO:0019222(biological_process:regulation of metabolic process); GO:0031327(biological_process:negative regulation of cellular biosynthetic process); GO:0031326(biological_process:regulation of cellular biosynthetic process); GO:0031324(biological_process…	CYT	WP_261255364.1(TetR/AcrR family transcriptional regulator [Rhodococcus qingshengii])			other	202.501	153.383	98.1706	0.1	0.1	0.1
N6G92_RS05125	618.954	1835.77	0.007345	2.9659	1.5685	0.01663	up	yes	-2.13342	-1.77885	PM1Se|PM1	N6G92_RS05125	COG0768(M:Cell wall/membrane/envelope biogenesis)	COG0768(Channel that opens in response to stretch forces in the membrane lipid bilayer. May participate in the regulation of osmotic pressure changes within the cell (By similarity))				PF00905.26(Transpeptidase:Penicillin binding protein transpeptidase domain); PF05223.15(MecA_N:NTF2-like N-terminal transpeptidase domain)		CYT	WP_193595593.1(penicillin-binding transpeptidase domain-containing protein [Rhodococcus qingshengii])			signal_peptide(Sec/SPI)	1935.45	1971.07	1600.78	568.536	1007.59	280.732
N6G92_RS05315	0.1	181.861	0.007341	1818.61	10.8286	0.01663	up	yes	-2.13365	-1.77885	PM1Se|PM1	N6G92_RS05315	COG1940(S:Function unknown)	COG1940(zinc finger)	K25026	glk	map01250(Biosynthesis of nucleotide sugars); map00521(Streptomycin biosynthesis); map00520(Amino sugar and nucleotide sugar metabolism); map00524(Neomycin, kanamycin and gentamicin biosynthesis); map00052(Galactose metabolism); map00010(Glycolysis / Gluconeogenesis); map00500(Starch and sucrose metabolism)	PF00480.24(ROK:ROK family)	GO:0016301(molecular_function:kinase activity); GO:0016310(biological_process:phosphorylation); GO:0009987(biological_process:cellular process); GO:0016740(molecular_function:transferase activity); GO:0044237(biological_process:cellular metabolic process); GO:0003824(molecular_function:catalytic activity); GO:0006796(biological_process:phosphate-containing compound metabolic process); GO:0008150(…	CYT	WP_042920254.1(MULTISPECIES: ROK family protein [Rhodococcus])			other	150.863	253.919	140.802	0.1	0.1	0.1
N6G92_RS06440	1026.43	2753.96	0.007326	2.6831	1.4239	0.01662	up	yes	-2.13454	-1.77911	PM1Se|PM1	N6G92_RS06440	ENOG41128HY(S:Function unknown)	ENOG41128HY(-)					GO:0005575(cellular_component:cellular_component); GO:0016020(cellular_component:membrane); GO:0110165(cellular_component:cellular anatomical entity)	CYT	WP_261258029.1(hypothetical protein [Rhodococcus qingshengii])			signal_peptide(Sec/SPI)	2694.51	2751.84	2815.53	1658.82	486.484	933.97
N6G92_RS15370	18443	371.696	0.007324	0.02015	-5.6331	0.01662	down	yes	-2.13466	-1.77911	PM1Se|PM1	N6G92_RS15370	COG0509(E:Amino acid transport and metabolism)	COG0509(The glycine cleavage system catalyzes the degradation of glycine. The H protein shuttles the methylamine group of glycine from the P protein to the T protein (By similarity))	K02437	gcvH, GCSH	map00630(Glyoxylate and dicarboxylate metabolism); map00785(Lipoic acid metabolism); map00260(Glycine, serine and threonine metabolism)	PF01597.23(GCV_H:Glycine cleavage H-protein)	GO:0006546(biological_process:glycine catabolic process); GO:0019752(biological_process:carboxylic acid metabolic process); GO:1990204(cellular_component:oxidoreductase complex); GO:0009063(biological_process:cellular amino acid catabolic process); GO:0006807(biological_process:nitrogen compound metabolic process); GO:0044281(biological_process:small molecule metabolic process); GO:0044282(biolog…	CYT	WP_003946160.1(MULTISPECIES: glycine cleavage system protein GcvH [Rhodococcus])			other	476.585	428.657	209.847	25588.6	15486.4	14254
N6G92_RS18725	2722.8	7720.66	0.007247	2.8356	1.5037	0.01646	up	yes	-2.13924	-1.78331	PM1Se|PM1	N6G92_RS18725	COG0356(C:Energy production and conversion)	COG0356(it plays a direct role in the translocation of protons across the membrane (By similarity))	K02108	ATPF0A, atpB	map00195(Photosynthesis); map00190(Oxidative phosphorylation)	PF00119.24(ATP-synt_A:ATP synthase A chain)	GO:0005261(molecular_function:cation channel activity); GO:0003674(molecular_function:molecular_function); GO:0005575(cellular_component:cellular_component); GO:0045263(cellular_component:proton-transporting ATP synthase complex, coupling factor F(o)); GO:0046933(molecular_function:proton-transporting ATP synthase activity, rotational mechanism); GO:0015318(molecular_function:inorganic solute upt…	CYT	WP_003941403.1(MULTISPECIES: F0F1 ATP synthase subunit A [Rhodococcus])			other	9624.47	6718.54	6818.97	2800.35	2218.62	3149.43
N6G92_RS19060	0.1	300.937	0.007203	3009.37	11.5552	0.01637	up	yes	-2.14188	-1.78569	PM1Se|PM1	N6G92_RS19060	COG3135(Q:Secondary metabolites biosynthesis, transport and catabolism)	COG3135(benzoate transporter activity)	K05782	benE		PF03594.17(BenE:Benzoate membrane transport protein)	GO:1901702(molecular_function:salt transmembrane transporter activity); GO:0005342(molecular_function:organic acid transmembrane transporter activity); GO:0008514(molecular_function:organic anion transmembrane transporter activity); GO:0005215(molecular_function:transporter activity); GO:0042925(molecular_function:benzoate transporter activity); GO:0016020(cellular_component:membrane); GO:0005575…	CYT	WP_003941402.1(MULTISPECIES: benzoate/H(+) symporter BenE family transporter [Rhodococcus])			other	410.504	205.915	286.391	0.1	0.1	0.1
N6G92_RS22725	2714.59	9120.45	0.007192	3.3598	1.7484	0.01636	up	yes	-2.14255	-1.78595	PM1Se|PM1	N6G92_RS22725	ENOG410YKIG(S:Function unknown)	ENOG410YKIG(-)						CYT	WP_030535299.1(MULTISPECIES: hypothetical protein [Rhodococcus])			signal_peptide(Sec/SPI)	10095.5	9370.29	7895.55	4860.94	1324.33	1958.49
N6G92_RS04010	0.1	290.195	0.007133	2901.95	11.5028	0.01626	up	yes	-2.14612	-1.78861	PM1Se|PM1	N6G92_RS04010	ENOG410YAG9(S:Function unknown)	ENOG410YAG9(Alpha beta hydrolase)	K16050	hsaD	map00984(Steroid degradation)	PF00561.24(Abhydrolase_1:alpha/beta hydrolase fold); PF12697.11(Abhydrolase_6:Alpha/beta hydrolase family); PF12146.12(Hydrolase_4:Serine aminopeptidase, S33)	GO:0102296(molecular_function:4,5-9,10-diseco-3-hydroxy-5,9,17-trioxoandrosta-1(10),2-diene-4-oate hydrolase activity); GO:0016823(molecular_function:hydrolase activity, acting on acid carbon-carbon bonds, in ketonic substances); GO:0016787(molecular_function:hydrolase activity); GO:0003824(molecular_function:catalytic activity); GO:0003674(molecular_function:molecular_function); GO:0016822(molec…	CYT	WP_007734101.1(MULTISPECIES: alpha/beta fold hydrolase [Rhodococcus])			other	305.58	380.719	184.286	0.1	0.1	0.1
N6G92_RS06695	0.1	364.495	0.007128	3644.95	11.8317	0.01626	up	yes	-2.14642	-1.78861	PM1Se|PM1	N6G92_RS06695	COG2141(K:Transcription)	COG2141(Transcriptional regulator)				PF00296.24(Bac_luciferase:Luciferase-like monooxygenase)	GO:0003824(molecular_function:catalytic activity); GO:0016705(molecular_function:oxidoreductase activity, acting on paired donors, with incorporation or reduction of molecular oxygen); GO:0003674(molecular_function:molecular_function); GO:0016491(molecular_function:oxidoreductase activity)	CYT	WP_208689788.1(TIGR03617 family F420-dependent LLM class oxidoreductase [Rhodococcus qingshengii])			other	507.775	282.973	302.738	0.1	0.1	0.1
N6G92_RS00430	0.1	172.021	0.007074	1720.21	10.7484	0.01618	up	yes	-2.14972	-1.79075	PM1Se|PM1	N6G92_RS00430	COG0318(P:Inorganic ion transport and metabolism)	COG0318(p-type ATPase)	K01897	ACSL, fadD	map04714(Thermogenesis); map02024(Quorum sensing); map03320(PPAR signaling pathway); map04920(Adipocytokine signaling pathway); map00061(Fatty acid biosynthesis); map00071(Fatty acid degradation); map04146(Peroxisome); map04216(Ferroptosis)	PF00501.32(AMP-binding:AMP-binding enzyme); PF13193.10(AMP-binding_C:AMP-binding enzyme C-terminal domain)	GO:0003824(molecular_function:catalytic activity); GO:0003674(molecular_function:molecular_function); GO:0016874(molecular_function:ligase activity)	CYT	WP_261256533.1(long-chain fatty acid--CoA ligase [Rhodococcus qingshengii])			other	235.147	119.352	161.565	0.1	0.1	0.1
N6G92_RS08320	911.847	2417.43	0.007081	2.6511	1.4066	0.01618	up	yes	-2.14929	-1.79075	PM1Se|PM1	N6G92_RS08320	COG1333(O:Posttranslational modification, protein turnover, chaperones)	COG1333(Cytochrome c biogenesis protein)	K07399	resB, ccs1		PF05140.18(ResB:ResB-like family)	GO:0065003(biological_process:macromolecular complex assembly); GO:0022607(biological_process:cellular component assembly); GO:0043933(biological_process:macromolecular complex subunit organization); GO:0071840(biological_process:cellular component organization or biogenesis); GO:0016020(cellular_component:membrane); GO:0017004(biological_process:cytochrome complex assembly); GO:0005575(cellular_…	CYT	WP_063314766.1(MULTISPECIES: cytochrome c biogenesis protein ResB [Rhodococcus])			other	2943.58	1968.78	2339.95	829.169	1080.97	825.398
N6G92_RS18990	652.315	1585.28	0.007062	2.4302	1.2811	0.01618	up	yes	-2.15046	-1.79075	PM1Se|PM1	N6G92_RS18990	COG2190(G:Carbohydrate transport and metabolism)	COG2190(pts system)	K02777	crr	map02026(Biofilm formation - Escherichia coli); map00520(Amino sugar and nucleotide sugar metabolism); map00010(Glycolysis / Gluconeogenesis); map00500(Starch and sucrose metabolism); map02060(Phosphotransferase system (PTS)); map05111(Biofilm formation - Vibrio cholerae)	PF00358.24(PTS_EIIA_1:phosphoenolpyruvate-dependent sugar phosphotransferase system, EIIA 1)	GO:0003674(molecular_function:molecular_function); GO:0009987(biological_process:cellular process); GO:0055085(biological_process:transmembrane transport); GO:0006810(biological_process:transport); GO:0098704(biological_process:carbohydrate import across plasma membrane); GO:0008643(biological_process:carbohydrate transport); GO:0009401(biological_process:phosphoenolpyruvate-dependent sugar phosp…	CYT	WP_019749215.1(MULTISPECIES: glucose PTS transporter subunit IIA [Rhodococcus])			other	1845.63	1362.67	1547.54	547.036	887.555	522.356
N6G92_RS21915	0.1	434.408	0.007082	4344.08	12.0848	0.01618	up	yes	-2.14923	-1.79075	PM1Se|PM1	N6G92_RS21915	COG1668(C:Energy production and conversion); COG1668(P:Inorganic ion transport and metabolism)	COG1668((ABC) transporter); COG1668((ABC) transporter)	K01992	ABC-2.P		PF12698.11(ABC2_membrane_3:ABC-2 family transporter protein)	GO:0042626(molecular_function:ATPase activity, coupled to transmembrane movement of substances); GO:0005215(molecular_function:transporter activity); GO:0016020(cellular_component:membrane); GO:0140359(molecular_function:ABC-type transmembrane transporter activity); GO:0005575(cellular_component:cellular_component); GO:0015399(molecular_function:primary active transmembrane transporter activity);…	CYT	WP_007733417.1(MULTISPECIES: ABC transporter permease [Rhodococcus])			other	309.688	598.077	395.458	0.1	0.1	0.1
N6G92_RS28960	0.1	177.628	0.007085	1776.28	10.7946	0.01618	up	yes	-2.14905	-1.79075	PM1Se|PM1	N6G92_RS28960	COG0740(F:Nucleotide transport and metabolism)	COG0740(Provides the precursors necessary for DNA synthesis. Catalyzes the biosynthesis of deoxyribonucleotides from the corresponding ribonucleotides (By similarity))	K01358	clpP, CLPP	map04212(Longevity regulating pathway - worm); map04112(Cell cycle - Caulobacter)	PF00574.27(CLP_protease:Clp protease)	GO:0004176(molecular_function:ATP-dependent peptidase activity); GO:0004252(molecular_function:serine-type endopeptidase activity); GO:0004175(molecular_function:endopeptidase activity); GO:0006807(biological_process:nitrogen compound metabolic process); GO:0003674(molecular_function:molecular_function); GO:0008233(molecular_function:peptidase activity); GO:0008236(molecular_function:serine-type …	CYT	WP_007735229.1(MULTISPECIES: ATP-dependent Clp protease proteolytic subunit [Rhodococcus])			other	244.274	162.574	126.037	0.1	0.1	0.1
N6G92_RS21610	0.1	206.18	0.007001	2061.8	11.0097	0.01607	up	yes	-2.15422	-1.79371	PM1Se|PM1	N6G92_RS21610	COG1733(K:Transcription)	COG1733(transcription, DNA-dependent)				PF01638.21(HxlR:HxlR-like helix-turn-helix)		CYT	WP_223304418.1(MULTISPECIES: helix-turn-helix domain-containing protein [Rhodococcus])			other	141.607	196.294	280.639	0.1	0.1	0.1
N6G92_RS17655	761.415	206.955	0.006987	0.2718	-1.8794	0.01605	down	yes	-2.15509	-1.79425	PM1Se|PM1	N6G92_RS17655	COG0745(H:Coenzyme transport and metabolism)	COG0745(magnesium chelatase)	K07667	kdpE	map02024(Quorum sensing); map02020(Two-component system)	PF00072.28(Response_reg:Response regulator receiver domain); PF00486.32(Trans_reg_C:Transcriptional regulatory protein, C terminal)	GO:0080090(biological_process:regulation of primary metabolic process); GO:0019222(biological_process:regulation of metabolic process); GO:0031326(biological_process:regulation of cellular biosynthetic process); GO:0031323(biological_process:regulation of cellular metabolic process); GO:0003674(molecular_function:molecular_function); GO:0007165(biological_process:signal transduction); GO:0003676(…	CYT	WP_003944545.1(MULTISPECIES: response regulator [Rhodococcus])			other	219.833	264.645	136.385	738.619	948.438	597.189
N6G92_RS23925	0.1	617.469	0.006981	6174.69	12.5922	0.01605	up	yes	-2.15546	-1.79425	PM1Se|PM1	N6G92_RS23925	COG0847(L:Replication, recombination and repair)	COG0847(DNA polymerase iii)	K02342	dnaQ	map03430(Mismatch repair); map03440(Homologous recombination); map03030(DNA replication)	PF00929.28(RNase_T:Exonuclease)	GO:0016787(molecular_function:hydrolase activity); GO:0004518(molecular_function:nuclease activity); GO:0097159(molecular_function:organic cyclic compound binding); GO:0004527(molecular_function:exonuclease activity); GO:0016788(molecular_function:hydrolase activity, acting on ester bonds); GO:0003824(molecular_function:catalytic activity); GO:0003674(molecular_function:molecular_function); GO:00…	CYT	WP_047271154.1(MULTISPECIES: 3'-5' exonuclease [Rhodococcus])			other	845.84	572.855	433.712	0.1	0.1	0.1
N6G92_RS23825	0.1	164.31	0.006906	1643.1	10.6822	0.01591	up	yes	-2.16015	-1.79806	PM1Se|PM1	N6G92_RS23825	ENOG410ZVIB(S:Function unknown)	ENOG410ZVIB(-)						CYT	WP_261255000.1(hypothetical protein [Rhodococcus qingshengii])			other	171.04	105.655	216.235	0.1	0.1	0.1
N6G92_RS11315	0.1	241.58	0.006865	2415.8	11.2383	0.01582	up	yes	-2.16273	-1.80052	PM1Se|PM1	N6G92_RS11315	COG2896(H:Coenzyme transport and metabolism)	COG2896(Catalyzes, together with MoaC, the conversion of 5'-GTP to cyclic pyranopterin monophosphate (cPMP or molybdopterin precursor Z) (By similarity))	K03639	moaA, CNX2	map04122(Sulfur relay system); map00790(Folate biosynthesis); map01240(Biosynthesis of cofactors)	PF06463.17(Mob_synth_C:Molybdenum Cofactor Synthesis C); PF04055.25(Radical_SAM:Radical SAM superfamily)	GO:0006777(biological_process:Mo-molybdopterin cofactor biosynthetic process); GO:0035639(molecular_function:purine ribonucleoside triphosphate binding); GO:1901363(molecular_function:heterocyclic compound binding); GO:0044249(biological_process:cellular biosynthetic process); GO:0006807(biological_process:nitrogen compound metabolic process); GO:0003674(molecular_function:molecular_function); GO…	CYT	WP_047271625.1(MULTISPECIES: GTP 3',8-cyclase MoaA [Rhodococcus])			other	298.166	148.018	278.557	0.1	0.1	0.1
N6G92_RS23990	0.1	189.202	0.00685	1892.02	10.8857	0.0158	up	yes	-2.16368	-1.80107	PM1Se|PM1	N6G92_RS23990	COG1597(M:Cell wall/membrane/envelope biogenesis)	COG1597(nucleotidyl transferase)	K07029	dagK	map00564(Glycerophospholipid metabolism); map00561(Glycerolipid metabolism)	PF19279.3(YegS_C:YegS C-terminal NAD kinase beta sandwich-like domain); PF00781.28(DAGK_cat:Diacylglycerol kinase catalytic domain)		CYT	WP_149357924.1(MULTISPECIES: diacylglycerol kinase [Rhodococcus])			other	262.427	160.245	144.932	0.1	0.1	0.1
N6G92_RS08895	477.658	1311.18	0.006838	2.745	1.4568	0.01578	up	yes	-2.16444	-1.80162	PM1Se|PM1	N6G92_RS08895	COG1454(S:Function unknown)	COG1454(Protein of unknown function (DUF3151))				PF00465.23(Fe-ADH:Iron-containing alcohol dehydrogenase); PF13685.10(Fe-ADH_2:Iron-containing alcohol dehydrogenase)		CYT	WP_003942060.1(MULTISPECIES: iron-containing alcohol dehydrogenase [Rhodococcus])			other	1209.88	1283.8	1439.87	594.914	653.758	184.301
N6G92_RS09785	0.1	446.757	0.006796	4467.57	12.1253	0.0157	up	yes	-2.16711	-1.80382	PM1Se|PM1	N6G92_RS09785	COG1171(K:Transcription)	COG1171(Transcriptional regulator)	K01754	E4.3.1.19, ilvA, tdcB	map00260(Glycine, serine and threonine metabolism); map00290(Valine, leucine and isoleucine biosynthesis)	PF00291.29(PALP:Pyridoxal-phosphate dependent enzyme)	GO:0044238(biological_process:primary metabolic process); GO:0006520(biological_process:cellular amino acid metabolic process); GO:1901564(biological_process:organonitrogen compound metabolic process); GO:0006082(biological_process:organic acid metabolic process); GO:0071704(biological_process:organic substance metabolic process); GO:0009987(biological_process:cellular process); GO:0044237(biolog…	CYT	WP_050656871.1(MULTISPECIES: pyridoxal-phosphate dependent enzyme [Rhodococcus])			other	281.505	482.683	576.084	0.1	0.1	0.1
N6G92_RS25440	490.778	1472.11	0.006787	2.9996	1.5848	0.01569	up	yes	-2.16768	-1.8041	PM1Se|PM1	N6G92_RS25440	COG0599(K:Transcription)	COG0599(Tetr family transcriptional regulator)	K14727	pcaL	map00362(Benzoate degradation)	PF00561.24(Abhydrolase_1:alpha/beta hydrolase fold); PF02627.24(CMD:Carboxymuconolactone decarboxylase family); PF12697.11(Abhydrolase_6:Alpha/beta hydrolase family); PF12146.12(Hydrolase_4:Serine aminopeptidase, S33); PF03096.18(Ndr:Ndr family)	GO:0016788(molecular_function:hydrolase activity, acting on ester bonds); GO:0047570(molecular_function:3-oxoadipate enol-lactonase activity); GO:0003824(molecular_function:catalytic activity); GO:0016787(molecular_function:hydrolase activity); GO:0016209(molecular_function:antioxidant activity); GO:0009987(biological_process:cellular process); GO:0006725(biological_process:cellular aromatic comp…	CYT	WP_064114168.1(MULTISPECIES: 3-oxoadipate enol-lactonase [Rhodococcus])			other	1578.48	1451.38	1386.47	701.897	127.648	642.788
N6G92_RS06070	820.311	2023.62	0.006765	2.4669	1.3027	0.01565	up	yes	-2.16909	-1.80521	PM1Se|PM1	N6G92_RS06070	COG1473(S:Function unknown)	COG1473(Catalyzes the 2'-O-methylation of the ribose of cytidine 1402 (C1402) in 16S rRNA (By similarity))				PF01546.32(Peptidase_M20:Peptidase family M20/M25/M40); PF07687.18(M20_dimer:Peptidase dimerisation domain)	GO:0016787(molecular_function:hydrolase activity); GO:0003674(molecular_function:molecular_function); GO:0003824(molecular_function:catalytic activity)	CYT	WP_054826864.1(amidohydrolase [Rhodococcus qingshengii])			other	2063.89	2081.83	1925.14	1252.58	732.883	475.466
N6G92_RS11175	979.977	2479.54	0.006659	2.5302	1.3393	0.01543	up	yes	-2.17594	-1.81135	PM1Se|PM1	N6G92_RS11175	COG0702(G:Carbohydrate transport and metabolism); COG0702(M:Cell wall/membrane/envelope biogenesis)	COG0702(epimerase dehydratase); COG0702(epimerase dehydratase)				PF11066.12(DUF2867:Protein of unknown function (DUF2867)); PF13460.10(NAD_binding_10:NAD(P)H-binding); PF01370.25(Epimerase:NAD dependent epimerase/dehydratase family); PF05368.17(NmrA:NmrA-like family); PF01073.23(3Beta_HSD:3-beta hydroxysteroid dehydrogenase/isomerase family); PF16363.9(GDP_Man_Dehyd:GDP-mannose 4,6 dehydratase)		CYT	WP_047271649.1(SDR family oxidoreductase [Rhodococcus qingshengii])			other	2723.4	2420.18	2295.04	951.523	543.194	1445.21
N6G92_RS24240	0.1	318.285	0.006651	3182.85	11.6361	0.01543	up	yes	-2.17646	-1.81135	PM1Se|PM1	N6G92_RS24240	ENOG4111M5U(K:Transcription); COG1522(K:Transcription)	ENOG4111M5U(Asn-C family transcriptional regulator); COG1522(Asn-C family transcriptional regulator)				PF01037.25(AsnC_trans_reg:Lrp/AsnC ligand binding domain); PF13404.10(HTH_AsnC-type:AsnC-type helix-turn-helix domain); PF13412.10(HTH_24:Winged helix-turn-helix DNA-binding)	GO:0043565(molecular_function:sequence-specific DNA binding); GO:0097159(molecular_function:organic cyclic compound binding); GO:0003674(molecular_function:molecular_function); GO:0005488(molecular_function:binding); GO:0003676(molecular_function:nucleic acid binding); GO:0003677(molecular_function:DNA binding); GO:1901363(molecular_function:heterocyclic compound binding)	CYT	WP_172436471.1(Lrp/AsnC family transcriptional regulator [Rhodococcus erythropolis])			other	195.25	382.859	376.745	0.1	0.1	0.1
N6G92_RS23880	0.1	118.349	0.006565	1183.49	10.2088	0.01525	up	yes	-2.1821	-1.81645	PM1Se|PM1	N6G92_RS23880	COG0747(K:Transcription)	COG0747(Tetr family transcriptional regulator)	K02035	ABC.PE.S	map02024(Quorum sensing)	PF00496.26(SBP_bac_5:Bacterial extracellular solute-binding proteins, family 5 Middle)	GO:0043190(cellular_component:ATP-binding cassette (ABC) transporter complex); GO:0009987(biological_process:cellular process); GO:1902495(cellular_component:transmembrane transporter complex); GO:0098797(cellular_component:plasma membrane protein complex); GO:0006810(biological_process:transport); GO:1990351(cellular_component:transporter complex); GO:0051179(biological_process:localization); GO…	CYT	WP_064687688.1(MULTISPECIES: ABC transporter substrate-binding protein [Rhodococcus])			signal_peptide(Sec/SPI)	149.85	74.075	131.123	0.1	0.1	0.1
N6G92_RS18120	1131.23	3161.26	0.006437	2.7945	1.4826	0.01499	up	yes	-2.19064	-1.82391	PM1Se|PM1	N6G92_RS18120	ENOG4111FQQ(S:Function unknown)	ENOG4111FQQ(-)						CYT	WP_261259693.1(DUF1542 domain-containing protein [Rhodococcus qingshengii])			other	3871.97	2725.22	2886.58	1031.6	1428.64	933.464
N6G92_RS26355	2366.58	751.934	0.006442	0.3177	-1.6543	0.01499	down	yes	-2.19031	-1.82391	PM1Se|PM1	N6G92_RS26355	COG2910(S:Function unknown)	COG2910(Nad-dependent epimerase dehydratase)	K07118	K07118		PF13460.10(NAD_binding_10:NAD(P)H-binding); PF01370.25(Epimerase:NAD dependent epimerase/dehydratase family)		CYT	WP_042446256.1(MULTISPECIES: NAD(P)H-binding protein [Rhodococcus])			other	683.051	562.408	1010.34	1819.89	2542.35	2737.5
N6G92_RS17265	710.938	1587.7	0.006398	2.2332	1.1591	0.01493	up	yes	-2.19328	-1.82565	PM1Se|PM1	N6G92_RS17265	ENOG410XPNP(S:Function unknown)	ENOG410XPNP(TAP domain-containing protein)				PF00561.24(Abhydrolase_1:alpha/beta hydrolase fold); PF08386.14(Abhydrolase_4:TAP-like protein)	GO:0016787(molecular_function:hydrolase activity); GO:0003674(molecular_function:molecular_function); GO:0003824(molecular_function:catalytic activity)	CYT	WP_261254118.1(alpha/beta hydrolase [Rhodococcus qingshengii])			signal_peptide(Sec/SPI)	1653.19	1761.26	1348.64	698.646	520.81	913.359
N6G92_RS09915	0.1	164.166	0.006347	1641.66	10.6809	0.01482	up	yes	-2.19675	-1.82886	PM1Se|PM1	N6G92_RS09915	COG0583(J:Translation, ribosomal structure and biogenesis)	COG0583(Exchanges the guanine residue with 7-aminomethyl-7- deazaguanine in tRNAs with GU(N) anticodons (tRNA-Asp, -Asn, -His and -Tyr). After this exchange, a cyclopentendiol moiety is attached to the 7-aminomethyl group of 7-deazaguanine, resulting in the hypermodified nucleoside queuosine (Q) (7-(((4,5-cis- dihydroxy-2-cyclopenten-1-yl)amino)methyl)-7-deazaguanosine) (By similarity))				PF03466.24(LysR_substrate:LysR substrate binding domain); PF00126.31(HTH_1:Bacterial regulatory helix-turn-helix protein, lysR family)	GO:0032774(biological_process:RNA biosynthetic process); GO:0090304(biological_process:nucleic acid metabolic process); GO:0044249(biological_process:cellular biosynthetic process); GO:0034641(biological_process:cellular nitrogen compound metabolic process); GO:0006807(biological_process:nitrogen compound metabolic process); GO:0003674(molecular_function:molecular_function); GO:0005488(molecular_…	CYT	WP_030535095.1(MULTISPECIES: LysR family transcriptional regulator [Rhodococcus])			other	116.087	153.434	222.978	0.1	0.1	0.1
N6G92_RS16175	0.1	443.631	0.006286	4436.31	12.1151	0.01468	up	yes	-2.20094	-1.83298	PM1Se|PM1	N6G92_RS16175	ENOG4111GTM(S:Function unknown)	ENOG4111GTM(Glyoxalase Bleomycin resistance protein (Dioxygenase)					GO:0003824(molecular_function:catalytic activity); GO:0016829(molecular_function:lyase activity); GO:0003674(molecular_function:molecular_function)	CYT	WP_021333651.1(MULTISPECIES: glyoxalase [Rhodococcus])			other	302.377	434.097	594.42	0.1	0.1	0.1
N6G92_RS29045	643.753	2052.09	0.006286	3.1877	1.6725	0.01468	up	yes	-2.20094	-1.83298	PM1Se|PM1	N6G92_RS29045						PF08450.16(SGL:SMP-30/Gluconolactonase/LRE-like region)		CYT	WP_030537653.1(MULTISPECIES: SMP-30/gluconolactonase/LRE family protein [Rhodococcus])			signal_peptide(Sec/SPI)	2010.57	2229.01	1916.69	453.967	334.948	1142.34
N6G92_RS04915	1200.86	481.703	0.006233	0.4011	-1.318	0.01459	down	yes	-2.20461	-1.83565	PM1Se|PM1	N6G92_RS04915	COG1680(T:Signal transduction mechanisms)	COG1680(carbon starvation protein)				PF00144.28(Beta-lactamase:Beta-lactamase)	GO:0016787(molecular_function:hydrolase activity); GO:0003674(molecular_function:molecular_function); GO:0003824(molecular_function:catalytic activity)	CYT	WP_007734413.1(MULTISPECIES: serine hydrolase domain-containing protein [Rhodococcus])			other	503.24	459.516	482.354	959.071	1213.83	1429.66
N6G92_RS16745	0.1	67.2005	0.006195	672.005	9.3923	0.01452	up	yes	-2.20726	-1.83773	PM1Se|PM1	N6G92_RS16745							GO:0005575(cellular_component:cellular_component); GO:0016020(cellular_component:membrane); GO:0110165(cellular_component:cellular anatomical entity)	CYT	WP_054828011.1(hypothetical protein [Rhodococcus qingshengii])			other	51.7293	57.4413	92.431	0.1	0.1	0.1
N6G92_RS12095	542.536	1625.6	0.006174	2.9963	1.5832	0.01448	up	yes	-2.20873	-1.83893	PM1Se|PM1	N6G92_RS12095	ENOG4112CJV(S:Function unknown)	ENOG4112CJV(Protein of unknown function (DUF1049))				PF06305.15(LapA_dom:Lipopolysaccharide assembly protein A domain)	GO:0005575(cellular_component:cellular_component); GO:0016020(cellular_component:membrane); GO:0110165(cellular_component:cellular anatomical entity); GO:0005886(cellular_component:plasma membrane)	CYT	WP_207623860.1(MULTISPECIES: lipopolysaccharide assembly protein LapA domain-containing protein [Rhodococcus])			other	1866.51	1587.74	1422.57	759.761	232.585	635.263
N6G92_RS10380	0.1	336.485	0.006108	3364.85	11.7163	0.01436	up	yes	-2.21339	-1.84254	PM1Se|PM1	N6G92_RS10380	ENOG4111SE4(S:Function unknown)	ENOG4111SE4(Acyl-CoA dehydrogenase, N-terminal domain)	K00253	IVD, ivd	map00280(Valine, leucine and isoleucine degradation)	PF02771.20(Acyl-CoA_dh_N:Acyl-CoA dehydrogenase, N-terminal domain)	GO:0043168(molecular_function:anion binding); GO:0050660(molecular_function:flavin adenine dinucleotide binding); GO:0097159(molecular_function:organic cyclic compound binding); GO:0016627(molecular_function:oxidoreductase activity, acting on the CH-CH group of donors); GO:0000166(molecular_function:nucleotide binding); GO:0036094(molecular_function:small molecule binding); GO:0003824(molecular_f…	CYT	WP_261258787.1(acyl-CoA dehydrogenase family protein [Rhodococcus qingshengii])			other	443.796	223.911	341.746	0.1	0.1	0.1
N6G92_RS21775	584.91	1517.5	0.006086	2.5944	1.3754	0.01432	up	yes	-2.21496	-1.84375	PM1Se|PM1	N6G92_RS21775	COG2220(S:Function unknown)	COG2220((Lipo)protein)				PF12706.11(Lactamase_B_2:Beta-lactamase superfamily domain); PF13483.10(Lactamase_B_3:Beta-lactamase superfamily domain)		CYT	WP_058226096.1(MBL fold metallo-hydrolase [Rhodococcus qingshengii])			signal_peptide(Sec/SPI)	1435.51	1637.79	1479.2	319.168	886.847	548.716
N6G92_RS14165	1177.22	3798.19	0.006067	3.2264	1.6899	0.01428	up	yes	-2.21631	-1.84497	PM1Se|PM1	N6G92_RS14165	COG1559(S:Function unknown)	COG1559(Aminodeoxychorismate lyase)	K07082	K07082		PF02618.20(YceG:YceG-like family)	GO:0030203(biological_process:glycosaminoglycan metabolic process); GO:0005886(cellular_component:plasma membrane); GO:0044249(biological_process:cellular biosynthetic process); GO:0006807(biological_process:nitrogen compound metabolic process); GO:0003674(molecular_function:molecular_function); GO:0009252(biological_process:peptidoglycan biosynthetic process); GO:0071840(biological_process:cellu…	CYT	WP_042445689.1(MULTISPECIES: endolytic transglycosylase MltG [Rhodococcus])			other	4414.11	3768.96	3211.49	662.504	1020.55	1848.6
N6G92_RS06725	0.1	115.927	0.006007	1159.27	10.179	0.01416	up	yes	-2.22062	-1.84863	PM1Se|PM1	N6G92_RS06725	ENOG410YI6Q(E:Amino acid transport and metabolism); COG0683(E:Amino acid transport and metabolism)	ENOG410YI6Q(extracellular ligand-binding receptor); COG0683((ABC) transporter)	K01999	livK	map02024(Quorum sensing); map02010(ABC transporters)	PF13458.10(Peripla_BP_6:Periplasmic binding protein); PF01094.32(ANF_receptor:Receptor family ligand binding region); PF13433.10(Peripla_BP_5:Periplasmic binding protein domain)		CYT	WP_007726702.1(MULTISPECIES: ABC transporter substrate-binding protein [Rhodococcus])			signal_peptide(Sec/SPI)	157.161	83.1806	107.441	0.1	0.1	0.1
N6G92_RS11425	0.1	232.648	0.005948	2326.48	11.1839	0.01405	up	yes	-2.2249	-1.85201	PM1Se|PM1	N6G92_RS11425	COG1523(G:Carbohydrate transport and metabolism)	COG1523(Glycogen debranching enzyme)	K01214	ISA, treX	map00500(Starch and sucrose metabolism)	PF02922.22(CBM_48:Carbohydrate-binding module 48 (Isoamylase N-terminal domain)); PF00128.28(Alpha-amylase:Alpha amylase, catalytic domain)		CYT	WP_204855691.1(glycogen debranching protein GlgX [Rhodococcus qingshengii])			other	299.206	248.141	150.596	0.1	0.1	0.1
N6G92_RS16925	0.1	200.752	0.005901	2007.52	10.9712	0.01397	up	yes	-2.22834	-1.85449	PM1Se|PM1	N6G92_RS16925	COG1940(G:Carbohydrate transport and metabolism)	COG1940(ROK family)	K25026	glk	map01250(Biosynthesis of nucleotide sugars); map00521(Streptomycin biosynthesis); map00520(Amino sugar and nucleotide sugar metabolism); map00524(Neomycin, kanamycin and gentamicin biosynthesis); map00052(Galactose metabolism); map00010(Glycolysis / Gluconeogenesis); map00500(Starch and sucrose metabolism)	PF00480.24(ROK:ROK family); PF02685.20(Glucokinase:Glucokinase)	GO:0019200(molecular_function:carbohydrate kinase activity); GO:0016301(molecular_function:kinase activity); GO:0016773(molecular_function:phosphotransferase activity, alcohol group as acceptor); GO:0016310(biological_process:phosphorylation); GO:0009987(biological_process:cellular process); GO:0004396(molecular_function:hexokinase activity); GO:0016740(molecular_function:transferase activity); G…	CYT	WP_020969875.1(MULTISPECIES: ROK family protein [Rhodococcus])			other	267.267	137.365	197.625	0.1	0.1	0.1
N6G92_RS23575	1730.1	406.185	0.005838	0.2348	-2.0905	0.01384	down	yes	-2.23299	-1.85855	PM1Se|PM1	N6G92_RS23575	COG1733(S:Function unknown)	COG1733(-)				PF01638.21(HxlR:HxlR-like helix-turn-helix)		CYT	WP_007731459.1(MULTISPECIES: helix-turn-helix domain-containing protein [Rhodococcus])			other	244.099	406.852	567.603	1390.31	2164.82	1635.17
N6G92_RS22135	1613.79	267.952	0.005813	0.166	-2.5907	0.0138	down	yes	-2.23485	-1.85981	PM1Se|PM1	N6G92_RS22135	COG2390(S:Function unknown)	COG2390(-)	K05346	deoR		PF04198.17(Sugar-bind:Putative sugar-binding domain); PF04545.20(Sigma70_r4:Sigma-70, region 4)	GO:0032774(biological_process:RNA biosynthetic process); GO:0030246(molecular_function:carbohydrate binding); GO:0090304(biological_process:nucleic acid metabolic process); GO:0044249(biological_process:cellular biosynthetic process); GO:0034641(biological_process:cellular nitrogen compound metabolic process); GO:0006807(biological_process:nitrogen compound metabolic process); GO:0003674(molecula…	CYT	WP_007733475.1(MULTISPECIES: sugar-binding domain-containing protein [Rhodococcus])			other	224.396	300.941	278.519	2112.01	1336.07	1393.28
N6G92_RS00930	1040.21	348.621	0.00575	0.3351	-1.5773	0.01371	down	yes	-2.23958	-1.86265	PM1Se|PM1	N6G92_RS00930	ENOG410ZB5K(S:Function unknown)	ENOG410ZB5K(-)						CYT	WP_003945395.1(MULTISPECIES: hypothetical protein [Rhodococcus])			other	416.836	344.482	284.545	861.232	1274.85	984.532
N6G92_RS19750	0.1	206.354	0.005751	2063.54	11.0109	0.01371	up	yes	-2.2395	-1.86265	PM1Se|PM1	N6G92_RS19750	ENOG410Y0BF(S:Function unknown); ENOG410Z3AP(S:Function unknown)	ENOG410Y0BF(Polyketide cyclase / dehydrase and lipid transport); ENOG410Z3AP(Activator of Hsp90 ATPase homolog 1-like protein)				PF10604.13(Polyketide_cyc2:Polyketide cyclase / dehydrase and lipid transport)		CYT	WP_007736117.1(MULTISPECIES: SRPBCC family protein [Rhodococcus])			other	246.844	129.786	242.432	0.1	0.1	0.1
N6G92_RS27480	2519.74	1027.49	0.005762	0.4078	-1.2941	0.01371	down	yes	-2.23867	-1.86265	PM1Se|PM1	N6G92_RS27480	COG1250(S:Function unknown)	COG1250(Protein of unknown function (DUF2631))	K00022	HADH	map00310(Lysine degradation); map00280(Valine, leucine and isoleucine degradation); map00071(Fatty acid degradation); map00650(Butanoate metabolism); map00907(Pinene, camphor and geraniol degradation); map00930(Caprolactam degradation); map00062(Fatty acid elongation); map00380(Tryptophan metabolism)	PF02737.22(3HCDH_N:3-hydroxyacyl-CoA dehydrogenase, NAD binding domain); PF00725.26(3HCDH:3-hydroxyacyl-CoA dehydrogenase, C-terminal domain); PF03446.19(NAD_binding_2:NAD binding domain of 6-phosphogluconate dehydrogenase)	GO:0006631(biological_process:fatty acid metabolic process); GO:0051287(molecular_function:NAD binding); GO:0019752(biological_process:carboxylic acid metabolic process); GO:0044248(biological_process:cellular catabolic process); GO:0003674(molecular_function:molecular_function); GO:0044281(biological_process:small molecule metabolic process); GO:0000166(molecular_function:nucleotide binding); GO…	CYT	WP_261255660.1(3-hydroxyacyl-CoA dehydrogenase [Rhodococcus qingshengii])			other	1127.22	878.05	1077.2	2406.98	3027.5	2124.75
N6G92_RS05610	1107	2547.4	0.005668	2.3012	1.2024	0.01355	up	yes	-2.2458	-1.86774	PM1Se|PM1	N6G92_RS05610	COG2837(S:Function unknown)	COG2837(Domain of unknown function (DUF1918))	K15733	E1.11.1.19		PF20628.1(Dyp_perox_C:Dyp-type peroxidase, C-terminal); PF04261.16(Dyp_perox_N:Dyp-type peroxidase, N-terminal)	GO:0020037(molecular_function:heme binding); GO:0046906(molecular_function:tetrapyrrole binding); GO:0097159(molecular_function:organic cyclic compound binding); GO:0016209(molecular_function:antioxidant activity); GO:1901363(molecular_function:heterocyclic compound binding); GO:0003824(molecular_function:catalytic activity); GO:0003674(molecular_function:molecular_function); GO:0005488(molecular…	CYT	WP_042920208.1(MULTISPECIES: Dyp-type peroxidase [Rhodococcus])			signal_peptide(Sec/SPI)	2920.39	2621.34	2100.46	1328.97	934.256	1057.76
N6G92_RS04615	0.1	299.339	0.005648	2993.39	11.5476	0.01352	up	yes	-2.24734	-1.8687	PM1Se|PM1	N6G92_RS04615	ENOG410XQXR(I:Lipid transport and metabolism)	ENOG410XQXR()-reductase)				PF00106.29(adh_short:short chain dehydrogenase); PF13561.10(adh_short_C2:Enoyl-(Acyl carrier protein) reductase); PF08659.14(KR:KR domain)	GO:0016614(molecular_function:oxidoreductase activity, acting on CH-OH group of donors); GO:0016616(molecular_function:oxidoreductase activity, acting on the CH-OH group of donors, NAD or NADP as acceptor); GO:0003824(molecular_function:catalytic activity); GO:0004316(molecular_function:3-oxoacyl-[acyl-carrier-protein] reductase (NADPH) activity); GO:0003674(molecular_function:molecular_function)…	CYT	WP_007734334.1(MULTISPECIES: 3-oxoacyl-ACP reductase [Rhodococcus])			other	390.581	199.605	307.832	0.1	0.1	0.1
N6G92_RS18330	0.1	293.423	0.005655	2934.23	11.5188	0.01352	up	yes	-2.2468	-1.8687	PM1Se|PM1	N6G92_RS18330	ENOG410XVNA(S:Function unknown); ENOG410XQBH(S:Function unknown); ENOG41118IU(S:Function unknown)	ENOG410XVNA(-); ENOG410XQBH(Lpxtg-motif cell wall anchor domain protein); ENOG41118IU(cell wall anchor domain protein)	K20276	bapA	map02024(Quorum sensing)	PF19407.3(DUF5979:Domain of unknown function (DUF5979)); PF17961.5(Big_8:Bacterial Ig domain)		CYT	WP_261254285.1(DUF5979 domain-containing protein [Rhodococcus qingshengii])			signal_peptide(Sec/SPI)	348.603	184.99	346.675	0.1	0.1	0.1
N6G92_RS26450	600.501	152.785	0.005632	0.2544	-1.9748	0.0135	down	yes	-2.24857	-1.86934	PM1Se|PM1	N6G92_RS26450	ENOG410YIVT(K:Transcription)	ENOG410YIVT(GntR Family Transcriptional Regulator)				PF07729.16(FCD:FCD domain); PF00392.25(GntR:Bacterial regulatory proteins, gntR family)	GO:0032774(biological_process:RNA biosynthetic process); GO:0090304(biological_process:nucleic acid metabolic process); GO:0044249(biological_process:cellular biosynthetic process); GO:0034641(biological_process:cellular nitrogen compound metabolic process); GO:0006807(biological_process:nitrogen compound metabolic process); GO:0003674(molecular_function:molecular_function); GO:0005488(molecular_…	CYT	ARE36405.1(GntR family transcriptional regulator [Rhodococcus sp. BH4])			other	137.814	176.37	144.171	488.83	759.88	552.793
N6G92_RS17870	126950	28499.5	0.00562	0.2245	-2.1552	0.01348	down	yes	-2.24949	-1.86999	PM1Se|PM1	N6G92_RS17870	COG0268(J:Translation, ribosomal structure and biogenesis)	COG0268(Binds directly to 16S ribosomal RNA (By similarity))	K02968	RP-S20, rpsT	map03010(Ribosome)	PF01649.22(Ribosomal_S20p:Ribosomal protein S20)	GO:0043232(cellular_component:intracellular non-membrane-bounded organelle); GO:0043226(cellular_component:organelle); GO:0044249(biological_process:cellular biosynthetic process); GO:0034641(biological_process:cellular nitrogen compound metabolic process); GO:0006807(biological_process:nitrogen compound metabolic process); GO:0003674(molecular_function:molecular_function); GO:0005488(molecular_f…	CYT	WP_003944567.1(MULTISPECIES: 30S ribosomal protein S20 [Rhodococcus])			other	27317.1	25741.8	32439.8	115882	102719	162249
N6G92_RS05290	0.1	690.71	0.005607	6907.1	12.7539	0.01346	up	yes	-2.2505	-1.87063	PM1Se|PM1	N6G92_RS05290	COG0614(K:Transcription)	COG0614(LysR family (Transcriptional regulator)	K02016	ABC.FEV.S		PF01497.22(Peripla_BP_2:Periplasmic binding protein)		CYT	WP_261257742.1(ABC transporter substrate-binding protein [Rhodococcus qingshengii])			signal_peptide(Sec/SPI)	872.871	445.444	753.813	0.1	0.1	0.1
N6G92_RS23760	0.1	340.128	0.0056	3401.28	11.7319	0.01345	up	yes	-2.25104	-1.87095	PM1Se|PM1	N6G92_RS23760	ENOG410ZN83(S:Function unknown)	ENOG410ZN83(Thioesterase superfamily)				PF03061.26(4HBT:Thioesterase superfamily)	GO:0016787(molecular_function:hydrolase activity); GO:0016289(molecular_function:CoA hydrolase activity); GO:0016790(molecular_function:thiolester hydrolase activity); GO:0016788(molecular_function:hydrolase activity, acting on ester bonds); GO:0003824(molecular_function:catalytic activity); GO:0003674(molecular_function:molecular_function); GO:0047617(molecular_function:acyl-CoA hydrolase activi…	CYT	WP_003940082.1(MULTISPECIES: hotdog fold thioesterase [Rhodococcus])			other	266.479	289.091	464.813	0.1	0.1	0.1
N6G92_RS28780	0.1	176.262	0.0056	1762.62	10.7835	0.01345	up	yes	-2.25104	-1.87095	PM1Se|PM1	N6G92_RS28780	COG0146(E:Amino acid transport and metabolism); COG0146(Q:Secondary metabolites biosynthesis, transport and catabolism)	COG0146(5-oxoprolinase); COG0146(5-oxoprolinase)	K01474	hyuB	map00330(Arginine and proline metabolism)	PF02538.18(Hydantoinase_B:Hydantoinase B/oxoprolinase)	GO:0016787(molecular_function:hydrolase activity); GO:0003674(molecular_function:molecular_function); GO:0003824(molecular_function:catalytic activity)	CYT	WP_007735492.1(MULTISPECIES: hydantoinase B/oxoprolinase family protein [Rhodococcus])			other	193.937	221.551	113.299	0.1	0.1	0.1
N6G92_RS07480	0.1	92.62	0.005562	926.2	9.8552	0.01342	up	yes	-2.25399	-1.87192	PM1Se|PM1	N6G92_RS07480	COG1006(P:Inorganic ion transport and metabolism)	COG1006(Monovalent cation H antiporter subunit C)	K05567	mnhC, mrpC		PF00420.28(Oxidored_q2:NADH-ubiquinone/plastoquinone oxidoreductase chain 4L)	GO:0005575(cellular_component:cellular_component); GO:0016020(cellular_component:membrane); GO:0110165(cellular_component:cellular anatomical entity)	CYT	WP_003945054.1(MULTISPECIES: Na(+)/H(+) antiporter subunit C [Rhodococcus])			other	114.003	104.873	58.9835	0.1	0.1	0.1
N6G92_RS09100	0.1	254.938	0.005572	2549.38	11.3159	0.01342	up	yes	-2.25321	-1.87192	PM1Se|PM1	N6G92_RS09100						PF13360.10(PQQ_2:PQQ-like domain); PF01011.25(PQQ:PQQ enzyme repeat)		CYT	WP_064443340.1(MULTISPECIES: PQQ-binding-like beta-propeller repeat protein [Rhodococcus])			other	289.822	312.929	162.064	0.1	0.1	0.1
N6G92_RS01490	0.1	578.256	0.005541	5782.56	12.4975	0.01338	up	yes	-2.25563	-1.87322	PM1Se|PM1	N6G92_RS01490	ENOG410YGJ0(K:Transcription); ENOG410XSIF(K:Transcription)	ENOG410YGJ0(Transcriptional regulator); ENOG410XSIF(LysR family Transcriptional regulator)	K19338	nac		PF03466.24(LysR_substrate:LysR substrate binding domain); PF00126.31(HTH_1:Bacterial regulatory helix-turn-helix protein, lysR family)	GO:0032774(biological_process:RNA biosynthetic process); GO:0090304(biological_process:nucleic acid metabolic process); GO:0044249(biological_process:cellular biosynthetic process); GO:0034641(biological_process:cellular nitrogen compound metabolic process); GO:0006807(biological_process:nitrogen compound metabolic process); GO:0003674(molecular_function:molecular_function); GO:0005488(molecular_…	CYT	WP_030535780.1(MULTISPECIES: nitrogen assimilation transcriptional regulator NAC [Rhodococcus])			other	789.123	495.836	449.808	0.1	0.1	0.1
N6G92_RS03560	0.1	185.654	0.005515	1856.54	10.8584	0.01332	up	yes	-2.25767	-1.87517	PM1Se|PM1	N6G92_RS03560	COG2368(Q:Secondary metabolites biosynthesis, transport and catabolism)	COG2368(4-hydroxyphenylacetate)	K14534	abfD	map00720(Carbon fixation pathways in prokaryotes); map00650(Butanoate metabolism)	PF11794.12(HpaB_N:4-hydroxyphenylacetate 3-hydroxylase N terminal); PF03241.17(HpaB:4-hydroxyphenylacetate 3-hydroxylase C terminal)	GO:0003824(molecular_function:catalytic activity); GO:0016627(molecular_function:oxidoreductase activity, acting on the CH-CH group of donors); GO:0003674(molecular_function:molecular_function); GO:0016491(molecular_function:oxidoreductase activity)	CYT	WP_064443079.1(MULTISPECIES: 4-hydroxyphenylacetate 3-hydroxylase N-terminal domain-containing protein [Rhodococcus])			other	253.572	156.271	147.119	0.1	0.1	0.1
N6G92_RS13225	0.1	281.182	0.005497	2811.82	11.4573	0.01329	up	yes	-2.25908	-1.87615	PM1Se|PM1	N6G92_RS13225	ENOG410XNR2(K:Transcription)	ENOG410XNR2(Transcriptional regulator)	K04761	oxyR	map02026(Biofilm formation - Escherichia coli)	PF03466.24(LysR_substrate:LysR substrate binding domain); PF00126.31(HTH_1:Bacterial regulatory helix-turn-helix protein, lysR family)	GO:0032774(biological_process:RNA biosynthetic process); GO:0090304(biological_process:nucleic acid metabolic process); GO:0044249(biological_process:cellular biosynthetic process); GO:0034641(biological_process:cellular nitrogen compound metabolic process); GO:0006807(biological_process:nitrogen compound metabolic process); GO:0003674(molecular_function:molecular_function); GO:0005488(molecular_…	CYT	WP_020907545.1(MULTISPECIES: hydrogen peroxide-inducible genes activator [Rhodococcus])			other	224.202	235.259	384.087	0.1	0.1	0.1
N6G92_RS01865	733.094	1649.75	0.005481	2.2504	1.1702	0.01326	up	yes	-2.26035	-1.87713	PM1Se|PM1	N6G92_RS01865	COG5473(S:Function unknown); ENOG411265I(S:Function unknown)	COG5473(Cytochrome C oxidase subunit I); ENOG411265I(-)						CYT	WP_223304518.1(MULTISPECIES: hypothetical protein [Rhodococcus])			other	1951.99	1613.57	1383.7	754.189	671.641	773.453
N6G92_RS09365	58370	9683.06	0.005472	0.1659	-2.5916	0.01325	down	yes	-2.26106	-1.87746	PM1Se|PM1	N6G92_RS09365	COG0100(J:Translation, ribosomal structure and biogenesis)	COG0100(Located on the platform of the 30S subunit, it bridges several disparate RNA helices of the 16S rRNA. Forms part of the Shine-Dalgarno cleft in the 70S ribosome (By similarity))	K02948	RP-S11, MRPS11, rpsK	map03010(Ribosome)	PF00411.23(Ribosomal_S11:Ribosomal protein S11)	GO:1901363(molecular_function:heterocyclic compound binding); GO:0043232(cellular_component:intracellular non-membrane-bounded organelle); GO:0044249(biological_process:cellular biosynthetic process); GO:0034641(biological_process:cellular nitrogen compound metabolic process); GO:0006807(biological_process:nitrogen compound metabolic process); GO:0003674(molecular_function:molecular_function); GO…	CYT	WP_003940683.1(MULTISPECIES: 30S ribosomal protein S11 [Rhodococcus])			other	8547.95	10227.3	10273.9	67769	40580.3	66760.7
N6G92_RS12980	0.1	500.356	0.005419	5003.56	12.2887	0.01314	up	yes	-2.26528	-1.88107	PM1Se|PM1	N6G92_RS12980	COG0558(S:Function unknown)	COG0558((ABC) transporter)	K00995	pgsA, PGS1	map00564(Glycerophospholipid metabolism)	PF01066.25(CDP-OH_P_transf:CDP-alcohol phosphatidyltransferase)	GO:0017169(molecular_function:CDP-alcohol phosphatidyltransferase activity); GO:0003674(molecular_function:molecular_function); GO:1901576(biological_process:organic substance biosynthetic process); GO:0008444(molecular_function:CDP-diacylglycerol-glycerol-3-phosphate 3-phosphatidyltransferase activity); GO:0016020(cellular_component:membrane); GO:0071704(biological_process:organic substance meta…	CYT	WP_003942125.1(MULTISPECIES: CDP-diacylglycerol--glycerol-3-phosphate 3-phosphatidyltransferase [Rhodococcus])			other	642.998	527.994	330.075	0.1	0.1	0.1
N6G92_RS07320	0.1	268.11	0.005382	2681.1	11.3886	0.01306	up	yes	-2.26825	-1.88372	PM1Se|PM1	N6G92_RS07320	ENOG4111XUA(S:Function unknown)	ENOG4111XUA(Rdd domain-containing protein)				PF06271.16(RDD:RDD family)	GO:0005575(cellular_component:cellular_component); GO:0016020(cellular_component:membrane); GO:0110165(cellular_component:cellular anatomical entity)	CYT	WP_003944375.1(MULTISPECIES: RDD family protein [Rhodococcus])			other	174.096	338.242	291.992	0.1	0.1	0.1
N6G92_RS00480	0.1	162.202	0.005318	1622.02	10.6636	0.01295	up	yes	-2.27344	-1.88739	PM1Se|PM1	N6G92_RS00480								CYT	WP_254593804.1(hypothetical protein [Rhodococcus qingshengii])			other	177.305	203.968	105.333	0.1	0.1	0.1
N6G92_RS09770	1364.28	630.008	0.005323	0.4618	-1.1147	0.01295	down	yes	-2.27303	-1.88739	PM1Se|PM1	N6G92_RS09770	COG2249(S:Function unknown)	COG2249((NAD(P)H dehydrogenase) (Quinone))	K00355	NQO1	map05200(Pathways in cancer); map00130(Ubiquinone and other terpenoid-quinone biosynthesis); map01240(Biosynthesis of cofactors); map05208(Chemical carcinogenesis - reactive oxygen species); map05418(Fluid shear stress and atherosclerosis); map05225(Hepatocellular carcinoma)	PF02525.21(Flavodoxin_2:Flavodoxin-like fold); PF03358.19(FMN_red:NADPH-dependent FMN reductase)		CYT	WP_050656865.1(MULTISPECIES: NAD(P)H-dependent oxidoreductase [Rhodococcus])			other	715.581	538.754	635.69	1123.2	1529.67	1439.98
N6G92_RS16455	744.336	186.954	0.005322	0.2512	-1.9931	0.01295	down	yes	-2.27311	-1.88739	PM1Se|PM1	N6G92_RS16455	COG0502(H:Coenzyme transport and metabolism)	COG0502(Catalyzes the conversion of dethiobiotin (DTB) to biotin by the insertion of a sulfur atom into dethiobiotin via a radical- based mechanism (By similarity))	K01012	bioB	map00780(Biotin metabolism); map01240(Biosynthesis of cofactors)	PF04055.25(Radical_SAM:Radical SAM superfamily); PF06968.17(BATS:Biotin and Thiamin Synthesis associated domain)	GO:0019752(biological_process:carboxylic acid metabolic process); GO:0016053(biological_process:organic acid biosynthetic process); GO:0044249(biological_process:cellular biosynthetic process); GO:0034641(biological_process:cellular nitrogen compound metabolic process); GO:0006807(biological_process:nitrogen compound metabolic process); GO:0003674(molecular_function:molecular_function); GO:000548…	CYT	AGT93036.1(biotin synthase [Rhodococcus erythropolis CCM2595])			other	220.759	201.789	138.315	564.856	903.125	765.026
N6G92_RS17205	0.1	397.61	0.005321	3976.09	11.9571	0.01295	up	yes	-2.27319	-1.88739	PM1Se|PM1	N6G92_RS17205	ENOG41123DM(S:Function unknown)	ENOG41123DM(-)	K01507	ppa	map00190(Oxidative phosphorylation)		GO:0005737(cellular_component:cytoplasm); GO:0043169(molecular_function:cation binding); GO:0016818(molecular_function:hydrolase activity, acting on acid anhydrides, in phosphorus-containing anhydrides); GO:0000287(molecular_function:magnesium ion binding); GO:0004427(molecular_function:inorganic diphosphatase activity); GO:0003824(molecular_function:catalytic activity); GO:0016787(molecular_func…	CYT	WP_125051378.1(MULTISPECIES: inorganic pyrophosphatase [Rhodococcus])			other	541.358	313.007	338.463	0.1	0.1	0.1
N6G92_RS10715	4057.11	367.324	0.005173	0.09054	-3.4653	0.01269	down	yes	-2.28542	-1.8962	PM1Se|PM1	N6G92_RS10715	ENOG410XNMH(H:Coenzyme transport and metabolism)	ENOG410XNMH(magnesium chelatase)	K07654	mtrB	map02020(Two-component system)	PF02518.30(HATPase_c:Histidine kinase-, DNA gyrase B-, and HSP90-like ATPase); PF00512.29(HisKA:His Kinase A (phospho-acceptor) domain); PF00672.29(HAMP:HAMP domain)	GO:0016020(cellular_component:membrane); GO:0016773(molecular_function:phosphotransferase activity, alcohol group as acceptor); GO:0000155(molecular_function:phosphorelay sensor kinase activity); GO:0016301(molecular_function:kinase activity); GO:0140096(molecular_function:catalytic activity, acting on a protein); GO:0016775(molecular_function:phosphotransferase activity, nitrogenous group as acc…	CYT	WP_042450112.1(MULTISPECIES: MtrAB system histidine kinase MtrB [Rhodococcus])			other	508.064	311.817	282.09	3813.39	3052.61	5305.34
N6G92_RS17795	0.1	587.541	0.005183	5875.41	12.5205	0.01269	up	yes	-2.28458	-1.8962	PM1Se|PM1	N6G92_RS17795	COG0589(T:Signal transduction mechanisms)	COG0589(Universal stress protein)				PF00582.30(Usp:Universal stress protein family)		CYT	WP_261254222.1(universal stress protein [Rhodococcus qingshengii])			other	791.592	535.294	435.739	0.1	0.1	0.1
N6G92_RS05425	1224.37	3741.96	0.005145	3.0562	1.6117	0.01264	up	yes	-2.28777	-1.89791	PM1Se|PM1	N6G92_RS05425	COG1511(S:Function unknown)	COG1511(-)	K01421	yhgE		PF12698.11(ABC2_membrane_3:ABC-2 family transporter protein); PF01061.28(ABC2_membrane:ABC-2 type transporter)	GO:0042626(molecular_function:ATPase activity, coupled to transmembrane movement of substances); GO:0005215(molecular_function:transporter activity); GO:0016020(cellular_component:membrane); GO:0140359(molecular_function:ABC-type transmembrane transporter activity); GO:0005575(cellular_component:cellular_component); GO:0015399(molecular_function:primary active transmembrane transporter activity);…	CYT	WP_261257780.1(YhgE/Pip domain-containing protein [Rhodococcus qingshengii])			other	3675.16	3553.56	3997.16	1097.44	2030.73	544.928
N6G92_RS24325	792.667	296.727	0.005086	0.3743	-1.4177	0.01251	down	yes	-2.29277	-1.9024	PM1Se|PM1	N6G92_RS24325	ENOG410Y569(S:Function unknown); ENOG4112A4A(S:Function unknown)	ENOG410Y569(-); ENOG4112A4A(-)				PF13577.10(SnoaL_4:SnoaL-like domain)		PLA	WP_030537000.1(MULTISPECIES: nuclear transport factor 2 family protein [Rhodococcus])			other	385.614	249.788	254.779	932.594	778.875	666.532
N6G92_RS14550	517.932	1243.5	0.005039	2.4009	1.2636	0.01241	up	yes	-2.29679	-1.90588	PM1Se|PM1	N6G92_RS14550	COG1273(L:Replication, recombination and repair)	COG1273(Could be involved in DNA repair (By similarity))	K10979	ku	map03450(Non-homologous end-joining)	PF02735.20(Ku:Ku70/Ku80 beta-barrel domain)	GO:0090304(biological_process:nucleic acid metabolic process); GO:0034641(biological_process:cellular nitrogen compound metabolic process); GO:0006807(biological_process:nitrogen compound metabolic process); GO:0003674(molecular_function:molecular_function); GO:0005488(molecular_function:binding); GO:0003676(molecular_function:nucleic acid binding); GO:0003677(molecular_function:DNA binding); GO:…	CYT	WP_020907736.1(MULTISPECIES: Ku protein [Rhodococcus])			other	1297.07	1176.83	1256.59	646.703	267.958	639.136
N6G92_RS14655	0.1	769.595	0.005036	7695.95	12.9099	0.01241	up	yes	-2.29705	-1.90588	PM1Se|PM1	N6G92_RS14655	COG1585(O:Posttranslational modification, protein turnover, chaperones); COG1585(U:Intracellular trafficking, secretion, and vesicular transport)	COG1585(Membrane); COG1585(Membrane)				PF01957.22(NfeD:NfeD-like C-terminal, partner-binding)	GO:0005575(cellular_component:cellular_component); GO:0016020(cellular_component:membrane); GO:0110165(cellular_component:cellular anatomical entity)	CYT	WP_206029247.1(MULTISPECIES: NfeD family protein [Rhodococcus])			other	1008.74	531.593	768.457	0.1	0.1	0.1
N6G92_RS19880	73597.4	400942	0.005038	5.4478	2.4457	0.01241	up	yes	-2.29688	-1.90588	PM1Se|PM1	N6G92_RS19880	ENOG41121WY(S:Function unknown)	ENOG41121WY(Protein of unknown function (DUF3117))				PF11314.12(DUF3117:Protein of unknown function (DUF3117))		CYT	WP_003945169.1(MULTISPECIES: DUF3117 domain-containing protein [Rhodococcus])			other	302256	397610	502959	70771.5	89760.1	60260.7
N6G92_RS21315	2238.34	488.73	0.005041	0.2183	-2.1956	0.01241	down	yes	-2.29662	-1.90588	PM1Se|PM1	N6G92_RS21315	ENOG4112CGG(K:Transcription); ENOG4111WB8(K:Transcription)	ENOG4112CGG(MarR family Transcriptional regulator); ENOG4111WB8(HTH_MARR)				PF01047.26(MarR:MarR family); PF12802.11(MarR_2:MarR family); PF13412.10(HTH_24:Winged helix-turn-helix DNA-binding)	GO:0003700(molecular_function:transcription factor activity, sequence-specific DNA binding); GO:0003674(molecular_function:molecular_function); GO:0140110(molecular_function:transcription regulator activity)	CYT	WP_064443897.1(MULTISPECIES: MarR family transcriptional regulator [Rhodococcus])			other	509.825	501.458	454.907	1926.97	2863.96	1924.08
N6G92_RS10600	1515.84	3720.19	0.005024	2.4542	1.2953	0.0124	up	yes	-2.29809	-1.90623	PM1Se|PM1	N6G92_RS10600	COG1316(K:Transcription)	COG1316(transcriptional)				PF03816.18(LytR_cpsA_psr:LytR_cpsA_psr family); PF13399.10(LytR_C:LytR cell envelope-related transcriptional attenuator)		CYT	WP_037125651.1(MULTISPECIES: LCP family protein [Rhodococcus])			other	3583.88	3826.45	3750.25	2146.06	1592.18	809.283
N6G92_RS21750	0.1	739.789	0.005006	7397.89	12.8529	0.01237	up	yes	-2.29964	-1.90728	PM1Se|PM1	N6G92_RS21750	ENOG4111HHW(S:Function unknown)	ENOG4111HHW(Secretory lipase)				PF03583.18(LIP:Secretory lipase)	GO:0071704(biological_process:organic substance metabolic process); GO:0016787(molecular_function:hydrolase activity); GO:1901575(biological_process:organic substance catabolic process); GO:0004806(molecular_function:triglyceride lipase activity); GO:0006629(biological_process:lipid metabolic process); GO:0044238(biological_process:primary metabolic process); GO:0009056(biological_process:catabol…	CYT	WP_073512684.1(MULTISPECIES: lipase family protein [Rhodococcus])			signal_peptide(Sec/SPI)	513.698	971.509	734.159	0.1	0.1	0.1
N6G92_RS10320	5272.37	2635.18	0.004982	0.4998	-1.0006	0.01231	down	yes	-2.30173	-1.90939	PM1Se|PM1	N6G92_RS10320	ENOG4111UYC(T:Signal transduction mechanisms)	ENOG4111UYC(ANTAR domain)				PF03861.18(ANTAR:ANTAR domain); PF13185.10(GAF_2:GAF domain)	GO:0035639(molecular_function:purine ribonucleoside triphosphate binding); GO:0016310(biological_process:phosphorylation); GO:0003674(molecular_function:molecular_function); GO:0005488(molecular_function:binding); GO:0003676(molecular_function:nucleic acid binding); GO:0016772(molecular_function:transferase activity, transferring phosphorus-containing groups); GO:1901363(molecular_function:hetero…	CYT	WP_030535052.1(MULTISPECIES: GAF and ANTAR domain-containing protein [Rhodococcus])			other	2572.61	2872.44	2460.49	5582.52	5856.93	4377.67
N6G92_RS27775	1163.07	2482.73	0.004921	2.1346	1.094	0.01217	up	yes	-2.30706	-1.91435	PM1Se|PM1	N6G92_RS27775	ENOG410YTM1(T:Signal transduction mechanisms); ENOG4111H5Y(O:Posttranslational modification, protein turnover, chaperones)	ENOG410YTM1(protein tyrosine serine phosphatase); ENOG4111H5Y(Secretory lipase)				PF03583.18(LIP:Secretory lipase)		CYT	WP_007735743.1(lipase family protein [Rhodococcus qingshengii])			signal_peptide(Sec/SPI)	2207.57	2594.72	2645.88	927.621	1023.36	1538.22
N6G92_RS23100	481.129	1452.12	0.004889	3.0182	1.5937	0.0121	up	yes	-2.30989	-1.91686	PM1Se|PM1	N6G92_RS23100	COG1316(J:Translation, ribosomal structure and biogenesis)	COG1316(Phosphorolytic exoribonuclease that removes nucleotide residues following the -CCA terminus of tRNA and adds nucleotides to the ends of RNA molecules by using nucleoside diphosphates as substrates (By similarity))				PF03816.18(LytR_cpsA_psr:LytR_cpsA_psr family); PF13399.10(LytR_C:LytR cell envelope-related transcriptional attenuator)	GO:0090304(biological_process:nucleic acid metabolic process); GO:0034641(biological_process:cellular nitrogen compound metabolic process); GO:0006807(biological_process:nitrogen compound metabolic process); GO:0003674(molecular_function:molecular_function); GO:0005488(molecular_function:binding); GO:0043167(molecular_function:ion binding); GO:1901363(molecular_function:heterocyclic compound bind…	CYT	KZM27650.1(hypothetical protein ST47_g1204 [Ascochyta rabiei])			other	1366.8	1494.45	1495.13	189.704	485.409	768.274
N6G92_RS11560	1861.37	600.529	0.004811	0.3226	-1.6322	0.01195	down	yes	-2.31686	-1.92227	PM1Se|PM1	N6G92_RS11560	COG2197(S:Function unknown)	COG2197(Periplasmic Protein)				PF00072.28(Response_reg:Response regulator receiver domain); PF00196.23(GerE:Bacterial regulatory proteins, luxR family); PF08281.16(Sigma70_r4_2:Sigma-70, region 4); PF04545.20(Sigma70_r4:Sigma-70, region 4)	GO:0080090(biological_process:regulation of primary metabolic process); GO:0019222(biological_process:regulation of metabolic process); GO:0031326(biological_process:regulation of cellular biosynthetic process); GO:0031323(biological_process:regulation of cellular metabolic process); GO:0003674(molecular_function:molecular_function); GO:0007165(biological_process:signal transduction); GO:0003676(…	CYT	WP_007729374.1(MULTISPECIES: response regulator transcription factor [Rhodococcus])			other	660.976	563.303	577.308	2189.75	1441.54	1952.83
N6G92_RS05550	298.092	965.076	0.004789	3.2375	1.6949	0.01191	up	yes	-2.31885	-1.92372	PM1Se|PM1	N6G92_RS05550	ENOG411079A(S:Function unknown); ENOG410YM6U(S:Function unknown)	ENOG411079A(nhl repeat containing protein); ENOG410YM6U(-)				PF16640.9(Big_3_5:Bacterial Ig-like domain (group 3))	GO:0008150(biological_process:biological_process); GO:0044238(biological_process:primary metabolic process); GO:0005975(biological_process:carbohydrate metabolic process); GO:0008152(biological_process:metabolic process); GO:0071704(biological_process:organic substance metabolic process)	CYT	WP_261257808.1(Ig-like domain-containing protein [Rhodococcus qingshengii])			signal_peptide(Sec/SPI)	921.74	1012.64	960.847	97.7453	495.279	301.252
N6G92_RS15925	0.1	187.891	0.004791	1878.91	10.8757	0.01191	up	yes	-2.31867	-1.92372	PM1Se|PM1	N6G92_RS15925	COG1946(I:Lipid transport and metabolism)	COG1946(acyl-CoA thioesterase)	K10805	tesB	map01040(Biosynthesis of unsaturated fatty acids)	PF02551.19(Acyl_CoA_thio:Acyl-CoA thioesterase); PF20789.1(4HBT_3C:Acyl-CoA thioesterase C-terminal domain); PF13622.10(4HBT_3:Acyl-CoA thioesterase N-terminal domain)	GO:0006637(biological_process:acyl-CoA metabolic process); GO:0016790(molecular_function:thiolester hydrolase activity); GO:0034641(biological_process:cellular nitrogen compound metabolic process); GO:0006807(biological_process:nitrogen compound metabolic process); GO:0003674(molecular_function:molecular_function); GO:0044281(biological_process:small molecule metabolic process); GO:0072521(biolog…	CYT	WP_211921110.1(acyl-CoA thioesterase II [Rhodococcus qingshengii])			other	195.906	240.89	126.878	0.1	0.1	0.1
N6G92_RS12430	0.1	202.62	0.004774	2026.2	10.9846	0.01188	up	yes	-2.32021	-1.92482	PM1Se|PM1	N6G92_RS12430	COG0477(S:Function unknown)	COG0477(-)	K05548	benK		PF07690.20(MFS_1:Major Facilitator Superfamily); PF00083.28(Sugar_tr:Sugar (and other) transporter)		CYT	WP_202970104.1(MULTISPECIES: aromatic acid/H+ symport family MFS transporter [Rhodococcus])			other	180.761	272.455	154.644	0.1	0.1	0.1
N6G92_RS17845	1989.53	611.544	0.004738	0.3074	-1.7018	0.0118	down	yes	-2.32349	-1.92775	PM1Se|PM1	N6G92_RS17845	ENOG4111VAX(S:Function unknown)	ENOG4111VAX(PemK-like protein)				PF02452.21(PemK_toxin:PemK-like, MazF-like toxin of type II toxin-antitoxin system)	GO:0097159(molecular_function:organic cyclic compound binding); GO:0003674(molecular_function:molecular_function); GO:0005488(molecular_function:binding); GO:0003676(molecular_function:nucleic acid binding); GO:0003677(molecular_function:DNA binding); GO:1901363(molecular_function:heterocyclic compound binding)	CYT	WP_050654647.1(MULTISPECIES: type II toxin-antitoxin system PemK/MazF family toxin [Rhodococcus])			other	688.168	371.569	774.896	2248.94	2144.34	1575.31
N6G92_RS17125	1386.23	3095.99	0.004637	2.2334	1.1592	0.01157	up	yes	-2.33283	-1.93629	PM1Se|PM1	N6G92_RS17125	ENOG410Z3WW(S:Function unknown)	ENOG410Z3WW(growth)				PF13829.10(DUF4191:Domain of unknown function (DUF4191))	GO:0005575(cellular_component:cellular_component); GO:0016020(cellular_component:membrane); GO:0110165(cellular_component:cellular anatomical entity)	CYT	WP_003941625.1(MULTISPECIES: DUF4191 domain-containing protein [Rhodococcus])			other	3153.4	2945.24	3189.34	1516.71	1809.21	832.771
N6G92_RS12970	47860	14316.5	0.004548	0.2991	-1.7413	0.01137	down	yes	-2.34123	-1.94386	PM1Se|PM1	N6G92_RS12970	COG2350(S:Function unknown)	COG2350(YciI-Like Protein)	K09780	K09780		PF03795.18(YCII:YCII-related domain)		CYT	WP_003942124.1(MULTISPECIES: YciI family protein [Rhodococcus])			other	15252.5	12662.8	15034.4	50593.8	56218.6	36767.5
N6G92_RS22320	951.691	189.032	0.004539	0.1986	-2.3321	0.01136	down	yes	-2.34208	-1.94424	PM1Se|PM1	N6G92_RS22320								CYT	WP_003939736.1(MULTISPECIES: hypothetical protein [Rhodococcus])			other	219.865	205.22	142.012	1007.02	703.137	1144.92
N6G92_RS05265	0.1	119.251	0.004522	1192.51	10.2198	0.01133	up	yes	-2.34371	-1.94539	PM1Se|PM1	N6G92_RS05265	COG0053(V:Defense mechanisms)	COG0053(ABC transporter (permease))				PF01545.25(Cation_efflux:Cation efflux family)	GO:0015075(molecular_function:ion transmembrane transporter activity); GO:0016020(cellular_component:membrane); GO:0051234(biological_process:establishment of localization); GO:0005215(molecular_function:transporter activity); GO:0006811(biological_process:ion transport); GO:0008324(molecular_function:cation transmembrane transporter activity); GO:0051179(biological_process:localization); GO:0005…	CYT	WP_250887586.1(cation diffusion facilitator family transporter [Rhodococcus sp. WY5])			other	160.652	97.7931	99.3075	0.1	0.1	0.1
N6G92_RS11955	1297.38	5056.24	0.004526	3.8973	1.9625	0.01133	up	yes	-2.34333	-1.94539	PM1Se|PM1	N6G92_RS11955								CYT	WP_261258987.1(hypothetical protein [Rhodococcus qingshengii])			signal_peptide(Sec/SPI)	5246.31	5332.31	4590.09	2481.28	451.55	959.303
N6G92_RS00145	0.1	704.765	0.004513	7047.65	12.7829	0.01132	up	yes	-2.34457	-1.94577	PM1Se|PM1	N6G92_RS00145	ENOG41121NJ(D:Cell cycle control, cell division, chromosome partitioning)	ENOG41121NJ(septation inhibitor protein)				PF06781.16(CrgA:Cell division protein CrgA)	GO:0009987(biological_process:cellular process); GO:0016020(cellular_component:membrane); GO:0110165(cellular_component:cellular anatomical entity); GO:0005575(cellular_component:cellular_component); GO:0008150(biological_process:biological_process); GO:0051301(biological_process:cell division); GO:0005886(cellular_component:plasma membrane); GO:0007049(biological_process:cell cycle)	CYT	WP_003942576.1(MULTISPECIES: cell division protein CrgA [Rhodococcus])			other	949.424	588.575	576.296	0.1	0.1	0.1
N6G92_RS26685	644.566	208.063	0.004503	0.3228	-1.6313	0.0113	down	yes	-2.34553	-1.94654	PM1Se|PM1	N6G92_RS26685	ENOG4111N2I(L:Replication, recombination and repair)	ENOG4111N2I(U mismatch-specific DNA glycosylase)				PF12852.11(Cupin_6:Cupin); PF12833.11(HTH_18:Helix-turn-helix domain); PF00165.27(HTH_AraC:Bacterial regulatory helix-turn-helix proteins, AraC family)	GO:0032774(biological_process:RNA biosynthetic process); GO:0006139(biological_process:nucleobase-containing compound metabolic process); GO:0090304(biological_process:nucleic acid metabolic process); GO:0044249(biological_process:cellular biosynthetic process); GO:0034641(biological_process:cellular nitrogen compound metabolic process); GO:0006807(biological_process:nitrogen compound metabolic p…	CYT	WP_064687852.1(MULTISPECIES: AraC family transcriptional regulator [Rhodococcus])			other	135.347	313.124	175.718	747.77	569.602	616.324
N6G92_RS05545	717.648	2591.63	0.004475	3.6113	1.8525	0.01125	up	yes	-2.34824	-1.94846	PM1Se|PM1	N6G92_RS05545	ENOG4111JBD(S:Function unknown); ENOG410YM6U(S:Function unknown); ENOG411079A(S:Function unknown)	ENOG4111JBD(-); ENOG410YM6U(-); ENOG411079A(nhl repeat containing protein)				PF16640.9(Big_3_5:Bacterial Ig-like domain (group 3))		CYT	WP_261257805.1(Ig-like domain-containing protein [Rhodococcus qingshengii])			signal_peptide(Sec/SPI)	2574.29	2575.9	2624.71	1353.29	288.213	511.444
N6G92_RS08900	0.1	490.273	0.004466	4902.73	12.2594	0.01123	up	yes	-2.34911	-1.94923	PM1Se|PM1	N6G92_RS08900	COG4585(T:Signal transduction mechanisms)	COG4585(Histidine kinase)				PF07730.17(HisKA_3:Histidine kinase); PF02518.30(HATPase_c:Histidine kinase-, DNA gyrase B-, and HSP90-like ATPase)	GO:0016020(cellular_component:membrane); GO:0005515(molecular_function:protein binding); GO:0016773(molecular_function:phosphotransferase activity, alcohol group as acceptor); GO:0000155(molecular_function:phosphorelay sensor kinase activity); GO:0016301(molecular_function:kinase activity); GO:0140096(molecular_function:catalytic activity, acting on a protein); GO:0016775(molecular_function:phosp…	CYT	WP_003941844.1(MULTISPECIES: GAF domain-containing sensor histidine kinase [Rhodococcus])			other	656.308	376.584	437.927	0.1	0.1	0.1
N6G92_RS20625	333.201	111.562	0.004449	0.3348	-1.5786	0.0112	down	yes	-2.35076	-1.95039	PM1Se|PM1	N6G92_RS20625	COG1960(K:Transcription)	COG1960(Tetr family transcriptional regulator)	K00249	ACADM, acd	map04936(Alcoholic liver disease); map00280(Valine, leucine and isoleucine degradation); map03320(PPAR signaling pathway); map00071(Fatty acid degradation)	PF02771.20(Acyl-CoA_dh_N:Acyl-CoA dehydrogenase, N-terminal domain); PF00441.28(Acyl-CoA_dh_1:Acyl-CoA dehydrogenase, C-terminal domain)	GO:0043168(molecular_function:anion binding); GO:0050660(molecular_function:flavin adenine dinucleotide binding); GO:0097159(molecular_function:organic cyclic compound binding); GO:0016627(molecular_function:oxidoreductase activity, acting on the CH-CH group of donors); GO:0000166(molecular_function:nucleotide binding); GO:0036094(molecular_function:small molecule binding); GO:0003824(molecular_f…	CYT	WP_042448906.1(MULTISPECIES: acyl-CoA dehydrogenase family protein [Rhodococcus])			other	69.7525	115.245	149.689	369.518	272.456	357.63
N6G92_RS08095	1454.72	669.301	0.004436	0.4601	-1.12	0.01117	down	yes	-2.35203	-1.95156	PM1Se|PM1	N6G92_RS08095	COG0248(S:Function unknown)	COG0248(-)	K01524	ppx-gppA	map00230(Purine metabolism)	PF02541.20(Ppx-GppA:Ppx/GppA phosphatase family)		CYT	WP_003941975.1(MULTISPECIES: Ppx/GppA phosphatase family protein [Rhodococcus])			other	653.559	601.857	752.488	1701.23	1393.63	1269.29
N6G92_RS02855	1923.76	323.552	0.004424	0.1682	-2.5718	0.01115	down	yes	-2.3532	-1.95234	PM1Se|PM1	N6G92_RS02855	COG3535(S:Function unknown)	COG3535(conserved protein)	K09703	K09703		PF20906.1(DUF917_C:Protein of unknown function DUF917, C-terminal); PF06032.16(DUF917:Protein of unknown function (DUF917), N-terminal)		CYT	WP_261257085.1(DUF917 domain-containing protein [Rhodococcus qingshengii])			other	275.968	319.286	375.401	2430.68	1854.66	1485.95
N6G92_RS19735	0.1	303.207	0.004396	3032.07	11.5661	0.0111	up	yes	-2.35596	-1.95429	PM1Se|PM1	N6G92_RS19735	COG2095(U:Intracellular trafficking, secretion, and vesicular transport)	COG2095(multiple antibiotic resistance (MarC)-related protein)	K05595	marC		PF01914.21(MarC:MarC family integral membrane protein)	GO:0005575(cellular_component:cellular_component); GO:0016020(cellular_component:membrane); GO:0110165(cellular_component:cellular anatomical entity); GO:0005886(cellular_component:plasma membrane)	CYT	WP_003945093.1(MULTISPECIES: MarC family protein [Rhodococcus])			other	202.096	330.811	376.713	0.1	0.1	0.1
N6G92_RS17305	0.1	97.1591	0.004295	971.591	9.9242	0.01088	up	yes	-2.36603	-1.96297	PM1Se|PM1	N6G92_RS17305	COG1055(P:Inorganic ion transport and metabolism)	COG1055(arsenical pump membrane protein)	K03893	arsB		PF03600.20(CitMHS:Citrate transporter); PF02040.19(ArsB:Arsenical pump membrane protein)	GO:0005575(cellular_component:cellular_component); GO:0015318(molecular_function:inorganic solute uptake transmembrane transporter activity); GO:0005215(molecular_function:transporter activity); GO:0016020(cellular_component:membrane); GO:0015105(molecular_function:arsenite transmembrane transporter activity); GO:0022857(molecular_function:transmembrane transporter activity); GO:0003674(molecular…	CYT	WP_234551551.1(MULTISPECIES: ArsB/NhaD family transporter [Rhodococcus])			other	104.545	65.3832	121.549	0.1	0.1	0.1
N6G92_RS13060	668.582	1492.29	0.004278	2.232	1.1583	0.01086	up	yes	-2.36775	-1.96377	PM1Se|PM1	N6G92_RS13060	COG0765(E:Amino acid transport and metabolism)	COG0765(Extracellular solute-binding protein, family 5)	K10007	gluD	map02010(ABC transporters)	PF00528.26(BPD_transp_1:Binding-protein-dependent transport system inner membrane component)	GO:0043190(cellular_component:ATP-binding cassette (ABC) transporter complex); GO:0003674(molecular_function:molecular_function); GO:1902495(cellular_component:transmembrane transporter complex); GO:0098797(cellular_component:plasma membrane protein complex); GO:0005215(molecular_function:transporter activity); GO:0006810(biological_process:transport); GO:1990351(cellular_component:transporter co…	CYT	WP_054188531.1(MULTISPECIES: amino acid ABC transporter permease [Rhodococcus])			other	1472.13	1560.07	1444.67	536.894	941.75	527.102
N6G92_RS24860	4039.32	50.6725	0.004271	0.01254	-6.3173	0.01086	down	yes	-2.36845	-1.96377	PM1Se|PM1	N6G92_RS24860	COG1960(S:Function unknown)	COG1960(Response regulator receiver domain protein)	K00255	ACADL	map03320(PPAR signaling pathway); map00071(Fatty acid degradation)	PF00441.28(Acyl-CoA_dh_1:Acyl-CoA dehydrogenase, C-terminal domain); PF02771.20(Acyl-CoA_dh_N:Acyl-CoA dehydrogenase, N-terminal domain); PF02770.23(Acyl-CoA_dh_M:Acyl-CoA dehydrogenase, middle domain); PF08028.15(Acyl-CoA_dh_2:Acyl-CoA dehydrogenase, C-terminal domain)	GO:0043168(molecular_function:anion binding); GO:0050660(molecular_function:flavin adenine dinucleotide binding); GO:0097159(molecular_function:organic cyclic compound binding); GO:0052890(molecular_function:oxidoreductase activity, acting on the CH-CH group of donors, with a flavin as acceptor); GO:1901363(molecular_function:heterocyclic compound binding); GO:0000166(molecular_function:nucleotid…	CYT	WP_003940617.1(MULTISPECIES: acyl-CoA dehydrogenase family protein [Rhodococcus])			other	53.567	53.8121	44.6382	5241.25	3998.08	2878.64
N6G92_RS11020	20149.8	2190.66	0.004207	0.1087	-3.2016	0.01072	down	yes	-2.375	-1.9694	PM1Se|PM1	N6G92_RS11020	ENOG4111RCD(S:Function unknown)	ENOG4111RCD(-)						CYT	WP_007731266.1(MULTISPECIES: PPA1309 family protein [Rhodococcus])			other	2692.6	2061.28	1818.09	22002.5	24253.9	14193
N6G92_RS26710	0.1	142.325	0.004208	1423.25	10.475	0.01072	up	yes	-2.37489	-1.9694	PM1Se|PM1	N6G92_RS26710	ENOG4111FEX(K:Transcription)	ENOG4111FEX(Transcriptional regulator)				PF13556.10(HTH_30:PucR C-terminal helix-turn-helix domain)		CYT	WP_261255382.1(PucR family transcriptional regulator [Rhodococcus qingshengii])			other	122.114	114.283	190.578	0.1	0.1	0.1
N6G92_RS20000	16821.6	393.106	0.004192	0.02337	-5.4192	0.01069	down	yes	-2.37654	-1.97062	PM1Se|PM1	N6G92_RS20000	COG1587(H:Coenzyme transport and metabolism)	COG1587(synthase)	K01719	hemD, UROS	map00860(Porphyrin metabolism); map01240(Biosynthesis of cofactors)	PF02602.19(HEM4:Uroporphyrinogen-III synthase HemD)	GO:0006778(biological_process:porphyrin-containing compound metabolic process); GO:0006779(biological_process:porphyrin-containing compound biosynthetic process); GO:0044249(biological_process:cellular biosynthetic process); GO:0034641(biological_process:cellular nitrogen compound metabolic process); GO:0006807(biological_process:nitrogen compound metabolic process); GO:0003674(molecular_function…	CYT	WP_003945251.1(MULTISPECIES: uroporphyrinogen-III synthase [Rhodococcus])			other	289.825	407.268	482.225	13798.7	14259.6	22406.4
N6G92_RS07355	0.1	240.818	0.004148	2408.18	11.2337	0.0106	up	yes	-2.38112	-1.97428	PM1Se|PM1	N6G92_RS07355	ENOG4110SG5(S:Function unknown)	ENOG4110SG5(Secreted protein)					GO:0005575(cellular_component:cellular_component); GO:0016020(cellular_component:membrane); GO:0110165(cellular_component:cellular anatomical entity)	CYT	WP_042452116.1(MULTISPECIES: hypothetical protein [Rhodococcus])			other	296.939	264.179	161.336	0.1	0.1	0.1
N6G92_RS15065	645.186	2024.61	0.004152	3.138	1.6498	0.0106	up	yes	-2.3807	-1.97428	PM1Se|PM1	N6G92_RS15065	ENOG411210I(S:Function unknown); ENOG411295B(S:Function unknown)	ENOG411210I(-); ENOG411295B(-)				PF14230.10(DUF4333:Domain of unknown function (DUF4333))	GO:0005575(cellular_component:cellular_component); GO:0016020(cellular_component:membrane); GO:0110165(cellular_component:cellular anatomical entity)	CYT	WP_283568918.1(DUF4333 domain-containing protein [Rhodococcus qingshengii])			other	2073.02	2372.59	1628.22	575.525	536.583	823.448
N6G92_RS28080	0.1	336.5	0.004149	3365.01	11.7164	0.0106	up	yes	-2.38101	-1.97428	PM1Se|PM1	N6G92_RS28080	ENOG410XNUN(S:Function unknown)	ENOG410XNUN(Short-chain dehydrogenase reductase Sdr)				PF13561.10(adh_short_C2:Enoyl-(Acyl carrier protein) reductase); PF00106.29(adh_short:short chain dehydrogenase); PF08659.14(KR:KR domain)	GO:0003824(molecular_function:catalytic activity); GO:0003674(molecular_function:molecular_function); GO:0016491(molecular_function:oxidoreductase activity)	CYT	WP_007735622.1(MULTISPECIES: SDR family oxidoreductase [Rhodococcus])			other	438.923	241.576	329.003	0.1	0.1	0.1
N6G92_RS15140	3542.03	7377.36	0.004121	2.0828	1.0585	0.01055	up	yes	-2.38394	-1.97634	PM1Se|PM1	N6G92_RS15140								CYT	AGT92777.1(hypothetical protein O5Y_14610 [Rhodococcus erythropolis CCM2595])			signal_peptide(Sec/SPI)	8460.17	7176.64	6495.26	4130.46	3141.88	3353.74
N6G92_RS20035	1461.29	477.027	0.004102	0.3264	-1.6153	0.01052	down	yes	-2.38595	-1.97757	PM1Se|PM1	N6G92_RS20035	COG0494(L:Replication, recombination and repair)	COG0494(Nudix hydrolase)	K03574	mutT, NUDT15, MTH2		PF00293.32(NUDIX:NUDIX domain); PF14815.10(NUDIX_4:NUDIX domain)	GO:0090304(biological_process:nucleic acid metabolic process); GO:0034641(biological_process:cellular nitrogen compound metabolic process); GO:0006807(biological_process:nitrogen compound metabolic process); GO:0003674(molecular_function:molecular_function); GO:1901360(biological_process:organic cyclic compound metabolic process); GO:0006139(biological_process:nucleobase-containing compound metab…	CYT	WP_007726279.1(MULTISPECIES: (deoxy)nucleoside triphosphate pyrophosphohydrolase [Rhodococcus])			other	528.139	474.033	428.91	1294.32	1789.34	1300.21
N6G92_RS01940	2288.05	554.475	0.004072	0.2423	-2.0451	0.01047	down	yes	-2.38913	-1.97964	PM1Se|PM1	N6G92_RS01940	COG3177(S:Function unknown)	COG3177(Filamentation induced by cAMP protein fic)				PF02661.22(Fic:Fic/DOC family)	GO:0043168(molecular_function:anion binding); GO:0097367(molecular_function:carbohydrate derivative binding); GO:0003674(molecular_function:molecular_function); GO:0030554(molecular_function:adenyl nucleotide binding); GO:0035639(molecular_function:purine ribonucleoside triphosphate binding); GO:0097159(molecular_function:organic cyclic compound binding); GO:0000166(molecular_function:nucleotide …	CYT	WP_228401709.1(MULTISPECIES: Fic family protein [Rhodococcus])			other	561.234	569.522	532.671	2074.98	2866.42	1922.76
N6G92_RS04745	0.1	305.634	0.00402	3056.34	11.5776	0.01036	up	yes	-2.39469	-1.98422	PM1Se|PM1	N6G92_RS04745	ENOG4111J9H(T:Signal transduction mechanisms); ENOG4111UYC(T:Signal transduction mechanisms)	ENOG4111J9H(ANTAR domain-containing protein); ENOG4111UYC(ANTAR domain-containing protein)				PF03861.18(ANTAR:ANTAR domain); PF13185.10(GAF_2:GAF domain); PF01590.30(GAF:GAF domain)	GO:0035639(molecular_function:purine ribonucleoside triphosphate binding); GO:0016310(biological_process:phosphorylation); GO:0003674(molecular_function:molecular_function); GO:0005488(molecular_function:binding); GO:0003676(molecular_function:nucleic acid binding); GO:0016772(molecular_function:transferase activity, transferring phosphorus-containing groups); GO:1901363(molecular_function:hetero…	CYT	WP_003945473.1(MULTISPECIES: GAF and ANTAR domain-containing protein [Rhodococcus])			other	232.356	279.811	404.735	0.1	0.1	0.1
N6G92_RS25150	0.1	99.3877	0.004007	993.877	9.9569	0.01034	up	yes	-2.3961	-1.98506	PM1Se|PM1	N6G92_RS25150	COG2365(T:Signal transduction mechanisms)	COG2365(protein tyrosine serine phosphatase)	K01104	E3.1.3.48		PF13350.10(Y_phosphatase3:Tyrosine phosphatase family)	GO:0016787(molecular_function:hydrolase activity); GO:0016791(molecular_function:phosphatase activity); GO:0016788(molecular_function:hydrolase activity, acting on ester bonds); GO:0016311(biological_process:dephosphorylation); GO:0009987(biological_process:cellular process); GO:0140096(molecular_function:catalytic activity, acting on a protein); GO:0044237(biological_process:cellular metabolic p…	CYT	WP_003939715.1(MULTISPECIES: tyrosine-protein phosphatase [Rhodococcus])			other	73.6224	93.8884	130.652	0.1	0.1	0.1
N6G92_RS15785	1444.8	631.008	0.003998	0.4367	-1.1953	0.01032	down	yes	-2.39707	-1.9859	PM1Se|PM1	N6G92_RS15785								CYT	WP_007728747.1(MULTISPECIES: DUF732 domain-containing protein [Rhodococcus])			signal_peptide(Sec/SPI)	719.863	689.568	483.593	1521.62	1593.8	1218.98
N6G92_RS08155	2530.54	836.092	0.003981	0.3304	-1.5977	0.01029	down	yes	-2.39892	-1.98716	PM1Se|PM1	N6G92_RS08155	COG0451(M:Cell wall/membrane/envelope biogenesis)	COG0451(Nad-dependent epimerase dehydratase)	K01784	galE, GALE	map00520(Amino sugar and nucleotide sugar metabolism); map01250(Biosynthesis of nucleotide sugars); map00541(O-Antigen nucleotide sugar biosynthesis); map00052(Galactose metabolism)	PF01370.25(Epimerase:NAD dependent epimerase/dehydratase family); PF01073.23(3Beta_HSD:3-beta hydroxysteroid dehydrogenase/isomerase family); PF16363.9(GDP_Man_Dehyd:GDP-mannose 4,6 dehydratase)		CYT	WP_202426238.1(MULTISPECIES: NAD-dependent epimerase/dehydratase family protein [Rhodococcus])			other	635.116	659.263	1213.9	2217.33	2438.59	2935.69
N6G92_RS05465	1629.87	751.527	0.00393	0.4611	-1.1168	0.0102	down	yes	-2.4045	-1.99097	PM1Se|PM1	N6G92_RS05465	COG2197(K:Transcription)	COG2197(transcriptional regulator)				PF00072.28(Response_reg:Response regulator receiver domain); PF00196.23(GerE:Bacterial regulatory proteins, luxR family)	GO:0080090(biological_process:regulation of primary metabolic process); GO:0019222(biological_process:regulation of metabolic process); GO:0031326(biological_process:regulation of cellular biosynthetic process); GO:0031323(biological_process:regulation of cellular metabolic process); GO:0003674(molecular_function:molecular_function); GO:0007165(biological_process:signal transduction); GO:0003676(…	CYT	WP_003945784.1(MULTISPECIES: response regulator transcription factor [Rhodococcus])			other	835.493	780.375	638.713	1624.38	1399.41	1865.83
N6G92_RS14605	0.1	412.909	0.003922	4129.09	12.0116	0.0102	up	yes	-2.40539	-1.99097	PM1Se|PM1	N6G92_RS14605	COG2304(S:Function unknown)	COG2304(von Willebrand factor, type A)	K07114	yfbK		PF13519.10(VWA_2:von Willebrand factor type A domain); PF00092.32(VWA:von Willebrand factor type A domain); PF07584.15(BatA:Aerotolerance regulator N-terminal)	GO:0005575(cellular_component:cellular_component); GO:0016020(cellular_component:membrane); GO:0110165(cellular_component:cellular anatomical entity)	CYT	WP_261259536.1(VWA domain-containing protein [Rhodococcus qingshengii])			other	393.537	540.91	304.281	0.1	0.1	0.1
N6G92_RS04145	0.1	1593.53	0.003912	15935.3	13.9599	0.01019	up	yes	-2.40649	-1.9914	PM1Se|PM1	N6G92_RS04145	ENOG410ZJI9(S:Function unknown)	ENOG410ZJI9(Oxidoreductase, FAD-binding)				PF01266.28(DAO:FAD dependent oxidoreductase); PF13450.10(NAD_binding_8:NAD(P)-binding Rossmann-like domain); PF01494.23(FAD_binding_3:FAD binding domain); PF00070.31(Pyr_redox:Pyridine nucleotide-disulphide oxidoreductase)	GO:0003824(molecular_function:catalytic activity); GO:0003674(molecular_function:molecular_function); GO:0050622(molecular_function:glycine dehydrogenase (cyanide-forming) activity); GO:0016638(molecular_function:oxidoreductase activity, acting on the CH-NH2 group of donors); GO:0016491(molecular_function:oxidoreductase activity)	CYT	WP_003945449.1(MULTISPECIES: FAD-dependent oxidoreductase [Rhodococcus])			other	2124.52	1359.58	1296.47	0.1	0.1	0.1
N6G92_RS27300	1404.84	447.731	0.003877	0.3187	-1.6497	0.01011	down	yes	-2.41039	-1.99482	PM1Se|PM1	N6G92_RS27300	COG1545(S:Function unknown)	COG1545(Nucleic-acid-binding protein containing a Zn-ribbon)	K07068	K07068		PF01796.21(OB_aCoA_assoc:DUF35 OB-fold domain, acyl-CoA-associated); PF12172.12(DUF35_N:Rubredoxin-like zinc ribbon domain (DUF35_N))		CYT	WP_037126255.1(MULTISPECIES: OB-fold domain-containing protein [Rhodococcus])			other	408.55	456.535	478.109	1442.59	1114.05	1657.9
N6G92_RS11970	479.947	204.572	0.003788	0.4262	-1.2304	0.009897	down	yes	-2.42045	-2.00406	PM1Se|PM1	N6G92_RS11970							GO:0005575(cellular_component:cellular_component); GO:0016020(cellular_component:membrane); GO:0110165(cellular_component:cellular anatomical entity)	CYT	WP_228402181.1(MULTISPECIES: hypothetical protein [Rhodococcus])			other	255.181	160.145	198.39	534.669	493.851	411.322
N6G92_RS02520	2167.92	5094.29	0.003754	2.3499	1.2326	0.009822	up	yes	-2.42435	-2.00736	PM1Se|PM1	N6G92_RS02520	ENOG4111U4P(S:Function unknown)	ENOG4111U4P(membrAne)				PF07332.15(Phage_holin_3_6:Putative Actinobacterial Holin-X, holin superfamily III)	GO:0005575(cellular_component:cellular_component); GO:0016020(cellular_component:membrane); GO:0110165(cellular_component:cellular anatomical entity)	CYT	WP_007732413.1(MULTISPECIES: phage holin family protein [Rhodococcus])			other	5285.59	4343.52	5653.77	1601.46	2508.77	2393.53
N6G92_RS23615	666.021	270.258	0.003727	0.4058	-1.3012	0.009767	down	yes	-2.42748	-2.00979	PM1Se|PM1	N6G92_RS23615	COG0318(L:Replication, recombination and repair)	COG0318(May be involved in recombinational repair of damaged DNA (By similarity))				PF00501.32(AMP-binding:AMP-binding enzyme); PF13193.10(AMP-binding_C:AMP-binding enzyme C-terminal domain)	GO:0003824(molecular_function:catalytic activity); GO:0003674(molecular_function:molecular_function); GO:0016874(molecular_function:ligase activity)	CYT	WP_064113488.1(MULTISPECIES: long-chain fatty acid--CoA ligase [Rhodococcus])			other	202.843	282.86	325.071	593.178	772.659	632.226
N6G92_RS26730	2952.24	5909.1	0.003696	2.0016	1.0012	0.009694	up	yes	-2.43109	-2.01305	PM1Se|PM1	N6G92_RS26730	ENOG410Y9ZE(S:Function unknown)	ENOG410Y9ZE(Secretory lipase)				PF03583.18(LIP:Secretory lipase)	GO:0071704(biological_process:organic substance metabolic process); GO:0016787(molecular_function:hydrolase activity); GO:1901575(biological_process:organic substance catabolic process); GO:0004806(molecular_function:triglyceride lipase activity); GO:0006629(biological_process:lipid metabolic process); GO:0044238(biological_process:primary metabolic process); GO:0009056(biological_process:catabol…	CYT	WP_064113668.1(MULTISPECIES: lipase family protein [Rhodococcus])			signal_peptide(Sec/SPI)	5038.57	6463.63	6225.09	2691.52	3357.81	2807.38
N6G92_RS28835	307.701	706.664	0.003663	2.2966	1.1995	0.009623	up	yes	-2.43498	-2.01624	PM1Se|PM1	N6G92_RS28835	COG0035(F:Nucleotide transport and metabolism)	COG0035(Catalyzes the conversion of uracil and 5-phospho-alpha- D-ribose 1-diphosphate (PRPP) to UMP and diphosphate (By similarity))	K00761	upp, UPRT	map00240(Pyrimidine metabolism); map01232(Nucleotide metabolism)	PF14681.10(UPRTase:Uracil phosphoribosyltransferase); PF00156.31(Pribosyltran:Phosphoribosyl transferase domain)	GO:0009218(biological_process:pyrimidine ribonucleotide metabolic process); GO:0009165(biological_process:nucleotide biosynthetic process); GO:0044281(biological_process:small molecule metabolic process); GO:0009161(biological_process:ribonucleoside monophosphate metabolic process); GO:1901362(biological_process:organic cyclic compound biosynthetic process); GO:1901363(molecular_function:heterocy…	CYT	WP_064442855.1(MULTISPECIES: uracil phosphoribosyltransferase [Rhodococcus])			other	650.479	788.325	681.188	342.041	372.56	208.501
N6G92_RS29305	564.144	234.122	0.003663	0.415	-1.2688	0.009623	down	yes	-2.43498	-2.01624	PM1Se|PM1	N6G92_RS29305	ENOG410XZ8I(S:Function unknown)	ENOG410XZ8I(-)				PF07853.15(DUF1648:Domain of unknown function (DUF1648))		CYT	WP_245361928.1(DUF1648 domain-containing protein [Rhodococcus sp. PvP104])			other	238.603	212.636	251.126	471.859	655.225	565.346
N6G92_RS28665	0.1	387.928	0.003622	3879.28	11.9216	0.009538	up	yes	-2.43985	-2.02009	PM1Se|PM1	N6G92_RS28665	ENOG41127XE(S:Function unknown)	ENOG41127XE(Transmembrane domain of unknown function (DUF3566))				PF08044.15(DUF1707:Domain of unknown function (DUF1707))	GO:0005575(cellular_component:cellular_component); GO:0016020(cellular_component:membrane); GO:0110165(cellular_component:cellular anatomical entity)	CYT	WP_209922866.1(DUF1707 domain-containing protein [Rhodococcus qingshengii])			other	307.108	513.013	343.663	0.1	0.1	0.1
N6G92_RS07105	4753.89	1636.34	0.003602	0.3442	-1.5387	0.009492	down	yes	-2.44225	-2.02218	PM1Se|PM1	N6G92_RS07105	ENOG4111R2V(S:Function unknown)	ENOG4111R2V(-)						CYT	WP_080726714.1(MULTISPECIES: hypothetical protein [Rhodococcus])			other	1729.41	1639.34	1540.25	3770.58	5037.3	5453.79
N6G92_RS20905	0.1	383.494	0.003589	3834.94	11.905	0.009466	up	yes	-2.44382	-2.02337	PM1Se|PM1	N6G92_RS20905	COG3583(S:Function unknown)	COG3583(domain protein)	K21688	rpfB		PF06737.18(Transglycosylas:Transglycosylase-like domain); PF03990.18(DUF348:G5-linked-Ubiquitin-like domain); PF07501.16(G5:G5 domain)	GO:0016787(molecular_function:hydrolase activity); GO:0003674(molecular_function:molecular_function); GO:0003824(molecular_function:catalytic activity)	CYT	WP_007729017.1(MULTISPECIES: resuscitation-promoting factor [Rhodococcus])			other	491.169	384.793	274.519	0.1	0.1	0.1
N6G92_RS01260	0.1	396.434	0.003574	3964.34	11.9529	0.009443	up	yes	-2.44563	-2.02443	PM1Se|PM1	N6G92_RS01260	ENOG410ZW0S(M:Cell wall/membrane/envelope biogenesis)	ENOG410ZW0S(glycosyl transferase family)	K20534	gtrB		PF00535.30(Glycos_transf_2:Glycosyl transferase family 2)	GO:0016020(cellular_component:membrane); GO:0005575(cellular_component:cellular_component); GO:0003824(molecular_function:catalytic activity); GO:0016740(molecular_function:transferase activity); GO:0003674(molecular_function:molecular_function); GO:0110165(cellular_component:cellular anatomical entity)	CYT	WP_223257872.1(MULTISPECIES: glycosyltransferase [Rhodococcus])			other	317.621	524.469	347.211	0.1	0.1	0.1
N6G92_RS09900	16797.3	34947	0.003531	2.0805	1.0569	0.009336	up	yes	-2.45087	-2.02937	PM1Se|PM1	N6G92_RS09900	COG0607(V:Defense mechanisms)	COG0607(cysteine transport)				PF00581.24(Rhodanese:Rhodanese-like domain)	GO:0016782(molecular_function:transferase activity, transferring sulfur-containing groups); GO:0016783(molecular_function:sulfurtransferase activity); GO:0003824(molecular_function:catalytic activity); GO:0016740(molecular_function:transferase activity); GO:0003674(molecular_function:molecular_function); GO:0004792(molecular_function:thiosulfate sulfurtransferase activity)	CYT	WP_003940684.1(MULTISPECIES: rhodanese-like domain-containing protein [Rhodococcus])			other	35703.3	30079.2	39058.6	19472.9	15120.8	15798.1
N6G92_RS11680	281467	101233	0.003518	0.3597	-1.4751	0.009309	down	yes	-2.45247	-2.03063	PM1Se|PM1	N6G92_RS11680	COG0776(L:Replication, recombination and repair)	COG0776(This protein is one of the two subunits of integration host factor, a specific DNA-binding protein that functions in genetic recombination as well as in transcriptional and translational control (By similarity))	K03530	hupB		PF00216.25(Bac_DNA_binding:Bacterial DNA-binding protein); PF07382.15(HC2:Histone H1-like nucleoprotein HC2)	GO:0030527(molecular_function:structural constituent of chromatin); GO:0097159(molecular_function:organic cyclic compound binding); GO:0005198(molecular_function:structural molecule activity); GO:0003674(molecular_function:molecular_function); GO:0005488(molecular_function:binding); GO:0003676(molecular_function:nucleic acid binding); GO:0003677(molecular_function:DNA binding); GO:1901363(molecul…	CYT	WP_287484615.1(HU family DNA-binding protein, partial [Rhodococcus sp. (in: high G+C Gram-positive bacteria)])			other	83779.3	106445	113475	236911	274834	332655
N6G92_RS05775	614.298	1426.66	0.003499	2.3224	1.2156	0.00929	up	yes	-2.45482	-2.03152	PM1Se|PM1	N6G92_RS05775	ENOG41125C3(S:Function unknown); ENOG410YS5M(S:Function unknown)	ENOG41125C3(-); ENOG410YS5M(-)						CYT	WP_007734676.1(MULTISPECIES: hypothetical protein [Rhodococcus])			signal_peptide(Sec/SPI)	1380.41	1507.96	1391.61	829.933	616.497	396.465
N6G92_RS07800	0.1	565.929	0.003505	5659.29	12.4664	0.00929	up	yes	-2.45407	-2.03152	PM1Se|PM1	N6G92_RS07800	COG0657(T:Signal transduction mechanisms)	COG0657(protein tyrosine serine phosphatase)				PF20434.2(BD-FAE:BD-FAE); PF07859.17(Abhydrolase_3:alpha/beta hydrolase fold); PF00135.32(COesterase:Carboxylesterase family)	GO:0016787(molecular_function:hydrolase activity); GO:0003674(molecular_function:molecular_function); GO:0003824(molecular_function:catalytic activity)	CYT	WP_042923295.1(MULTISPECIES: alpha/beta hydrolase [Rhodococcus])			other	382.512	659.915	655.362	0.1	0.1	0.1
N6G92_RS07860	0.1	344.778	0.003497	3447.78	11.7515	0.00929	up	yes	-2.45506	-2.03152	PM1Se|PM1	N6G92_RS07860			K04749	rsbV		PF01740.25(STAS:STAS domain); PF13466.10(STAS_2:STAS domain)	GO:0003674(molecular_function:molecular_function); GO:0043856(molecular_function:anti-sigma factor antagonist activity); GO:0140110(molecular_function:transcription regulator activity)	CYT	WP_228402021.1(MULTISPECIES: STAS domain-containing protein [Rhodococcus])			other	328.342	257.34	448.653	0.1	0.1	0.1
N6G92_RS13880	580.821	1415.79	0.003502	2.4376	1.2855	0.00929	up	yes	-2.45445	-2.03152	PM1Se|PM1	N6G92_RS13880	COG0341(U:Intracellular trafficking, secretion, and vesicular transport)	COG0341(Part of the Sec protein translocase complex. Interacts with the SecYEG preprotein conducting channel. SecDF uses the proton motive force (PMF) to complete protein translocation after the ATP-dependent function of SecA (By similarity))	K03074	secF	map03070(Bacterial secretion system); map03060(Protein export)	PF02355.20(SecD_SecF:Protein export membrane protein); PF07549.18(Sec_GG:SecD/SecF GG Motif)	GO:0008104(biological_process:protein localization); GO:0015399(molecular_function:primary active transmembrane transporter activity); GO:0005886(cellular_component:plasma membrane); GO:0043952(biological_process:protein transport by the Sec complex); GO:0003674(molecular_function:molecular_function); GO:0042626(molecular_function:ATPase activity, coupled to transmembrane movement of substances);…	CYT	WP_007732958.1(MULTISPECIES: protein translocase subunit SecF [Rhodococcus])			other	1676.51	1300.3	1270.55	517.848	584.937	639.679
N6G92_RS25405	773.974	1638.41	0.003505	2.1169	1.082	0.00929	up	yes	-2.45407	-2.03152	PM1Se|PM1	N6G92_RS25405	COG2128(K:Transcription)	COG2128(TetR family transcriptional regulator)				PF02627.24(CMD:Carboxymuconolactone decarboxylase family)	GO:0016209(molecular_function:antioxidant activity); GO:0051920(molecular_function:peroxiredoxin activity); GO:0003824(molecular_function:catalytic activity); GO:0003674(molecular_function:molecular_function); GO:0016684(molecular_function:oxidoreductase activity, acting on peroxide as acceptor); GO:0004601(molecular_function:peroxidase activity); GO:0016491(molecular_function:oxidoreductase acti…	CYT	WP_003940498.1(MULTISPECIES: peroxidase-related enzyme [Rhodococcus])			other	1554.35	1577.68	1783.21	759.063	574.385	988.473
N6G92_RS12420	0.1	312.483	0.003486	3124.83	11.6096	0.009282	up	yes	-2.45643	-2.03189	PM1Se|PM1	N6G92_RS12420	ENOG4111PKW(S:Function unknown)	ENOG4111PKW(Nuclear transport factor 2 (NTF2) domain)				PF02136.24(NTF2:Nuclear transport factor 2 (NTF2) domain); PF12680.11(SnoaL_2:SnoaL-like domain)		CYT	WP_030535621.1(MULTISPECIES: nuclear transport factor 2 family protein [Rhodococcus])			other	411.574	280.37	245.504	0.1	0.1	0.1
N6G92_RS15720	1576.71	771.36	0.003455	0.4892	-1.0315	0.009216	down	yes	-2.4603	-2.03499	PM1Se|PM1	N6G92_RS15720	COG0566(J:Translation, ribosomal structure and biogenesis)	COG0566(Methyltransferase)	K03437	spoU		PF00588.23(SpoU_methylase:SpoU rRNA Methylase family); PF08032.16(SpoU_sub_bind:RNA 2'-O ribose methyltransferase substrate binding)	GO:0090304(biological_process:nucleic acid metabolic process); GO:0034641(biological_process:cellular nitrogen compound metabolic process); GO:0006807(biological_process:nitrogen compound metabolic process); GO:0003674(molecular_function:molecular_function); GO:0005488(molecular_function:binding); GO:0003676(molecular_function:nucleic acid binding); GO:0008168(molecular_function:methyltransferase…	CYT	WP_153212609.1(MULTISPECIES: RNA methyltransferase [Rhodococcus])			other	808.502	661.282	844.296	1764.95	1361.17	1604.01
N6G92_RS16990	1321.56	523.227	0.003443	0.3959	-1.3368	0.009192	down	yes	-2.4618	-2.03612	PM1Se|PM1	N6G92_RS16990	ENOG410XTYF(S:Function unknown)	ENOG410XTYF(-)						CYT	WP_261254076.1(hypothetical protein [Rhodococcus qingshengii])			other	413.253	659.183	497.247	1195.63	1235.43	1533.64
N6G92_RS03825	0.1	240.23	0.003432	2402.3	11.2302	0.009169	up	yes	-2.46319	-2.0372	PM1Se|PM1	N6G92_RS03825	COG1680(E:Amino acid transport and metabolism)	COG1680(IGPS catalyzes the conversion of PRFAR and glutamine to IGP, AICAR and glutamate. The hisH subunit provides the glutamine amidotransferase activity that produces the ammonia necessary to hisF for the synthesis of IGP and AICAR (By similarity))	K18372	acmB	map00650(Butanoate metabolism)	PF00144.28(Beta-lactamase:Beta-lactamase)		CYT	WP_238592586.1(MULTISPECIES: serine hydrolase domain-containing protein [Rhodococcus])			other	310.424	233.382	176.884	0.1	0.1	0.1
N6G92_RS11865	1979.08	786.588	0.00335	0.3975	-1.331	0.008965	down	yes	-2.47366	-2.04697	PM1Se|PM1	N6G92_RS11865	COG0262(S:Function unknown)	COG0262(alanine rich protein)				PF01872.21(RibD_C:RibD C-terminal domain)	GO:0006771(biological_process:riboflavin metabolic process); GO:0009231(biological_process:riboflavin biosynthetic process); GO:0044249(biological_process:cellular biosynthetic process); GO:0008703(molecular_function:5-amino-6-(5-phosphoribosylamino)uracil reductase activity); GO:0006807(biological_process:nitrogen compound metabolic process); GO:0003674(molecular_function:molecular_function); GO…	CYT	WP_075832947.1(MULTISPECIES: dihydrofolate reductase family protein [Rhodococcus])			other	1066.42	699.382	593.961	2195.65	1983.4	1758.17
N6G92_RS25495	0.1	579.843	0.003341	5798.43	12.5014	0.008948	up	yes	-2.47483	-2.04779	PM1Se|PM1	N6G92_RS25495	COG5587(S:Function unknown)	COG5587(TIGR02453 family)				PF09365.14(DUF2461:Conserved hypothetical protein (DUF2461))		CYT	WP_003939783.1(MULTISPECIES: DUF2461 domain-containing protein [Rhodococcus])			other	763.771	508.873	466.885	0.1	0.1	0.1
N6G92_RS04780	0.1	334.949	0.003317	3349.49	11.7097	0.00889	up	yes	-2.47795	-2.05061	PM1Se|PM1	N6G92_RS04780	COG3616(E:Amino acid transport and metabolism)	COG3616(alanine racemase domain protein)	K01753	dsdA	map00470(D-Amino acid metabolism); map00260(Glycine, serine and threonine metabolism)	PF14031.10(D-ser_dehydrat:Putative serine dehydratase domain); PF01168.24(Ala_racemase_N:Alanine racemase, N-terminal domain)	GO:0003824(molecular_function:catalytic activity); GO:0016829(molecular_function:lyase activity); GO:0003674(molecular_function:molecular_function)	CYT	WP_228232448.1(MULTISPECIES: alanine racemase [Rhodococcus])			other	435.005	317.608	252.234	0.1	0.1	0.1
N6G92_RS00250	0.1	493.325	0.003291	4933.25	12.2683	0.008849	up	yes	-2.48135	-2.05262	PM1Se|PM1	N6G92_RS00250						PF05305.18(DUF732:Protein of unknown function (DUF732))		CYT	WP_099696873.1(MULTISPECIES: DUF732 domain-containing protein [Rhodococcus])			signal_peptide(Sec/SPI)	388.795	647.25	443.93	0.1	0.1	0.1
N6G92_RS07505	1290.02	469.239	0.003279	0.3637	-1.4592	0.008827	down	yes	-2.48294	-2.0537	PM1Se|PM1	N6G92_RS07505	ENOG410XUF9(S:Function unknown); ENOG4111VBK(K:Transcription)	ENOG410XUF9(Membrane); ENOG4111VBK(TetR family transcriptional Regulator)				PF00440.27(TetR_N:Bacterial regulatory proteins, tetR family)	GO:0080090(biological_process:regulation of primary metabolic process); GO:0019222(biological_process:regulation of metabolic process); GO:0031326(biological_process:regulation of cellular biosynthetic process); GO:0031323(biological_process:regulation of cellular metabolic process); GO:0003674(molecular_function:molecular_function); GO:0005488(molecular_function:binding); GO:0003676(molecular_fu…	CYT	WP_042926208.1(MULTISPECIES: TetR/AcrR family transcriptional regulator [Rhodococcus])			other	580.019	412.928	414.769	1075.22	1483.48	1311.36
N6G92_RS06590	0.1	218.438	0.003263	2184.38	11.093	0.008796	up	yes	-2.48505	-2.05522	PM1Se|PM1	N6G92_RS06590	ENOG4112303(T:Signal transduction mechanisms)	ENOG4112303(PHOsphatase)	K25307	wzb, etp	map02020(Two-component system)	PF01451.25(LMWPc:Low molecular weight phosphotyrosine protein phosphatase)	GO:0016787(molecular_function:hydrolase activity); GO:0016791(molecular_function:phosphatase activity); GO:0004725(molecular_function:protein tyrosine phosphatase activity); GO:0140096(molecular_function:catalytic activity, acting on a protein); GO:0016788(molecular_function:hydrolase activity, acting on ester bonds); GO:0042578(molecular_function:phosphoric ester hydrolase activity); GO:0003824(…	CYT	WP_058038968.1(MULTISPECIES: protein-tyrosine-phosphatase [Rhodococcus])			other	214.743	160.248	280.321	0.1	0.1	0.1
N6G92_RS20960	788.046	3679.1	0.003245	4.6686	2.223	0.008755	up	yes	-2.48745	-2.05725	PM1Se|PM1	N6G92_RS20960	COG2259(S:Function unknown)	COG2259(doxx family)	K15977	K15977		PF07681.16(DoxX:DoxX)	GO:0016020(cellular_component:membrane); GO:0005575(cellular_component:cellular_component); GO:0003824(molecular_function:catalytic activity); GO:0003674(molecular_function:molecular_function); GO:0110165(cellular_component:cellular anatomical entity); GO:0016491(molecular_function:oxidoreductase activity)	CYT	WP_003946228.1(MULTISPECIES: DoxX family protein [Rhodococcus])			other	4593.21	3162.96	3281.14	795.525	744.025	824.587
N6G92_RS22295	5234.66	30284.2	0.003244	5.7853	2.5324	0.008755	up	yes	-2.48758	-2.05725	PM1Se|PM1	N6G92_RS22295	ENOG4111WB2(S:Function unknown)	ENOG4111WB2(Resuscitation-promoting factor)	K21687	rpfA		PF06737.18(Transglycosylas:Transglycosylase-like domain)	GO:0016787(molecular_function:hydrolase activity); GO:0016020(cellular_component:membrane); GO:0005575(cellular_component:cellular_component); GO:0003824(molecular_function:catalytic activity); GO:0003674(molecular_function:molecular_function); GO:0110165(cellular_component:cellular anatomical entity)	CYT	WP_003939675.1(MULTISPECIES: transglycosylase family protein [Rhodococcus])			signal_peptide(Sec/SPI)	37680.7	28640.6	24531.3	6887.51	4759.55	4056.94
N6G92_RS06520	773.302	4343.96	0.003229	5.6174	2.4899	0.008731	up	yes	-2.48959	-2.05844	PM1Se|PM1	N6G92_RS06520	COG0451(L:Replication, recombination and repair)	COG0451(Primosomal protein n')	K02377	TSTA3, fcl	map00520(Amino sugar and nucleotide sugar metabolism); map01250(Biosynthesis of nucleotide sugars); map00541(O-Antigen nucleotide sugar biosynthesis); map00051(Fructose and mannose metabolism)	PF01370.25(Epimerase:NAD dependent epimerase/dehydratase family); PF16363.9(GDP_Man_Dehyd:GDP-mannose 4,6 dehydratase); PF04321.21(RmlD_sub_bind:RmlD substrate binding domain)	GO:0046368(biological_process:GDP-L-fucose metabolic process); GO:0044249(biological_process:cellular biosynthetic process); GO:0034641(biological_process:cellular nitrogen compound metabolic process); GO:0006807(biological_process:nitrogen compound metabolic process); GO:0003674(molecular_function:molecular_function); GO:0005488(molecular_function:binding); GO:0000166(molecular_function:nucleoti…	CYT	WP_054187555.1(MULTISPECIES: GDP-L-fucose synthase [Rhodococcus])			other	4293.25	4021.76	4716.85	1827.96	310.786	181.163
N6G92_RS14775	0.1	276.444	0.00322	2764.44	11.4328	0.008723	up	yes	-2.4908	-2.05884	PM1Se|PM1	N6G92_RS14775	COG1120(P:Inorganic ion transport and metabolism)	COG1120((ABC) transporter)	K23188	fepC, fagC, cchE, desF	map02010(ABC transporters)	PF00005.31(ABC_tran:ABC transporter); PF13304.10(AAA_21:AAA domain, putative AbiEii toxin, Type IV TA system); PF09818.13(ABC_ATPase:P-loop domain); PF02463.23(SMC_N:RecF/RecN/SMC N terminal domain)	GO:0035639(molecular_function:purine ribonucleoside triphosphate binding); GO:0003674(molecular_function:molecular_function); GO:0005488(molecular_function:binding); GO:0016887(molecular_function:ATPase activity); GO:0043167(molecular_function:ion binding); GO:1901363(molecular_function:heterocyclic compound binding); GO:1901265(molecular_function:nucleoside phosphate binding); GO:0043168(molecul…	CYT	WP_030536377.1(MULTISPECIES: ABC transporter ATP-binding protein [Rhodococcus])			other	191.839	299.241	338.252	0.1	0.1	0.1
N6G92_RS22140	0.1	414.573	0.003205	4145.73	12.0174	0.008689	up	yes	-2.49282	-2.06053	PM1Se|PM1	N6G92_RS22140	ENOG4111N6T(K:Transcription)	ENOG4111N6T(TetR family transcriptional Regulator)				PF02909.21(TetR_C_1:Tetracyclin repressor-like, C-terminal domain); PF00440.27(TetR_N:Bacterial regulatory proteins, tetR family)	GO:0009892(biological_process:negative regulation of metabolic process); GO:0080090(biological_process:regulation of primary metabolic process); GO:0019222(biological_process:regulation of metabolic process); GO:0031327(biological_process:negative regulation of cellular biosynthetic process); GO:0031326(biological_process:regulation of cellular biosynthetic process); GO:0031324(biological_process…	CYT	WP_211920753.1(TetR/AcrR family transcriptional regulator [Rhodococcus qingshengii])			other	370.011	543.674	330.036	0.1	0.1	0.1
N6G92_RS25300	2478.77	5089.24	0.0032	2.0531	1.0378	0.008683	up	yes	-2.49349	-2.06083	PM1Se|PM1	N6G92_RS25300	COG3795(J:Translation, ribosomal structure and biogenesis)	COG3795(One of the primary rRNA binding proteins. Required for association of the 30S and 50S subunits to form the 70S ribosome, for tRNA binding and peptide bond formation. It has been suggested to have peptidyltransferase activity)				PF03795.18(YCII:YCII-related domain)		CYT	WP_007730031.1(MULTISPECIES: YciI family protein [Rhodococcus])			other	5238.76	4387.2	5641.75	2307.89	2845.52	2282.91
N6G92_RS17830	0.1	589.721	0.003197	5897.2	12.5258	0.008682	up	yes	-2.4939	-2.06088	PM1Se|PM1	N6G92_RS17830	COG0614(S:Function unknown)	COG0614(-)	K25286	fagD, cchF, irp1A, piaA	map02010(ABC transporters)	PF01497.22(Peripla_BP_2:Periplasmic binding protein)		CYT	WP_231917467.1(MULTISPECIES: ABC transporter substrate-binding protein [Rhodococcus])			signal_peptide(Sec/SPI)	767.222	550.366	451.574	0.1	0.1	0.1
N6G92_RS16185	0.1	402.819	0.003192	4028.19	11.9759	0.008675	up	yes	-2.49458	-2.06123	PM1Se|PM1	N6G92_RS16185	COG0640(S:Function unknown)	COG0640(-)				PF01022.24(HTH_5:Bacterial regulatory protein, arsR family); PF12840.11(HTH_20:Helix-turn-helix domain); PF12802.11(MarR_2:MarR family)	GO:0003700(molecular_function:transcription factor activity, sequence-specific DNA binding); GO:0003674(molecular_function:molecular_function); GO:0140110(molecular_function:transcription regulator activity)	CYT	WP_003942406.1(MULTISPECIES: metalloregulator ArsR/SmtB family transcription factor [Rhodococcus])			other	512.636	292.174	403.647	0.1	0.1	0.1
N6G92_RS11670	5965.38	2282.14	0.003142	0.3826	-1.3861	0.008552	down	yes	-2.50141	-2.06742	PM1Se|PM1	N6G92_RS11670	COG0065(E:Amino acid transport and metabolism)	COG0065(Catalyzes the isomerization between 2-isopropylmalate and 3-isopropylmalate, via the formation of 2-isopropylmaleate (By similarity))	K01703	leuC, IPMI-L	map00660(C5-Branched dibasic acid metabolism); map00966(Glucosinolate biosynthesis); map00290(Valine, leucine and isoleucine biosynthesis)	PF00330.24(Aconitase:Aconitase family (aconitate hydratase))	GO:0047456(molecular_function:2-methylisocitrate dehydratase activity); GO:0019752(biological_process:carboxylic acid metabolic process); GO:0043436(biological_process:oxoacid metabolic process); GO:0006807(biological_process:nitrogen compound metabolic process); GO:0003674(molecular_function:molecular_function); GO:0005488(molecular_function:binding); GO:0044283(biological_process:small molecule…	CYT	WP_030535416.1(MULTISPECIES: 3-isopropylmalate dehydratase large subunit [Rhodococcus])			other	3013.44	2069.26	1763.71	5827.32	6788.7	5280.1
N6G92_RS14095	1974.82	377.246	0.003124	0.191	-2.3884	0.008511	down	yes	-2.5039	-2.06951	PM1Se|PM1	N6G92_RS14095	COG2824(P:Inorganic ion transport and metabolism)	COG2824(Alkylphosphonate utilization operon protein PhnA)	K06193	phnA		PF03831.18(YjdM:PhnA domain); PF08274.16(YjdM_Zn_Ribbon:PhnA Zinc-Ribbon)		CYT	WP_164490578.1(MULTISPECIES: zinc ribbon domain-containing protein YjdM [Rhodococcus])			other	254.693	489.511	387.534	2226.07	2206.7	1491.7
N6G92_RS17325	0.1	191.247	0.003112	1912.47	10.9012	0.0085	up	yes	-2.50557	-2.07007	PM1Se|PM1	N6G92_RS17325	COG0079(E:Amino acid transport and metabolism)	COG0079(Imidazole acetol-phosphate transaminase)	K00817	hisC	map00340(Histidine metabolism); map00360(Phenylalanine metabolism); map00350(Tyrosine metabolism); map00960(Tropane, piperidine and pyridine alkaloid biosynthesis); map00400(Phenylalanine, tyrosine and tryptophan biosynthesis); map00401(Novobiocin biosynthesis)	PF00155.25(Aminotran_1_2:Aminotransferase class I and II)	GO:0043168(molecular_function:anion binding); GO:0097159(molecular_function:organic cyclic compound binding); GO:0016829(molecular_function:lyase activity); GO:0019842(molecular_function:vitamin binding); GO:0070279(molecular_function:vitamin B6 binding); GO:0036094(molecular_function:small molecule binding); GO:0003824(molecular_function:catalytic activity); GO:0009058(biological_process:biosynt…	CYT	WP_050656437.1(MULTISPECIES: Rv2231c family pyridoxal phosphate-dependent protein CobC [Rhodococcus])			other	172.45	249.994	151.298	0.1	0.1	0.1
N6G92_RS04240	0.1	195.633	0.003106	1956.33	10.9339	0.008488	up	yes	-2.5064	-2.07068	PM1Se|PM1	N6G92_RS04240	COG1028(S:Function unknown); ENOG410ZW86(S:Function unknown)	COG1028(triacylglycerol lipase EC 3.1.1.3); ENOG410ZW86(KR domain)				PF00106.29(adh_short:short chain dehydrogenase); PF13561.10(adh_short_C2:Enoyl-(Acyl carrier protein) reductase); PF08659.14(KR:KR domain)	GO:0016614(molecular_function:oxidoreductase activity, acting on CH-OH group of donors); GO:0016616(molecular_function:oxidoreductase activity, acting on the CH-OH group of donors, NAD or NADP as acceptor); GO:0003824(molecular_function:catalytic activity); GO:0004344(molecular_function:glucose dehydrogenase activity); GO:0047936(molecular_function:glucose 1-dehydrogenase [NAD(P)] activity); GO:0…	CYT	WP_042449451.1(MULTISPECIES: SDR family NAD(P)-dependent oxidoreductase [Rhodococcus])			other	148.054	185.889	252.955	0.1	0.1	0.1
N6G92_RS19665	0.1	325.485	0.0031	3254.85	11.6684	0.008488	up	yes	-2.50724	-2.07068	PM1Se|PM1	N6G92_RS19665	ENOG4110193(S:Function unknown); ENOG41102S3(S:Function unknown); ENOG410ZND6(S:Function unknown)	ENOG4110193(-); ENOG41102S3(-); ENOG410ZND6(-)	K01992	ABC-2.P		PF12730.11(ABC2_membrane_4:ABC-2 family transporter protein)	GO:0005575(cellular_component:cellular_component); GO:0016020(cellular_component:membrane); GO:0110165(cellular_component:cellular anatomical entity)	CYT	WP_007736136.1(MULTISPECIES: ABC transporter permease [Rhodococcus])			other	427.513	273.524	275.418	0.1	0.1	0.1
N6G92_RS19870	1047.75	2445.04	0.003103	2.3336	1.2226	0.008488	up	yes	-2.50682	-2.07068	PM1Se|PM1	N6G92_RS19870	COG0438(K:Transcription)	COG0438(Transcriptional regulator)	K16148	glgM	map00500(Starch and sucrose metabolism)	PF00534.24(Glycos_transf_1:Glycosyl transferases group 1); PF13439.10(Glyco_transf_4:Glycosyltransferase Family 4); PF13692.10(Glyco_trans_1_4:Glycosyl transferases group 1); PF13579.10(Glyco_trans_4_4:Glycosyl transferase 4-like domain); PF20706.1(GT4-conflict:Family 4 Glycosyltransferase in conflict systems); PF08323.15(Glyco_transf_5:Starch synthase catalytic domain); PF13524.10(Glyco_trans_1_…	GO:0044042(biological_process:glucan metabolic process); GO:0044238(biological_process:primary metabolic process); GO:0003674(molecular_function:molecular_function); GO:0005975(biological_process:carbohydrate metabolic process); GO:0016757(molecular_function:transferase activity, transferring glycosyl groups); GO:0005976(biological_process:polysaccharide metabolic process); GO:0003824(molecular_f…	CYT	WP_261254614.1(glycogen synthase [Rhodococcus qingshengii])			other	2798.66	2186.25	2350.22	1274.22	863.245	1005.78
N6G92_RS11350	3719.93	1768.6	0.003096	0.4754	-1.0728	0.008483	down	yes	-2.5078	-2.07094	PM1Se|PM1	N6G92_RS11350	COG0431(S:Function unknown)	COG0431(von Willebrand factor, type A)				PF03358.19(FMN_red:NADPH-dependent FMN reductase); PF02525.21(Flavodoxin_2:Flavodoxin-like fold)	GO:0003824(molecular_function:catalytic activity); GO:0003674(molecular_function:molecular_function); GO:0016491(molecular_function:oxidoreductase activity)	CYT	WP_030534957.1(MULTISPECIES: NAD(P)H-dependent oxidoreductase [Rhodococcus])			other	1686.78	1781.72	1837.29	3859.22	4160.44	3140.12
N6G92_RS05895	0.1	88.7792	0.00308	887.792	9.7941	0.008454	up	yes	-2.51004	-2.07242	PM1Se|PM1	N6G92_RS05895	COG1414(S:Function unknown)	COG1414(Xanthine uracil vitamin C permease)				PF01614.22(IclR:Bacterial transcriptional regulator); PF09339.14(HTH_IclR:IclR helix-turn-helix domain); PF12802.11(MarR_2:MarR family)	GO:0080090(biological_process:regulation of primary metabolic process); GO:0019222(biological_process:regulation of metabolic process); GO:0031326(biological_process:regulation of cellular biosynthetic process); GO:0031323(biological_process:regulation of cellular metabolic process); GO:0003674(molecular_function:molecular_function); GO:0005488(molecular_function:binding); GO:0003676(molecular_fu…	CYT	WP_047269005.1(MULTISPECIES: IclR family transcriptional regulator [Rhodococcus])			other	74.2236	116.527	75.5869	0.1	0.1	0.1
N6G92_RS08835	609.141	1715.52	0.00306	2.8163	1.4938	0.008406	up	yes	-2.51286	-2.07489	PM1Se|PM1	N6G92_RS08835	COG0446(S:Function unknown)	COG0446(Domain of unknown function (DUF385))	K00529	hcaD	map00360(Phenylalanine metabolism); map00071(Fatty acid degradation)	PF07992.18(Pyr_redox_2:Pyridine nucleotide-disulphide oxidoreductase); PF00070.31(Pyr_redox:Pyridine nucleotide-disulphide oxidoreductase); PF14759.10(Reductase_C:Reductase C-terminal); PF13450.10(NAD_binding_8:NAD(P)-binding Rossmann-like domain)		CYT	WP_261258523.1(FAD-dependent oxidoreductase [Rhodococcus qingshengii])			other	1615.57	1587.66	1943.32	867.051	454.891	505.48
N6G92_RS09945	1748.97	288.934	0.003014	0.1652	-2.5977	0.008293	down	yes	-2.51942	-2.08076	PM1Se|PM1	N6G92_RS09945	ENOG410XVYH(S:Function unknown); ENOG410XRWZ(S:Function unknown)	ENOG410XVYH(Excalibur domain protein); ENOG410XRWZ(Excalibur domain protein)				PF05901.15(Excalibur:Excalibur calcium-binding domain); PF10708.13(DUF2510:Protein of unknown function (DUF2510))		CYT	WP_007727407.1(MULTISPECIES: excalibur calcium-binding domain-containing protein [Rhodococcus])			other	334.935	313.051	218.815	1509.81	2197.38	1539.72
N6G92_RS15325	1133.44	6137.14	0.003006	5.4146	2.4369	0.008277	up	yes	-2.52057	-2.0816	PM1Se|PM1	N6G92_RS15325	COG3268(S:Function unknown)	COG3268(saccharopine dehydrogenase)				PF03435.22(Sacchrp_dh_NADP:Saccharopine dehydrogenase NADP binding domain)	GO:0003824(molecular_function:catalytic activity); GO:0003674(molecular_function:molecular_function); GO:0016491(molecular_function:oxidoreductase activity)	CYT	WP_054781805.1(MULTISPECIES: saccharopine dehydrogenase NADP-binding domain-containing protein [Rhodococcus])			other	7662.81	5155.08	5593.52	1251.19	966.981	1182.16
N6G92_RS20375	61361.1	24158.5	0.003	0.3937	-1.3448	0.008267	down	yes	-2.52143	-2.08213	PM1Se|PM1	N6G92_RS20375	COG0782(K:Transcription)	COG0782(Necessary for efficient RNA polymerase transcription elongation past template-encoded arresting sites. The arresting sites in DNA have the property of trapping a certain fraction of elongating RNA polymerases that pass through, resulting in locked ternary complexes. Cleavage of the nascent transcript by cleavage factors such as GreA or GreB allows the resumption of elongation from the new…	K03624	greA		PF03449.19(GreA_GreB_N:Transcription elongation factor, N-terminal); PF01272.23(GreA_GreB:Transcription elongation factor, GreA/GreB, C-term)	GO:0080090(biological_process:regulation of primary metabolic process); GO:0019222(biological_process:regulation of metabolic process); GO:0031326(biological_process:regulation of cellular biosynthetic process); GO:0031323(biological_process:regulation of cellular metabolic process); GO:0019899(molecular_function:enzyme binding); GO:0003674(molecular_function:molecular_function); GO:0005488(molec…	CYT	WP_007726385.1(MULTISPECIES: transcription elongation factor GreA [Rhodococcus])			other	25612.1	23668.7	23194.8	57822.2	72576.9	53684.3
N6G92_RS21920	0.1	528.231	0.002989	5282.31	12.367	0.008258	up	yes	-2.52302	-2.0826	PM1Se|PM1	N6G92_RS21920	COG0825(I:Lipid transport and metabolism)	COG0825(Component of the acetyl coenzyme A carboxylase (ACC) complex. First, biotin carboxylase catalyzes the carboxylation of biotin on its carrier protein (BCCP) and then the CO(2) group is transferred by the carboxyltransferase to acetyl-CoA to form malonyl-CoA (By similarity))	K04104	accD3		PF01039.26(Carboxyl_trans:Carboxyl transferase domain); PF03255.18(ACCA:Acetyl co-enzyme A carboxylase carboxyltransferase alpha subunit)	GO:0006633(biological_process:fatty acid biosynthetic process); GO:0006631(biological_process:fatty acid metabolic process); GO:0009317(cellular_component:acetyl-CoA carboxylase complex); GO:0019752(biological_process:carboxylic acid metabolic process); GO:0044249(biological_process:cellular biosynthetic process); GO:0003674(molecular_function:molecular_function); GO:0044281(biological_process:sm…	CYT	WP_249342792.1(carboxyl transferase domain-containing protein [Rhodococcus qingshengii])			other	677.381	512.673	394.639	0.1	0.1	0.1
N6G92_RS01480	0.1	238.708	0.002964	2387.08	11.221	0.008224	up	yes	-2.52666	-2.08439	PM1Se|PM1	N6G92_RS01480	ENOG410XNW1(T:Signal transduction mechanisms)	ENOG410XNW1(Transcriptional regulator)	K00046	idnO		PF13561.10(adh_short_C2:Enoyl-(Acyl carrier protein) reductase); PF00106.29(adh_short:short chain dehydrogenase); PF08659.14(KR:KR domain)	GO:0016614(molecular_function:oxidoreductase activity, acting on CH-OH group of donors); GO:0008875(molecular_function:gluconate dehydrogenase activity); GO:0016616(molecular_function:oxidoreductase activity, acting on the CH-OH group of donors, NAD or NADP as acceptor); GO:0008874(molecular_function:gluconate 5-dehydrogenase activity); GO:0003824(molecular_function:catalytic activity); GO:000367…	CYT	WP_007731708.1(MULTISPECIES: SDR family oxidoreductase [Rhodococcus])			other	169.308	295.453	251.364	0.1	0.1	0.1
N6G92_RS07705	1551.2	4118.43	0.002963	2.655	1.4087	0.008224	up	yes	-2.52681	-2.08439	PM1Se|PM1	N6G92_RS07705	COG2141(H:Coenzyme transport and metabolism)	COG2141(magnesium chelatase)				PF00296.24(Bac_luciferase:Luciferase-like monooxygenase)	GO:0003824(molecular_function:catalytic activity); GO:0016705(molecular_function:oxidoreductase activity, acting on paired donors, with incorporation or reduction of molecular oxygen); GO:0003674(molecular_function:molecular_function); GO:0016491(molecular_function:oxidoreductase activity)	CYT	WP_039973481.1(MULTISPECIES: LLM class flavin-dependent oxidoreductase [Rhodococcus])			other	4862.68	3554.32	3938.28	1720.01	1441.08	1492.52
N6G92_RS05815	0.1	889.791	0.002882	8897.91	13.1193	0.008038	up	yes	-2.5388	-2.09431	PM1Se|PM1	N6G92_RS05815	ENOG4111KI0(S:Function unknown)	ENOG4111KI0(Methyltransferase)				PF13649.10(Methyltransf_25:Methyltransferase domain); PF08242.16(Methyltransf_12:Methyltransferase domain); PF08241.16(Methyltransf_11:Methyltransferase domain); PF13847.10(Methyltransf_31:Methyltransferase domain)	GO:0008757(molecular_function:S-adenosylmethionine-dependent methyltransferase activity); GO:0008150(biological_process:biological_process); GO:0003824(molecular_function:catalytic activity); GO:0016740(molecular_function:transferase activity); GO:0016741(molecular_function:transferase activity, transferring one-carbon groups); GO:0003674(molecular_function:molecular_function); GO:0008152(biologi…	CYT	WP_047269297.1(MULTISPECIES: class I SAM-dependent methyltransferase [Rhodococcus])			other	1110.47	919.45	639.452	0.1	0.1	0.1
N6G92_RS00125	0.1	178.331	0.002879	1783.31	10.8003	0.008034	up	yes	-2.53925	-2.09453	PM1Se|PM1	N6G92_RS00125	ENOG410XS4U(T:Signal transduction mechanisms)	ENOG410XS4U(Transcriptional regulator)				PF13185.10(GAF_2:GAF domain); PF01590.30(GAF:GAF domain); PF13556.10(HTH_30:PucR C-terminal helix-turn-helix domain); PF17853.5(GGDEF_2:GGDEF-like domain); PF13492.10(GAF_3:GAF domain)		CYT	WP_261256452.1(GAF domain-containing protein [Rhodococcus qingshengii])			other	123.575	207.169	204.249	0.1	0.1	0.1
N6G92_RS09345	7214.04	2555.74	0.002866	0.3543	-1.497	0.008011	down	yes	-2.54121	-2.09577	PM1Se|PM1	N6G92_RS09345	COG0024(S:Function unknown)	COG0024(-)	K01265	map		PF00557.28(Peptidase_M24:Metallopeptidase family M24)	GO:0004177(molecular_function:aminopeptidase activity); GO:0004239(molecular_function:obsolete methionyl aminopeptidase activity); GO:0008238(molecular_function:exopeptidase activity); GO:0006807(biological_process:nitrogen compound metabolic process); GO:0003674(molecular_function:molecular_function); GO:0005488(molecular_function:binding); GO:0008233(molecular_function:peptidase activity); GO:0…	CYT	WP_003940806.1(MULTISPECIES: type I methionyl aminopeptidase [Rhodococcus])			other	2142.5	2797.83	2726.9	7316.95	8344.33	5980.84
N6G92_RS23400	2560.96	972.626	0.002863	0.3798	-1.3967	0.00801	down	yes	-2.54166	-2.09583	PM1Se|PM1	N6G92_RS23400	ENOG410XUF9(K:Transcription); ENOG410ZX64(K:Transcription)	ENOG410XUF9(TetR family transcriptional Regulator); ENOG410ZX64(TetR family transcriptional regulator)				PF00440.27(TetR_N:Bacterial regulatory proteins, tetR family); PF13977.10(TetR_C_6:BetI-type transcriptional repressor, C-terminal)	GO:0080090(biological_process:regulation of primary metabolic process); GO:0019222(biological_process:regulation of metabolic process); GO:0031326(biological_process:regulation of cellular biosynthetic process); GO:0031323(biological_process:regulation of cellular metabolic process); GO:0003674(molecular_function:molecular_function); GO:0005488(molecular_function:binding); GO:0003676(molecular_fu…	CYT	WP_007733795.1(MULTISPECIES: TetR/AcrR family transcriptional regulator [Rhodococcus])			other	897.135	1051.99	968.757	2134.5	2584.93	2963.44
N6G92_RS25400	980.818	8813.52	0.002829	8.9859	3.1677	0.00793	up	yes	-2.54683	-2.10018	PM1Se|PM1	N6G92_RS25400								CYT	WP_209921900.1(hypothetical protein [Rhodococcus qingshengii])			signal_peptide(Sec/SPI)	11107.3	7724.18	7609.06	1580.45	976.991	385.011
N6G92_RS16460	1175.97	346.321	0.002813	0.2945	-1.7637	0.007892	down	yes	-2.54929	-2.10226	PM1Se|PM1	N6G92_RS16460	ENOG4111YGE(K:Transcription)	ENOG4111YGE(Tetr family transcriptional regulator)	K18476	tetR		PF02909.21(TetR_C_1:Tetracyclin repressor-like, C-terminal domain); PF00440.27(TetR_N:Bacterial regulatory proteins, tetR family)	GO:0009892(biological_process:negative regulation of metabolic process); GO:0080090(biological_process:regulation of primary metabolic process); GO:0019222(biological_process:regulation of metabolic process); GO:0031327(biological_process:negative regulation of cellular biosynthetic process); GO:0031326(biological_process:regulation of cellular biosynthetic process); GO:0031324(biological_process…	CYT	WP_064444164.1(MULTISPECIES: TetR/AcrR family transcriptional regulator C-terminal domain-containing protein [Rhodococcus])			other	393.938	298.711	346.313	1207.01	947.889	1373.01
N6G92_RS11785	4056.39	1464.1	0.002806	0.3609	-1.4703	0.007883	down	yes	-2.55037	-2.10276	PM1Se|PM1	N6G92_RS11785	COG0571(K:Transcription)	COG0571(Digests double-stranded RNA. Involved in the processing of primary rRNA transcript to yield the immediate precursors to the large and small rRNAs (23S and 16S). Also processes some mRNAs, and tRNAs when they are encoded in the rRNA operon (By similarity))	K03685	rnc, DROSHA, RNT1	map05205(Proteoglycans in cancer); map03008(Ribosome biogenesis in eukaryotes)	PF14622.10(Ribonucleas_3_3:Ribonuclease-III-like); PF00636.30(Ribonuclease_3:Ribonuclease III domain); PF00035.30(dsrm:Double-stranded RNA binding motif)	GO:0090304(biological_process:nucleic acid metabolic process); GO:0034641(biological_process:cellular nitrogen compound metabolic process); GO:0006807(biological_process:nitrogen compound metabolic process); GO:0003674(molecular_function:molecular_function); GO:0005488(molecular_function:binding); GO:0003676(molecular_function:nucleic acid binding); GO:0034660(biological_process:ncRNA metabolic p…	CYT	WP_003942759.1(MULTISPECIES: ribonuclease III [Rhodococcus])			other	1259.29	1553.3	1579.69	3458.22	3943.64	4767.31
N6G92_RS08100	2596.87	1137.53	0.002802	0.438	-1.191	0.007881	down	yes	-2.55098	-2.10287	PM1Se|PM1	N6G92_RS08100	ENOG410XTQ0(S:Function unknown)	ENOG410XTQ0(membrane)					GO:0005575(cellular_component:cellular_component); GO:0016020(cellular_component:membrane); GO:0110165(cellular_component:cellular anatomical entity)	CYT	WP_261258362.1(hypothetical protein [Rhodococcus qingshengii])			other	1108.41	1135.9	1168.3	2318.37	3035.55	2436.68
N6G92_RS07660	800.118	226.33	0.002769	0.2829	-1.8216	0.007801	down	yes	-2.55611	-2.10729	PM1Se|PM1	N6G92_RS07660	COG1733(K:Transcription)	COG1733(Transcriptional regulator, arsr family)				PF01638.21(HxlR:HxlR-like helix-turn-helix)		CYT	WP_007735410.1(MULTISPECIES: helix-turn-helix domain-containing protein [Rhodococcus])			other	301.02	218.017	159.954	889.778	863.874	646.702
N6G92_RS28570	745.204	1780.9	0.002749	2.3898	1.2569	0.007752	up	yes	-2.55925	-2.11003	PM1Se|PM1	N6G92_RS28570	ENOG4111JN1(S:Function unknown)	ENOG4111JN1(Short-chain dehydrogenase reductase SDR)				PF00106.29(adh_short:short chain dehydrogenase); PF13561.10(adh_short_C2:Enoyl-(Acyl carrier protein) reductase); PF01370.25(Epimerase:NAD dependent epimerase/dehydratase family); PF13460.10(NAD_binding_10:NAD(P)H-binding); PF08659.14(KR:KR domain)	GO:0016614(molecular_function:oxidoreductase activity, acting on CH-OH group of donors); GO:0016616(molecular_function:oxidoreductase activity, acting on the CH-OH group of donors, NAD or NADP as acceptor); GO:0003824(molecular_function:catalytic activity); GO:0004316(molecular_function:3-oxoacyl-[acyl-carrier-protein] reductase (NADPH) activity); GO:0003674(molecular_function:molecular_function)…	CYT	WP_007735537.1(MULTISPECIES: SDR family oxidoreductase [Rhodococcus])			other	1766.99	1747.79	1827.93	1055.84	594.722	585.047
N6G92_RS13030	2152.96	1027.33	0.002746	0.4772	-1.0673	0.007748	down	yes	-2.55972	-2.11025	PM1Se|PM1	N6G92_RS13030	ENOG4111PAC(K:Transcription)	ENOG4111PAC(Tetr family transcriptional regulator)				PF00440.27(TetR_N:Bacterial regulatory proteins, tetR family)	GO:0080090(biological_process:regulation of primary metabolic process); GO:0019222(biological_process:regulation of metabolic process); GO:0031326(biological_process:regulation of cellular biosynthetic process); GO:0031323(biological_process:regulation of cellular metabolic process); GO:0003674(molecular_function:molecular_function); GO:0005488(molecular_function:binding); GO:0003676(molecular_fu…	CYT	WP_003942216.1(MULTISPECIES: TetR/AcrR family transcriptional regulator [Rhodococcus])			other	927.061	1070.71	1084.22	2001.14	1978.57	2479.17
N6G92_RS09880	1879.03	0.1	0.002719	5.32e-05	-14.1977	0.007683	down	yes	-2.564	-2.1139	PM1Se|PM1	N6G92_RS09880	ENOG410XSIT(S:Function unknown); COG1028(S:Function unknown)	ENOG410XSIT(-); COG1028(-)				PF13561.10(adh_short_C2:Enoyl-(Acyl carrier protein) reductase); PF00106.29(adh_short:short chain dehydrogenase); PF08659.14(KR:KR domain)	GO:0016614(molecular_function:oxidoreductase activity, acting on CH-OH group of donors); GO:0016616(molecular_function:oxidoreductase activity, acting on the CH-OH group of donors, NAD or NADP as acceptor); GO:0003824(molecular_function:catalytic activity); GO:0004344(molecular_function:glucose dehydrogenase activity); GO:0047936(molecular_function:glucose 1-dehydrogenase [NAD(P)] activity); GO:0…	CYT	WP_003940866.1(MULTISPECIES: glucose 1-dehydrogenase [Rhodococcus])			other	0.1	0.1	0.1	1385.95	2371	1880.14
N6G92_RS20910	790.109	2139.52	0.00272	2.7079	1.4372	0.007683	up	yes	-2.56384	-2.1139	PM1Se|PM1	N6G92_RS20910	COG3583(S:Function unknown)	COG3583(domain protein)	K21688	rpfB		PF06737.18(Transglycosylas:Transglycosylase-like domain); PF03990.18(DUF348:G5-linked-Ubiquitin-like domain); PF07501.16(G5:G5 domain)	GO:0016787(molecular_function:hydrolase activity); GO:0003674(molecular_function:molecular_function); GO:0003824(molecular_function:catalytic activity)	CYT	WP_279395148.1(transglycosylase family protein [Rhodococcus sp. ARC_M8])			other	1897.23	2380.15	2141.18	527.434	798.58	1044.31
N6G92_RS15300	5784.84	2425.2	0.002679	0.4192	-1.2543	0.007585	down	yes	-2.57041	-2.11947	PM1Se|PM1	N6G92_RS15300	COG1881(S:Function unknown)	COG1881(phosphatidylethanolamine-binding protein)				PF01161.24(PBP:Phosphatidylethanolamine-binding protein)	GO:0016301(molecular_function:kinase activity); GO:0016310(biological_process:phosphorylation); GO:0009987(biological_process:cellular process); GO:0016740(molecular_function:transferase activity); GO:0044237(biological_process:cellular metabolic process); GO:0003824(molecular_function:catalytic activity); GO:0006796(biological_process:phosphate-containing compound metabolic process); GO:0008150(…	CYT	WP_064444623.1(MULTISPECIES: YbhB/YbcL family Raf kinase inhibitor-like protein [Rhodococcus])			other	1555.14	2641.44	3079.02	5332.92	6035.38	5986.21
N6G92_RS25545	0.1	733.016	0.002679	7330.16	12.8396	0.007585	up	yes	-2.57041	-2.11947	PM1Se|PM1	N6G92_RS25545	COG1305(E:Amino acid transport and metabolism)	COG1305(transglutaminase domain-containing protein)				PF01841.23(Transglut_core:Transglutaminase-like superfamily); PF04473.16(DUF553:Transglutaminase-like domain)		CYT	WP_214927721.1(transglutaminase-like domain-containing protein [Rhodococcus qingshengii])			other	910.982	530.633	757.433	0.1	0.1	0.1
N6G92_RS01680	19903.8	688.939	0.002658	0.03461	-4.8527	0.007552	down	yes	-2.57381	-2.12136	PM1Se|PM1	N6G92_RS01680	COG5361(K:Transcription)	COG5361(transcriptional)				PF06863.16(DUF1254:Protein of unknown function (DUF1254)); PF06742.15(DUF1214:Protein of unknown function (DUF1214))		CYT	WP_233272358.1(MULTISPECIES: DUF1254 domain-containing protein [Rhodococcus])			other	646.195	687.742	732.881	14142.7	22374.4	23194.3
N6G92_RS17490	767.532	2625.12	0.002653	3.4202	1.7741	0.007545	up	yes	-2.57463	-2.12177	PM1Se|PM1	N6G92_RS17490			K10804	tesA	map01040(Biosynthesis of unsaturated fatty acids)	PF13472.10(Lipase_GDSL_2:GDSL-like Lipase/Acylhydrolase family); PF00657.26(Lipase_GDSL:GDSL-like Lipase/Acylhydrolase)	GO:0016787(molecular_function:hydrolase activity); GO:0016020(cellular_component:membrane); GO:0005575(cellular_component:cellular_component); GO:0003824(molecular_function:catalytic activity); GO:0003674(molecular_function:molecular_function); GO:0110165(cellular_component:cellular anatomical entity)	CYT	AGT93244.1(G-D-S-L family lipolytic protein [Rhodococcus erythropolis CCM2595])			other	2593.39	2843.05	2438.91	1251.71	654.263	396.62
N6G92_RS25175	0.1	326.241	0.002634	3262.41	11.6717	0.007496	up	yes	-2.57774	-2.12459	PM1Se|PM1	N6G92_RS25175	COG1454(J:Translation, ribosomal structure and biogenesis)	COG1454(This protein promotes the GTP-dependent binding of aminoacyl-tRNA to the A-site of ribosomes during protein biosynthesis (By similarity))				PF00465.23(Fe-ADH:Iron-containing alcohol dehydrogenase); PF13685.10(Fe-ADH_2:Iron-containing alcohol dehydrogenase)	GO:0043169(molecular_function:cation binding); GO:0043167(molecular_function:ion binding); GO:0003824(molecular_function:catalytic activity); GO:0003674(molecular_function:molecular_function); GO:0005488(molecular_function:binding); GO:0046872(molecular_function:metal ion binding); GO:0016491(molecular_function:oxidoreductase activity)	CYT	WP_042923934.1(MULTISPECIES: iron-containing alcohol dehydrogenase [Rhodococcus])			other	269.936	285.06	423.728	0.1	0.1	0.1
N6G92_RS18035	1462.39	2933.68	0.002624	2.0061	1.0044	0.007481	up	yes	-2.57938	-2.12546	PM1Se|PM1	N6G92_RS18035	COG1506(S:Function unknown)	COG1506(YhhN domain-containing protein)				PF00326.25(Peptidase_S9:Prolyl oligopeptidase family); PF20434.2(BD-FAE:BD-FAE); PF00561.24(Abhydrolase_1:alpha/beta hydrolase fold); PF07676.16(PD40:WD40-like Beta Propeller Repeat)	GO:0044238(biological_process:primary metabolic process); GO:0003674(molecular_function:molecular_function); GO:1901564(biological_process:organonitrogen compound metabolic process); GO:0017171(molecular_function:serine hydrolase activity); GO:0019538(biological_process:protein metabolic process); GO:0016787(molecular_function:hydrolase activity); GO:0140096(molecular_function:catalytic activity,…	CYT	AZI62967.1(S9 family peptidase [Rhodococcus sp. NJ-530])			other	3288.1	2749.15	2763.79	1290.38	1376.73	1720.06
N6G92_RS24330	1099.42	327.964	0.002603	0.2983	-1.7452	0.007429	down	yes	-2.58286	-2.12849	PM1Se|PM1	N6G92_RS24330	COG1464(P:Inorganic ion transport and metabolism)	COG1464((Lipo)protein)	K02073	metQ	map02010(ABC transporters)	PF03180.18(Lipoprotein_9:NlpA lipoprotein)	GO:0005575(cellular_component:cellular_component); GO:0016020(cellular_component:membrane); GO:0110165(cellular_component:cellular anatomical entity)	CYT	WP_261255025.1(MetQ/NlpA family ABC transporter substrate-binding protein [Rhodococcus qingshengii])			signal_peptide(Sec/SPI)	297.533	254.224	432.136	895.645	1187.19	1215.42
N6G92_RS13215	88099.6	27353.9	0.002597	0.3105	-1.6873	0.007417	down	yes	-2.58386	-2.12919	PM1Se|PM1	N6G92_RS13215	COG2128(J:Translation, ribosomal structure and biogenesis)	COG2128(50S ribosomal protein L36)	K04756	ahpD		PF02627.24(CMD:Carboxymuconolactone decarboxylase family)	GO:0016209(molecular_function:antioxidant activity); GO:0032843(molecular_function:hydroperoxide reductase activity); GO:0050896(biological_process:response to stimulus); GO:0008785(molecular_function:alkyl hydroperoxide reductase activity); GO:0004601(molecular_function:peroxidase activity); GO:0051920(molecular_function:peroxiredoxin activity); GO:0008150(biological_process:biological_process);…	CYT	WP_003942122.1(MULTISPECIES: carboxymuconolactone decarboxylase family protein [Rhodococcus])			other	25812.8	30144.3	26104.7	74467.8	84808.9	105022
N6G92_RS12325	414.081	884.094	0.002589	2.1351	1.0943	0.0074	up	yes	-2.58519	-2.13018	PM1Se|PM1	N6G92_RS12325	ENOG4111NHN(S:Function unknown)	ENOG4111NHN(pyridoxamine 5'-phosphate)				PF01243.24(Putative_PNPOx:Pyridoxamine 5'-phosphate oxidase)	GO:0016638(molecular_function:oxidoreductase activity, acting on the CH-NH2 group of donors); GO:0016641(molecular_function:oxidoreductase activity, acting on the CH-NH2 group of donors, oxygen as acceptor); GO:0004733(molecular_function:pyridoxamine-phosphate oxidase activity); GO:0003824(molecular_function:catalytic activity); GO:0003674(molecular_function:molecular_function); GO:0016491(molecu…	CYT	WP_211920330.1(PPOX class F420-dependent oxidoreductase [Rhodococcus qingshengii])			other	931.606	926.05	794.627	311.996	434.173	496.074
N6G92_RS24810	0.1	613.516	0.002565	6135.16	12.5829	0.007338	up	yes	-2.58922	-2.13383	PM1Se|PM1	N6G92_RS24810	COG3576(S:Function unknown)	COG3576(-)	K07006	K07006		PF01243.24(Putative_PNPOx:Pyridoxamine 5'-phosphate oxidase)		CYT	WP_007729471.1(MULTISPECIES: pyridoxamine 5'-phosphate oxidase family protein [Rhodococcus])			other	762.54	447.344	630.663	0.1	0.1	0.1
N6G92_RS11435	625.601	1780.22	0.002562	2.8456	1.5087	0.007337	up	yes	-2.58973	-2.13389	PM1Se|PM1	N6G92_RS11435	COG0494(K:Transcription)	COG0494(Bacterial regulatory proteins, tetR family)				PF00293.32(NUDIX:NUDIX domain)	GO:0016787(molecular_function:hydrolase activity); GO:0016818(molecular_function:hydrolase activity, acting on acid anhydrides, in phosphorus-containing anhydrides); GO:0043169(molecular_function:cation binding); GO:0016817(molecular_function:hydrolase activity, acting on acid anhydrides); GO:0043167(molecular_function:ion binding); GO:0003824(molecular_function:catalytic activity); GO:0003674(mo…	CYT	WP_065352360.1(MULTISPECIES: NUDIX domain-containing protein [Rhodococcus])			other	1688.72	1717.37	1934.57	684.708	856.881	335.213
N6G92_RS24250	0.1	555.988	0.002548	5559.88	12.4408	0.007301	up	yes	-2.5921	-2.13602	PM1Se|PM1	N6G92_RS24250	ENOG410YK7M(S:Function unknown)	ENOG410YK7M(NUDiX hydrolase)	K03574	mutT, NUDT15, MTH2			GO:0016787(molecular_function:hydrolase activity); GO:0016779(molecular_function:nucleotidyltransferase activity); GO:0016772(molecular_function:transferase activity, transferring phosphorus-containing groups); GO:0003824(molecular_function:catalytic activity); GO:0016740(molecular_function:transferase activity); GO:0003674(molecular_function:molecular_function)	CYT	WP_020909123.1(MULTISPECIES: NUDIX hydrolase [Rhodococcus])			other	661.903	393.078	612.982	0.1	0.1	0.1
N6G92_RS26010	1074.59	4035.39	0.002523	3.7553	1.9089	0.007243	up	yes	-2.59636	-2.13948	PM1Se|PM1	N6G92_RS26010	ENOG410XYR1(S:Function unknown)	ENOG410XYR1(F420-dependent oxidoreductase)				PF00296.24(Bac_luciferase:Luciferase-like monooxygenase)	GO:0003824(molecular_function:catalytic activity); GO:0016705(molecular_function:oxidoreductase activity, acting on paired donors, with incorporation or reduction of molecular oxygen); GO:0003674(molecular_function:molecular_function); GO:0016491(molecular_function:oxidoreductase activity)	CYT	WP_081377521.1(LLM class F420-dependent oxidoreductase [Rhodococcus sp. PvP104])			other	4847.1	3428.03	3831.03	832.906	1203.01	1187.85
N6G92_RS13985	0.1	226.309	0.002518	2263.09	11.1441	0.007234	up	yes	-2.59722	-2.14002	PM1Se|PM1	N6G92_RS13985	COG1309(S:Function unknown)	COG1309(short chain dehydrogenase)				PF00440.27(TetR_N:Bacterial regulatory proteins, tetR family)	GO:0097159(molecular_function:organic cyclic compound binding); GO:0003674(molecular_function:molecular_function); GO:0005488(molecular_function:binding); GO:0003676(molecular_function:nucleic acid binding); GO:0003677(molecular_function:DNA binding); GO:1901363(molecular_function:heterocyclic compound binding)	CYT	WP_054188193.1(MULTISPECIES: TetR/AcrR family transcriptional regulator [Rhodococcus])			other	262.578	159.315	257.033	0.1	0.1	0.1
N6G92_RS28670	3019.67	984.846	0.002506	0.3261	-1.6166	0.007208	down	yes	-2.59929	-2.14158	PM1Se|PM1	N6G92_RS28670	COG1695(I:Lipid transport and metabolism)	COG1695(Converts stearoyl-ACP to oleoyl-ACP by introduction of a cis double bond between carbons Delta(9) and Delta(10) of the acyl chain)				PF03551.18(PadR:Transcriptional regulator PadR-like family)		CYT	WP_003946014.1(MULTISPECIES: PadR family transcriptional regulator [Rhodococcus])			other	1050.77	920.448	983.319	2425.94	3255.78	3377.31
N6G92_RS22345	1340.87	2828.56	0.002486	2.1095	1.0769	0.007169	up	yes	-2.60276	-2.14394	PM1Se|PM1	N6G92_RS22345	ENOG410Y0H4(S:Function unknown)	ENOG410Y0H4(Membrane)				PF11580.12(DUF3239:Protein of unknown function (DUF3239))	GO:0016020(cellular_component:membrane); GO:0016310(biological_process:phosphorylation); GO:0009987(biological_process:cellular process); GO:0016301(molecular_function:kinase activity); GO:0016740(molecular_function:transferase activity); GO:0044237(biological_process:cellular metabolic process); GO:0005575(cellular_component:cellular_component); GO:0003824(molecular_function:catalytic activity);…	CYT	WP_007733514.1(MULTISPECIES: DUF3239 domain-containing protein [Rhodococcus])			other	3141.26	2578.45	2765.99	1512.64	1053.31	1456.66
N6G92_RS26545	21086	8734.12	0.002488	0.4142	-1.2716	0.007169	down	yes	-2.60241	-2.14394	PM1Se|PM1	N6G92_RS26545	COG1359(P:Inorganic ion transport and metabolism)	COG1359(oxidoreductase activity, oxidizing metal ions)				PF03992.20(ABM:Antibiotic biosynthesis monooxygenase)	GO:0003824(molecular_function:catalytic activity); GO:0004497(molecular_function:monooxygenase activity); GO:0003674(molecular_function:molecular_function); GO:0016491(molecular_function:oxidoreductase activity)	CYT	WP_007730819.1(MULTISPECIES: putative quinol monooxygenase [Rhodococcus])			other	8662.13	9232.23	8308	18763.8	19852.8	24641.4
N6G92_RS28990	726.4	265.413	0.002489	0.3654	-1.4525	0.007169	down	yes	-2.60223	-2.14394	PM1Se|PM1	N6G92_RS28990	COG1960(C:Energy production and conversion)	COG1960(Key enzyme in the regulation of glycerol uptake and metabolism (By similarity))	K09456	aidB		PF18158.5(AidB_N:Adaptive response protein AidB N-terminal domain); PF00441.28(Acyl-CoA_dh_1:Acyl-CoA dehydrogenase, C-terminal domain); PF02770.23(Acyl-CoA_dh_M:Acyl-CoA dehydrogenase, middle domain); PF08028.15(Acyl-CoA_dh_2:Acyl-CoA dehydrogenase, C-terminal domain)	GO:0043168(molecular_function:anion binding); GO:0050660(molecular_function:flavin adenine dinucleotide binding); GO:0097159(molecular_function:organic cyclic compound binding); GO:0052890(molecular_function:oxidoreductase activity, acting on the CH-CH group of donors, with a flavin as acceptor); GO:1901363(molecular_function:heterocyclic compound binding); GO:0000166(molecular_function:nucleotid…	CYT	WP_211921817.1(MULTISPECIES: acyl-CoA dehydrogenase family protein [Rhodococcus])			other	378.65	248.479	169.111	670.198	735.445	773.558
N6G92_RS13920	2263.82	760.473	0.002463	0.3359	-1.5739	0.007122	down	yes	-2.60678	-2.14679	PM1Se|PM1	N6G92_RS13920	ENOG4111HSC(S:Function unknown)	ENOG4111HSC(-)					GO:0005575(cellular_component:cellular_component); GO:0016020(cellular_component:membrane); GO:0110165(cellular_component:cellular anatomical entity)	CYT	WP_007732974.1(MULTISPECIES: hypothetical protein [Rhodococcus])			other	873.322	613.816	794.281	1848.41	2484.35	2458.7
N6G92_RS28005	0.1	149.716	0.002466	1497.16	10.548	0.007122	up	yes	-2.60625	-2.14679	PM1Se|PM1	N6G92_RS28005	ENOG4111JEN(S:Function unknown)	ENOG4111JEN(Protein of unknown function (DUF664))				PF04978.16(DUF664:Protein of unknown function (DUF664)); PF12867.11(DinB_2:DinB superfamily)		CYT	WP_064443541.1(MULTISPECIES: DinB family protein [Rhodococcus])			other	146.734	189.323	113.091	0.1	0.1	0.1
N6G92_RS06470	0.1	536.932	0.002458	5369.32	12.3905	0.007111	up	yes	-2.60765	-2.14746	PM1Se|PM1	N6G92_RS06470	COG1215(M:Cell wall/membrane/envelope biogenesis)	COG1215(Glycosyl transferase, family 2)				PF13641.10(Glyco_tranf_2_3:Glycosyltransferase like family 2); PF13632.10(Glyco_trans_2_3:Glycosyl transferase family group 2); PF00535.30(Glycos_transf_2:Glycosyl transferase family 2)	GO:0016020(cellular_component:membrane); GO:0005575(cellular_component:cellular_component); GO:0003824(molecular_function:catalytic activity); GO:0016740(molecular_function:transferase activity); GO:0003674(molecular_function:molecular_function); GO:0016757(molecular_function:transferase activity, transferring glycosyl groups); GO:0110165(cellular_component:cellular anatomical entity)	CYT	WP_058038950.1(MULTISPECIES: glycosyltransferase [Rhodococcus])			other	526.168	405.676	678.951	0.1	0.1	0.1
N6G92_RS13390	4353.75	1720.91	0.00245	0.3953	-1.339	0.007096	down	yes	-2.60906	-2.14837	PM1Se|PM1	N6G92_RS13390	ENOG4111VN7(S:Function unknown)	ENOG4111VN7(nucleic acid binding OB-fold tRNA helicase-type)					GO:0097159(molecular_function:organic cyclic compound binding); GO:0004386(molecular_function:helicase activity); GO:0003824(molecular_function:catalytic activity); GO:0003674(molecular_function:molecular_function); GO:0005488(molecular_function:binding); GO:0003676(molecular_function:nucleic acid binding); GO:0003677(molecular_function:DNA binding); GO:1901363(molecular_function:heterocyclic com…	CYT	WP_003942613.1(MULTISPECIES: OB-fold nucleic acid binding domain-containing protein [Rhodococcus])			other	2097.95	1667.65	1397.13	3695.52	4706.95	4658.79
N6G92_RS12080	0.1	330.233	0.002427	3302.33	11.6893	0.007041	up	yes	-2.61314	-2.15175	PM1Se|PM1	N6G92_RS12080	COG0575(I:Lipid transport and metabolism)	COG0575(phosphatidate Cytidylyltransferase)	K00981	E2.7.7.41, CDS1, CDS2, cdsA	map00564(Glycerophospholipid metabolism); map04070(Phosphatidylinositol signaling system)	PF01148.24(CTP_transf_1:Cytidylyltransferase family)	GO:0006650(biological_process:glycerophospholipid metabolic process); GO:0046341(biological_process:CDP-diacylglycerol metabolic process); GO:0044249(biological_process:cellular biosynthetic process); GO:0003674(molecular_function:molecular_function); GO:0044255(biological_process:cellular lipid metabolic process); GO:0045017(biological_process:glycerolipid biosynthetic process); GO:0016020(cellu…	CYT	WP_153212526.1(MULTISPECIES: phosphatidate cytidylyltransferase [Rhodococcus])			other	406.06	240.036	344.603	0.1	0.1	0.1
N6G92_RS17330	1505.8	525.304	0.002424	0.3489	-1.5191	0.007041	down	yes	-2.61368	-2.15175	PM1Se|PM1	N6G92_RS17330	COG0546(S:Function unknown)	COG0546(had-superfamily hydrolase, subfamily ia, variant)	K01091	gph	map00630(Glyoxylate and dicarboxylate metabolism)	PF13419.10(HAD_2:Haloacid dehalogenase-like hydrolase); PF00702.30(Hydrolase:haloacid dehalogenase-like hydrolase); PF12710.11(HAD:haloacid dehalogenase-like hydrolase); PF13242.10(Hydrolase_like:HAD-hyrolase-like)	GO:0016787(molecular_function:hydrolase activity); GO:0016791(molecular_function:phosphatase activity); GO:0008253(molecular_function:5'-nucleotidase activity); GO:0008252(molecular_function:nucleotidase activity); GO:0016788(molecular_function:hydrolase activity, acting on ester bonds); GO:0042578(molecular_function:phosphoric ester hydrolase activity); GO:0003824(molecular_function:catalytic ac…	CYT	WP_042445748.1(MULTISPECIES: HAD hydrolase-like protein [Rhodococcus])			other	738.133	429.602	408.175	1661.52	1328.73	1527.15
N6G92_RS19225	882.285	1785.16	0.002425	2.0233	1.0167	0.007041	up	yes	-2.6135	-2.15175	PM1Se|PM1	N6G92_RS19225	ENOG410XNMH(K:Transcription)	ENOG410XNMH(TetR family transcriptional Regulator)				PF02518.30(HATPase_c:Histidine kinase-, DNA gyrase B-, and HSP90-like ATPase); PF00027.33(cNMP_binding:Cyclic nucleotide-binding domain)	GO:0016775(molecular_function:phosphotransferase activity, nitrogenous group as acceptor); GO:0016301(molecular_function:kinase activity); GO:0004673(molecular_function:protein histidine kinase activity); GO:0016773(molecular_function:phosphotransferase activity, alcohol group as acceptor); GO:0016310(biological_process:phosphorylation); GO:0009987(biological_process:cellular process); GO:0140096…	CYT	WP_003941311.1(MULTISPECIES: ATP-binding protein [Rhodococcus])			other	1843.97	1562.34	1949.18	823.204	1012.09	811.559
N6G92_RS21160	0.1	164.193	0.002425	1641.93	10.6812	0.007041	up	yes	-2.6135	-2.15175	PM1Se|PM1	N6G92_RS21160	COG2508(K:Transcription)	COG2508(Transcriptional regulator)				PF07905.15(PucR:Purine catabolism regulatory protein-like family); PF13556.10(HTH_30:PucR C-terminal helix-turn-helix domain)		CYT	WP_003946355.1(MULTISPECIES: PucR family transcriptional regulator [Rhodococcus])			other	117.625	176.821	198.134	0.1	0.1	0.1
N6G92_RS24230	1085	479.539	0.002416	0.442	-1.1779	0.00704	down	yes	-2.61511	-2.15181	PM1Se|PM1	N6G92_RS24230	ENOG410XVJE(K:Transcription)	ENOG410XVJE(TetR family transcriptional Regulator)				PF00440.27(TetR_N:Bacterial regulatory proteins, tetR family); PF16859.9(TetR_C_11:Tetracyclin repressor-like, C-terminal domain)	GO:0080090(biological_process:regulation of primary metabolic process); GO:0019222(biological_process:regulation of metabolic process); GO:0031326(biological_process:regulation of cellular biosynthetic process); GO:0031323(biological_process:regulation of cellular metabolic process); GO:0003674(molecular_function:molecular_function); GO:0005488(molecular_function:binding); GO:0003676(molecular_fu…	CYT	WP_030537009.1(MULTISPECIES: TetR/AcrR family transcriptional regulator [Rhodococcus])			other	601.892	391.824	444.902	1073.81	982.82	1198.38
N6G92_RS09085	483.454	1170.32	0.002412	2.4208	1.2755	0.007034	up	yes	-2.61583	-2.15218	PM1Se|PM1	N6G92_RS09085	ENOG4111GEN(S:Function unknown)	ENOG4111GEN(-)						CYT	WP_261258568.1(hypothetical protein [Rhodococcus qingshengii])			other	1343.65	1129.92	1037.39	482.197	408.412	559.752
N6G92_RS18610	345.475	1317.06	0.002395	3.8123	1.9307	0.006998	up	yes	-2.61888	-2.15441	PM1Se|PM1	N6G92_RS18610	COG2321(O:Posttranslational modification, protein turnover, chaperones)	COG2321(Binds to cpn60 in the presence of Mg-ATP and suppresses the ATPase activity of the latter (By similarity))				PF04228.17(Zn_peptidase:Putative neutral zinc metallopeptidase)	GO:0005575(cellular_component:cellular_component); GO:0016020(cellular_component:membrane); GO:0110165(cellular_component:cellular anatomical entity)	CYT	WP_003945377.1(MULTISPECIES: neutral zinc metallopeptidase [Rhodococcus])			signal_peptide(Sec/SPI)	1341.4	1383.26	1226.53	613.224	195.868	227.332
N6G92_RS16290	334.993	763.624	0.002388	2.2795	1.1887	0.006982	up	yes	-2.62015	-2.1554	PM1Se|PM1	N6G92_RS16290	COG2723(H:Coenzyme transport and metabolism)	COG2723(magnesium chelatase)	K05350	bglB	map00460(Cyanoamino acid metabolism); map00500(Starch and sucrose metabolism); map00946(Degradation of flavonoids); map00999(Biosynthesis of various plant secondary metabolites)	PF00232.22(Glyco_hydro_1:Glycosyl hydrolase family 1)		CYT	WP_082920640.1(MULTISPECIES: family 1 glycosylhydrolase [Rhodococcus])			signal_peptide(Sec/SPI)	838.266	787.106	665.498	348.624	389.49	266.865
N6G92_RS20680	2032.49	17214.2	0.002377	8.4695	3.0823	0.006973	up	yes	-2.62215	-2.15596	PM1Se|PM1	N6G92_RS20680	COG2133(G:Carbohydrate transport and metabolism)	COG2133(Dehydrogenase)				PF07995.15(GSDH:Glucose / Sorbosone dehydrogenase)		CYT	WP_054188780.1(MULTISPECIES: PQQ-dependent sugar dehydrogenase [Rhodococcus])			signal_peptide(Sec/SPI)	13760	16902.3	20980.2	3330.77	1987.74	778.972
N6G92_RS20475	0.1	744.565	0.00237	7445.65	12.8622	0.006959	up	yes	-2.62342	-2.15683	PM1Se|PM1	N6G92_RS20475	ENOG410XTFW(S:Function unknown)	ENOG410XTFW(chromosome segregation atpase)				PF10708.13(DUF2510:Protein of unknown function (DUF2510))		CYT	WP_211917263.1(MULTISPECIES: DUF2510 domain-containing protein [Rhodococcus erythropolis group])			other	906.239	789.302	538.152	0.1	0.1	0.1
N6G92_RS19720	0.1	128.21	0.002363	1282.1	10.3243	0.006947	up	yes	-2.6247	-2.15758	PM1Se|PM1	N6G92_RS19720	COG1174(E:Amino acid transport and metabolism)	COG1174((ABC) transporter)	K05846	opuBD	map02010(ABC transporters)	PF00528.26(BPD_transp_1:Binding-protein-dependent transport system inner membrane component)	GO:0016020(cellular_component:membrane); GO:0006810(biological_process:transport); GO:0009987(biological_process:cellular process); GO:0051179(biological_process:localization); GO:0005575(cellular_component:cellular_component); GO:0008150(biological_process:biological_process); GO:0005886(cellular_component:plasma membrane); GO:0051234(biological_process:establishment of localization); GO:0055085…	CYT	WP_003945081.1(MULTISPECIES: ABC transporter permease [Rhodococcus])			other	104.668	165.088	114.875	0.1	0.1	0.1
N6G92_RS00190	13079.1	6302.43	0.002347	0.4819	-1.0532	0.006906	down	yes	-2.62764	-2.16015	PM1Se|PM1	N6G92_RS00190	COG1716(T:Signal transduction mechanisms)	COG1716(fha domain-containing protein)				PF12401.12(FhaA_N:FhaA, N-terminal domain); PF00498.30(FHA:FHA domain); PF16697.9(Yop-YscD_cpl:Inner membrane component of T3SS, cytoplasmic domain)		PLA	WP_021332622.1(MULTISPECIES: DUF3662 and FHA domain-containing protein [Rhodococcus])			other	6641.53	6106.09	6159.66	11396.4	13080.4	14760.5
N6G92_RS29195	387.698	1593.1	0.002341	4.1091	2.0388	0.006895	up	yes	-2.62875	-2.16084	PM1Se|PM1	N6G92_RS29195	COG0508(S:Function unknown)	COG0508(Membrane)	K09699	DBT, bkdB	map00785(Lipoic acid metabolism); map00640(Propanoate metabolism); map00280(Valine, leucine and isoleucine degradation)	PF00198.27(2-oxoacid_dh:2-oxoacid dehydrogenases acyltransferase (catalytic domain)); PF00364.26(Biotin_lipoyl:Biotin-requiring enzyme); PF02817.21(E3_binding:e3 binding domain)	GO:0003824(molecular_function:catalytic activity); GO:0016740(molecular_function:transferase activity); GO:0016746(molecular_function:transferase activity, transferring acyl groups); GO:0003674(molecular_function:molecular_function)	CYT	WP_261256296.1(dihydrolipoamide acetyltransferase family protein [Rhodococcus qingshengii])			other	1710.89	1528.77	1539.64	321.28	700.91	140.903
N6G92_RS20120	0.1	352.009	0.002339	3520.09	11.7814	0.006894	up	yes	-2.62912	-2.1609	PM1Se|PM1	N6G92_RS20120	ENOG410YDBY(S:Function unknown)	ENOG410YDBY(-)				PF06224.16(AlkZ-like:DNA glycosylase AlkZ-like)		CYT	WP_261254684.1(MULTISPECIES: winged helix DNA-binding domain-containing protein [Rhodococcus])			other	448.463	274.256	333.309	0.1	0.1	0.1
N6G92_RS08395	2882.84	722.614	0.002317	0.2507	-1.996	0.006842	down	yes	-2.6332	-2.16418	PM1Se|PM1	N6G92_RS08395	COG1131(K:Transcription)	COG1131(Tetr family transcriptional regulator)	K25141	drrA		PF00005.31(ABC_tran:ABC transporter); PF13304.10(AAA_21:AAA domain, putative AbiEii toxin, Type IV TA system); PF13732.10(DUF4162:Domain of unknown function (DUF4162))	GO:0015850(biological_process:organic hydroxy compound transport); GO:0035639(molecular_function:purine ribonucleoside triphosphate binding); GO:0003674(molecular_function:molecular_function); GO:0005488(molecular_function:binding); GO:0016887(molecular_function:ATPase activity); GO:0043167(molecular_function:ion binding); GO:1901363(molecular_function:heterocyclic compound binding); GO:1901265(m…	CYT	WP_003941960.1(MULTISPECIES: daunorubicin resistance protein DrrA family ABC transporter ATP-binding protein [Rhodococcus])			other	666.224	664.079	837.54	2368.83	3433.51	2846.17
N6G92_RS07850	0.1	441.444	0.00231	4414.44	12.108	0.006828	up	yes	-2.63451	-2.16507	PM1Se|PM1	N6G92_RS07850	COG1191(K:Transcription)	COG1191(Sigma factors are initiation factors that promote the attachment of RNA polymerase to specific initiation sites and are then released (By similarity))	K03090	sigB		PF04545.20(Sigma70_r4:Sigma-70, region 4); PF04542.18(Sigma70_r2:Sigma-70 region 2); PF04539.20(Sigma70_r3:Sigma-70 region 3); PF08281.16(Sigma70_r4_2:Sigma-70, region 4); PF13545.10(HTH_Crp_2:Crp-like helix-turn-helix domain)	GO:0032774(biological_process:RNA biosynthetic process); GO:0090304(biological_process:nucleic acid metabolic process); GO:0044249(biological_process:cellular biosynthetic process); GO:0034641(biological_process:cellular nitrogen compound metabolic process); GO:0006807(biological_process:nitrogen compound metabolic process); GO:0003674(molecular_function:molecular_function); GO:0005488(molecular_…	CYT	WP_003941515.1(MULTISPECIES: RNA polymerase sigma factor SigF [Rhodococcus])			other	448.557	327.311	548.463	0.1	0.1	0.1
N6G92_RS03680	2212.78	667.428	0.0023	0.3016	-1.7293	0.006807	down	yes	-2.63639	-2.16641	PM1Se|PM1	N6G92_RS03680	COG0245(I:Lipid transport and metabolism)	COG0245(Involved in the biosynthesis of isopentenyl diphosphate (IPP) and dimethylallyl diphosphate (DMAPP), two major building blocks of isoprenoid compounds. Catalyzes the conversion of 4- diphosphocytidyl-2-C-methyl-D-erythritol 2-phosphate (CDP-ME2P) to 2-C-methyl-D-erythritol 2,4-cyclodiphosphate (ME-CPP) with a corresponding release of cytidine 5-monophosphate (CMP) (By similarity))	K01770	ispF	map00900(Terpenoid backbone biosynthesis)	PF02542.20(YgbB:YgbB family)	GO:0008685(molecular_function:2-C-methyl-D-erythritol 2,4-cyclodiphosphate synthase activity); GO:0016849(molecular_function:phosphorus-oxygen lyase activity); GO:0019752(biological_process:carboxylic acid metabolic process); GO:0044249(biological_process:cellular biosynthetic process); GO:0019288(biological_process:isopentenyl diphosphate biosynthetic process, methylerythritol 4-phosphate pathwa…	CYT	WP_047269647.1(MULTISPECIES: 2-C-methyl-D-erythritol 2,4-cyclodiphosphate synthase [Rhodococcus])			other	566.444	762.713	673.127	1975.19	2644.64	2018.51
N6G92_RS10730	13646.3	1989.82	0.002301	0.1458	-2.7779	0.006807	down	yes	-2.6362	-2.16641	PM1Se|PM1	N6G92_RS10730	COG1544(J:Translation, ribosomal structure and biogenesis)	COG1544(sigma 54 modulation protein ribosomal protein S30ea)				PF16321.9(Ribosom_S30AE_C:Sigma 54 modulation/S30EA ribosomal protein C terminus); PF02482.23(Ribosomal_S30AE:Sigma 54 modulation protein / S30EA ribosomal protein)	GO:0080090(biological_process:regulation of primary metabolic process); GO:0019222(biological_process:regulation of metabolic process); GO:0031326(biological_process:regulation of cellular biosynthetic process); GO:0031323(biological_process:regulation of cellular metabolic process); GO:0043229(cellular_component:intracellular organelle); GO:0043228(cellular_component:non-membrane-bounded organel…	CYT	WP_202023210.1(MULTISPECIES: ribosome-associated translation inhibitor RaiA [Rhodococcus])			other	1236.48	3021.96	1711.02	11112.8	16606.7	13219.6
N6G92_RS13785	1189.21	2999.94	0.002288	2.5226	1.3349	0.006787	up	yes	-2.63865	-2.16768	PM1Se|PM1	N6G92_RS13785	COG0251(J:Translation, ribosomal structure and biogenesis)	COG0251(Endoribonuclease LPSP)				PF14588.10(YjgF_endoribonc:YjgF/chorismate_mutase-like, putative endoribonuclease); PF01042.25(Ribonuc_L-PSP:Endoribonuclease L-PSP)		CYT	WP_047269323.1(MULTISPECIES: RidA family protein [Rhodococcus])			other	3431.21	2950.38	2618.23	1412.28	1046.02	1109.33
N6G92_RS10425	2626.64	0.1	0.002284	3.81e-05	-14.681	0.006783	down	yes	-2.63941	-2.16794	PM1Se|PM1	N6G92_RS10425	COG1529(S:Function unknown)	COG1529(-)				PF02738.22(MoCoBD_1:Molybdopterin cofactor-binding domain); PF20256.2(MoCoBD_2:Molybdopterin cofactor-binding domain); PF01799.24(Fer2_2:[2Fe-2S] binding domain); PF01315.26(Ald_Xan_dh_C:Aldehyde oxidase and xanthine dehydrogenase, a/b hammerhead domain)	GO:0043169(molecular_function:cation binding); GO:0051540(molecular_function:metal cluster binding); GO:0046914(molecular_function:transition metal ion binding); GO:0051536(molecular_function:iron-sulfur cluster binding); GO:0051537(molecular_function:2 iron, 2 sulfur cluster binding); GO:0043167(molecular_function:ion binding); GO:0003824(molecular_function:catalytic activity); GO:0003674(molecu…	CYT	WP_261258796.1(molybdopterin-dependent oxidoreductase [Rhodococcus qingshengii])			other	0.1	0.1	0.1	1870.49	2951.22	3058.21
N6G92_RS14875	0.1	182.392	0.00226	1823.92	10.8328	0.006721	up	yes	-2.64397	-2.17192	PM1Se|PM1	N6G92_RS14875	COG2339(S:Function unknown)	COG2339(Involved in the degradation of specific anti-sigma factors (By similarity))	K24131	prsW		PF13367.10(PrsW-protease:PrsW family intramembrane metalloprotease)	GO:0044238(biological_process:primary metabolic process); GO:0003674(molecular_function:molecular_function); GO:1901564(biological_process:organonitrogen compound metabolic process); GO:0016787(molecular_function:hydrolase activity); GO:0019538(biological_process:protein metabolic process); GO:0003824(molecular_function:catalytic activity); GO:0016020(cellular_component:membrane); GO:0140096(mole…	CYT	WP_064444604.1(MULTISPECIES: PrsW family intramembrane metalloprotease [Rhodococcus])			other	135.496	185.381	226.298	0.1	0.1	0.1
N6G92_RS08955	624.228	1862.84	0.002253	2.9842	1.5773	0.006708	up	yes	-2.64532	-2.17276	PM1Se|PM1	N6G92_RS08955	ENOG410ZSDP(S:Function unknown)	ENOG410ZSDP(Methyltransferase)				PF08241.16(Methyltransf_11:Methyltransferase domain); PF13649.10(Methyltransf_25:Methyltransferase domain)	GO:0008757(molecular_function:S-adenosylmethionine-dependent methyltransferase activity); GO:0008150(biological_process:biological_process); GO:0003824(molecular_function:catalytic activity); GO:0016740(molecular_function:transferase activity); GO:0016741(molecular_function:transferase activity, transferring one-carbon groups); GO:0003674(molecular_function:molecular_function); GO:0008152(biologi…	CYT	WP_261258542.1(mycofactocin oligosaccharide methyltransferase MftM [Rhodococcus qingshengii])			other	1747.84	2069.15	1771.55	756.648	334.166	781.869
N6G92_RS11835	5770.76	2819.51	0.002244	0.4886	-1.0333	0.006685	down	yes	-2.64705	-2.17425	PM1Se|PM1	N6G92_RS11835	COG0541(U:Intracellular trafficking, secretion, and vesicular transport)	COG0541(Involved in targeting and insertion of nascent membrane proteins into the cytoplasmic membrane. Binds to the hydrophobic signal sequence of the ribosome-nascent chain (RNC) as it emerges from the ribosomes. The SRP-RNC complex is then targeted to the cytoplasmic membrane where it interacts with the SRP receptor FtsY)	K03106	SRP54, ffh	map02024(Quorum sensing); map03070(Bacterial secretion system); map03060(Protein export)	PF00448.26(SRP54:SRP54-type protein, GTPase domain); PF02978.23(SRP_SPB:Signal peptide binding domain); PF02881.23(SRP54_N:SRP54-type protein, helical bundle domain)	GO:0008104(biological_process:protein localization); GO:0016887(molecular_function:ATPase activity); GO:0035639(molecular_function:purine ribonucleoside triphosphate binding); GO:0006613(biological_process:cotranslational protein targeting to membrane); GO:0006612(biological_process:protein targeting to membrane); GO:0006614(biological_process:SRP-dependent cotranslational protein targeting to me…	CYT	WP_003942713.1(MULTISPECIES: signal recognition particle protein [Rhodococcus])			other	3293.64	2569.92	2594.96	5076.66	6018.56	6217.06
N6G92_RS20970	2307.23	7363.9	0.002239	3.1917	1.6743	0.006682	up	yes	-2.64801	-2.17444	PM1Se|PM1	N6G92_RS20970	COG0702(S:Function unknown)	COG0702(-)				PF13460.10(NAD_binding_10:NAD(P)H-binding); PF01370.25(Epimerase:NAD dependent epimerase/dehydratase family); PF05368.17(NmrA:NmrA-like family)		CYT	WP_003946268.1(MULTISPECIES: SDR family oxidoreductase [Rhodococcus])			other	8651.75	6699.12	6740.82	2943.84	1802.21	2175.63
N6G92_RS27770	11723.6	36073.4	0.002241	3.077	1.6215	0.006682	up	yes	-2.64762	-2.17444	PM1Se|PM1	N6G92_RS27770	COG0693(S:Function unknown)	COG0693(PfpI family)				PF01965.28(DJ-1_PfpI:DJ-1/PfpI family); PF17124.9(ThiJ_like:ThiJ/PfpI family-like)	GO:0044238(biological_process:primary metabolic process); GO:0009987(biological_process:cellular process); GO:1901564(biological_process:organonitrogen compound metabolic process); GO:0006082(biological_process:organic acid metabolic process); GO:0071704(biological_process:organic substance metabolic process); GO:0006520(biological_process:cellular amino acid metabolic process); GO:0006541(biolog…	CYT	WP_030537402.1(MULTISPECIES: type 1 glutamine amidotransferase domain-containing protein [Rhodococcus])			other	42248.2	30140.9	35831	11729.1	11915.2	11526.7
N6G92_RS14685	1775.3	3810.81	0.002231	2.1466	1.1021	0.00667	up	yes	-2.64956	-2.17522	PM1Se|PM1	N6G92_RS14685	COG1884(S:Function unknown)	COG1884(-)	K01847	MUT	map00630(Glyoxylate and dicarboxylate metabolism); map00720(Carbon fixation pathways in prokaryotes); map00280(Valine, leucine and isoleucine degradation); map00640(Propanoate metabolism)	PF01642.26(MM_CoA_mutase:Methylmalonyl-CoA mutase); PF02310.23(B12-binding:B12 binding domain)	GO:0031419(molecular_function:cobalamin binding); GO:0004494(molecular_function:methylmalonyl-CoA mutase activity); GO:0016853(molecular_function:isomerase activity); GO:0046906(molecular_function:tetrapyrrole binding); GO:0097159(molecular_function:organic cyclic compound binding); GO:0043169(molecular_function:cation binding); GO:0019842(molecular_function:vitamin binding); GO:0043167(molecular…	CYT	WP_042449118.1(MULTISPECIES: methylmalonyl-CoA mutase [Rhodococcus])			other	3719.87	3528.76	4183.79	2206.95	1505.97	1612.98
N6G92_RS17195	8945.81	4455.3	0.002233	0.498	-1.0058	0.00667	down	yes	-2.64917	-2.17522	PM1Se|PM1	N6G92_RS17195	ENOG4111P4B(S:Function unknown)	ENOG4111P4B(Glyoxalase Bleomycin resistance protein (Dioxygenase)				PF00903.29(Glyoxalase:Glyoxalase/Bleomycin resistance protein/Dioxygenase superfamily)		CYT	WP_007735439.1(MULTISPECIES: VOC family protein [Rhodococcus])			other	4158.92	4358.52	4848.46	8017.51	10098.9	8721.06
N6G92_RS13400	7434.88	18712.7	0.002219	2.5169	1.3316	0.00664	up	yes	-2.65189	-2.17718	PM1Se|PM1	N6G92_RS13400	COG2388(S:Function unknown)	COG2388(acetyltransferase)	K06975	K06975		PF14542.10(Acetyltransf_CG:GCN5-related N-acetyl-transferase)	GO:0003824(molecular_function:catalytic activity); GO:0016740(molecular_function:transferase activity); GO:0003674(molecular_function:molecular_function)	CYT	WP_003942641.1(MULTISPECIES: GNAT family N-acetyltransferase [Rhodococcus])			other	16021.6	18741.4	21374.9	7380.84	6643.4	8280.39
N6G92_RS02360	1316.77	413.034	0.002212	0.3137	-1.6725	0.006625	down	yes	-2.65326	-2.17816	PM1Se|PM1	N6G92_RS02360	ENOG4111X2Q(K:Transcription)	ENOG4111X2Q(MarR family transcriptional regulator)	K23775	ohrR		PF12802.11(MarR_2:MarR family); PF01047.26(MarR:MarR family)	GO:0003700(molecular_function:transcription factor activity, sequence-specific DNA binding); GO:0097159(molecular_function:organic cyclic compound binding); GO:0003674(molecular_function:molecular_function); GO:0005488(molecular_function:binding); GO:0003676(molecular_function:nucleic acid binding); GO:0003677(molecular_function:DNA binding); GO:1901363(molecular_function:heterocyclic compound bi…	CYT	WP_003943458.1(MULTISPECIES: helix-turn-helix domain-containing protein [Rhodococcus])			other	419.439	336.582	483.083	1560.92	1206.45	1182.95
N6G92_RS09335	1687.82	3850.65	0.00221	2.2814	1.1899	0.006625	up	yes	-2.65365	-2.17816	PM1Se|PM1	N6G92_RS09335	COG0201(U:Intracellular trafficking, secretion, and vesicular transport)	COG0201(The central subunit of the protein translocation channel SecYEG. Consists of two halves formed by TMs 1-5 and 6-10. These two domains form a lateral gate at the front which open onto the bilayer between TMs 2 and 7, and are clamped together by SecE at the back. The channel is closed by both a pore ring composed of hydrophobic SecY resides and a short helix (helix 2A) on the extracellular …	K03076	secY	map02024(Quorum sensing); map03070(Bacterial secretion system); map03060(Protein export)	PF00344.24(SecY:SecY)	GO:0008104(biological_process:protein localization); GO:0051649(biological_process:establishment of localization in cell); GO:0043952(biological_process:protein transport by the Sec complex); GO:0071806(biological_process:protein transmembrane transport); GO:0070727(biological_process:cellular macromolecule localization); GO:0006886(biological_process:intracellular protein transport); GO:0016020(…	CYT	WP_003940773.1(MULTISPECIES: preprotein translocase subunit SecY [Rhodococcus])			other	4334.64	3599.44	3617.88	1404.42	1602.33	2056.69
N6G92_RS02195	1912.49	3915.56	0.002197	2.0474	1.0338	0.006594	up	yes	-2.6562	-2.18019	PM1Se|PM1	N6G92_RS02195	COG0119(E:Amino acid transport and metabolism)	COG0119(prolyl oligopeptidase)	K01649	leuA, IMS	map00620(Pyruvate metabolism); map00290(Valine, leucine and isoleucine biosynthesis)	PF00682.23(HMGL-like:HMGL-like); PF08502.14(LeuA_dimer:LeuA allosteric (dimerisation) domain)	GO:0006520(biological_process:cellular amino acid metabolic process); GO:0019752(biological_process:carboxylic acid metabolic process); GO:0044249(biological_process:cellular biosynthetic process); GO:0006807(biological_process:nitrogen compound metabolic process); GO:0003674(molecular_function:molecular_function); GO:0005488(molecular_function:binding); GO:0044283(biological_process:small molecu…	CYT	WP_003943488.1(MULTISPECIES: 2-isopropylmalate synthase [Rhodococcus])			other	4352.31	3505.75	3888.62	1928.63	1647.4	2161.43
N6G92_RS21280	4129.68	8324.19	0.002195	2.0157	1.0113	0.006592	up	yes	-2.65659	-2.18032	PM1Se|PM1	N6G92_RS21280	COG1012(G:Carbohydrate transport and metabolism)	COG1012(Phosphoketolase)	K00135	gabD	map00250(Alanine, aspartate and glutamate metabolism); map00310(Lysine degradation); map00760(Nicotinate and nicotinamide metabolism); map00350(Tyrosine metabolism); map00650(Butanoate metabolism)	PF00171.26(Aldedh:Aldehyde dehydrogenase family)	GO:0003824(molecular_function:catalytic activity); GO:0016903(molecular_function:oxidoreductase activity, acting on the aldehyde or oxo group of donors); GO:0003674(molecular_function:molecular_function); GO:0016620(molecular_function:oxidoreductase activity, acting on the aldehyde or oxo group of donors, NAD or NADP as acceptor); GO:0016491(molecular_function:oxidoreductase activity)	CYT	ANQ74686.1(NAD-dependent succinate-semialdehyde dehydrogenase [Rhodococcus sp. 008])			other	9504.8	7696.6	7771.17	4095.08	3973.21	4320.74
N6G92_RS25630	0.1	79.4226	0.002184	794.226	9.6334	0.006565	up	yes	-2.65876	-2.1821	PM1Se|PM1	N6G92_RS25630			K00135	gabD	map00250(Alanine, aspartate and glutamate metabolism); map00310(Lysine degradation); map00760(Nicotinate and nicotinamide metabolism); map00350(Tyrosine metabolism); map00650(Butanoate metabolism)	PF00171.26(Aldedh:Aldehyde dehydrogenase family)	GO:0003824(molecular_function:catalytic activity); GO:0016903(molecular_function:oxidoreductase activity, acting on the aldehyde or oxo group of donors); GO:0003674(molecular_function:molecular_function); GO:0016620(molecular_function:oxidoreductase activity, acting on the aldehyde or oxo group of donors, NAD or NADP as acceptor); GO:0016491(molecular_function:oxidoreductase activity)	CYT	WP_054827041.1(MULTISPECIES: NAD-dependent succinate-semialdehyde dehydrogenase [Rhodococcus])			other	72.9977	63.8342	101.436	0.1	0.1	0.1
N6G92_RS03500	0.1	217.263	0.00218	2172.63	11.0852	0.006564	up	yes	-2.65956	-2.18217	PM1Se|PM1	N6G92_RS03500	ENOG4111GEZ(K:Transcription); ENOG4111PBG(K:Transcription)	ENOG4111GEZ(Bacterial regulatory proteins, tetR family); ENOG4111PBG(Bacterial regulatory proteins, tetR family)				PF17932.5(TetR_C_24:Tetracyclin repressor-like, C-terminal domain); PF00440.27(TetR_N:Bacterial regulatory proteins, tetR family)	GO:0080090(biological_process:regulation of primary metabolic process); GO:0019222(biological_process:regulation of metabolic process); GO:0031326(biological_process:regulation of cellular biosynthetic process); GO:0031323(biological_process:regulation of cellular metabolic process); GO:0003674(molecular_function:molecular_function); GO:0005488(molecular_function:binding); GO:0003676(molecular_fu…	CYT	WP_042451920.1(MULTISPECIES: TetR/AcrR family transcriptional regulator [Rhodococcus])			other	156.546	236.966	258.277	0.1	0.1	0.1
N6G92_RS08565	54529.5	26109	0.002155	0.4788	-1.0625	0.006504	down	yes	-2.66454	-2.18615	PM1Se|PM1	N6G92_RS08565	COG0250(K:Transcription)	COG0250(Participates in transcription elongation, termination and antitermination (By similarity))	K02601	nusG		PF02357.23(NusG:Transcription termination factor nusG)	GO:0044238(biological_process:primary metabolic process); GO:0009892(biological_process:negative regulation of metabolic process); GO:0009893(biological_process:positive regulation of metabolic process); GO:0019222(biological_process:regulation of metabolic process); GO:0031328(biological_process:positive regulation of cellular biosynthetic process); GO:0031327(biological_process:negative regulat…	CYT	WP_003942049.1(MULTISPECIES: transcription termination/antitermination protein NusG [Rhodococcus])			other	23296.6	28268.3	26762	47188.1	56759.1	59641.4
N6G92_RS25185	0.1	223.591	0.002139	2235.91	11.1266	0.006465	up	yes	-2.66776	-2.18876	PM1Se|PM1	N6G92_RS25185	ENOG410XR3R(K:Transcription)	ENOG410XR3R(Transcriptional regulator)	K09684	pucR		PF07905.15(PucR:Purine catabolism regulatory protein-like family); PF13556.10(HTH_30:PucR C-terminal helix-turn-helix domain)		CYT	WP_021331895.1(MULTISPECIES: PucR family transcriptional regulator [Rhodococcus])			other	160.348	250.923	259.503	0.1	0.1	0.1
N6G92_RS07535	0.1	285.45	0.002129	2854.5	11.479	0.006447	up	yes	-2.66979	-2.18997	PM1Se|PM1	N6G92_RS07535	COG1574(J:Translation, ribosomal structure and biogenesis)	COG1574(arginyL-tRNA synthetase)				PF07969.15(Amidohydro_3:Amidohydrolase family); PF01979.24(Amidohydro_1:Amidohydrolase family)	GO:0016787(molecular_function:hydrolase activity); GO:0016810(molecular_function:hydrolase activity, acting on carbon-nitrogen (but not peptide) bonds); GO:0003674(molecular_function:molecular_function); GO:0003824(molecular_function:catalytic activity)	CYT	WP_007733706.1(MULTISPECIES: amidohydrolase [Rhodococcus erythropolis group])			other	212.641	352.393	291.315	0.1	0.1	0.1
N6G92_RS18915	0.1	324.049	0.002131	3240.49	11.662	0.006447	up	yes	-2.66938	-2.18997	PM1Se|PM1	N6G92_RS18915	ENOG410XNNX(P:Inorganic ion transport and metabolism)	ENOG410XNNX(drug resistance transporter, Bcr CflA)	K07552	bcr, tcaB		PF07690.20(MFS_1:Major Facilitator Superfamily); PF00083.28(Sugar_tr:Sugar (and other) transporter)	GO:0051234(biological_process:establishment of localization); GO:0006810(biological_process:transport); GO:0055085(biological_process:transmembrane transport); GO:0140352(biological_process:export from cell); GO:0009987(biological_process:cellular process); GO:0005215(molecular_function:transporter activity); GO:0016020(cellular_component:membrane); GO:0042908(biological_process:xenobiotic transp…	CYT	WP_042445586.1(MULTISPECIES: multidrug effflux MFS transporter [Rhodococcus])			other	354.365	383.988	233.794	0.1	0.1	0.1
N6G92_RS18170	1643.1	242.204	0.002116	0.1474	-2.7622	0.006414	down	yes	-2.67244	-2.19219	PM1Se|PM1	N6G92_RS18170	COG2346(S:Function unknown)	COG2346(K06886 hemoglobin)	K06886	glbN		PF01152.25(Bac_globin:Bacterial-like globin)	GO:0005344(molecular_function:oxygen transporter activity); GO:0019825(molecular_function:oxygen binding); GO:0020037(molecular_function:heme binding); GO:0046906(molecular_function:tetrapyrrole binding); GO:0097159(molecular_function:organic cyclic compound binding); GO:0036094(molecular_function:small molecule binding); GO:0003674(molecular_function:molecular_function); GO:0005488(molecular_fun…	CYT	WP_218960207.1(globin [Rhodococcus qingshengii])			other	285.481	207.118	234.013	1264.64	1738	1926.66
N6G92_RS27005	0.1	363.848	0.002109	3638.48	11.8291	0.006399	up	yes	-2.67387	-2.19321	PM1Se|PM1	N6G92_RS27005	COG0654(C:Energy production and conversion); COG0654(H:Coenzyme transport and metabolism)	COG0654(oxidoreductase activity, acting on paired donors, with incorporation or reduction of molecular oxygen, NAD(P)H as one donor, and incorporation of one atom of oxygen); COG0654(oxidoreductase activity, acting on paired donors, with incorporation or reduction of molecular oxygen, NAD(P)H as one donor, and incorporation of one atom of oxygen)	K00481	pobA	map00362(Benzoate degradation)	PF01494.23(FAD_binding_3:FAD binding domain)	GO:0043168(molecular_function:anion binding); GO:0018659(molecular_function:4-hydroxybenzoate 3-monooxygenase activity); GO:0004497(molecular_function:monooxygenase activity); GO:0050660(molecular_function:flavin adenine dinucleotide binding); GO:0016709(molecular_function:oxidoreductase activity, acting on paired donors, with incorporation or reduction of molecular oxygen, NAD(P)H as one donor, …	CYT	WP_261255502.1(4-hydroxybenzoate 3-monooxygenase [Rhodococcus qingshengii])			other	263.051	432.017	396.477	0.1	0.1	0.1
N6G92_RS11460	717.836	1448.98	0.002103	2.0185	1.0133	0.006393	up	yes	-2.6751	-2.19362	PM1Se|PM1	N6G92_RS11460	COG0110(K:Transcription)	COG0110(TetR family transcriptional Regulator)				PF00132.28(Hexapep:Bacterial transferase hexapeptide (six repeats))	GO:0003824(molecular_function:catalytic activity); GO:0016740(molecular_function:transferase activity); GO:0003674(molecular_function:molecular_function); GO:0016746(molecular_function:transferase activity, transferring acyl groups)	CYT	WP_003944741.1(MULTISPECIES: acyltransferase [Rhodococcus])			other	1504.25	1408.02	1434.67	901.154	692.066	560.288
N6G92_RS06510	1135.92	2683.29	0.002092	2.3622	1.2401	0.006371	up	yes	-2.67737	-2.19511	PM1Se|PM1	N6G92_RS06510	ENOG4111UEN(S:Function unknown)	ENOG4111UEN(-)				PF04230.17(PS_pyruv_trans:Polysaccharide pyruvyl transferase)	GO:0003824(molecular_function:catalytic activity); GO:0016740(molecular_function:transferase activity); GO:0003674(molecular_function:molecular_function)	CYT	WP_064443238.1(MULTISPECIES: polysaccharide pyruvyl transferase family protein [Rhodococcus])			other	3043.38	2399.98	2606.5	1319.68	945.266	1142.81
N6G92_RS15985	2997.48	1247.88	0.002076	0.4163	-1.2643	0.00634	down	yes	-2.68069	-2.19723	PM1Se|PM1	N6G92_RS15985	COG1225(K:Transcription)	COG1225(Cold shock protein)	K03564	BCP, PRXQ, DOT5		PF00578.25(AhpC-TSA:AhpC/TSA family); PF08534.14(Redoxin:Redoxin)	GO:0016209(molecular_function:antioxidant activity); GO:0003824(molecular_function:catalytic activity); GO:0003674(molecular_function:molecular_function); GO:0016684(molecular_function:oxidoreductase activity, acting on peroxide as acceptor); GO:0004601(molecular_function:peroxidase activity); GO:0016491(molecular_function:oxidoreductase activity)	CYT	WP_042450468.1(MULTISPECIES: peroxiredoxin [Rhodococcus])			other	1218.24	1133.17	1392.24	2727.67	2800.68	3464.1
N6G92_RS27085	14935.7	46006.2	0.002068	3.0803	1.6231	0.006325	up	yes	-2.68235	-2.19825	PM1Se|PM1	N6G92_RS27085	ENOG41126V7(S:Function unknown); ENOG41123FG(S:Function unknown)	ENOG41126V7(-); ENOG41123FG(-)						CYT	WP_030536118.1(MULTISPECIES: hypothetical protein [Rhodococcus])			other	53957.9	40438.5	43622.2	16543.3	16454.5	11809.4
N6G92_RS10760	2396.06	6265.92	0.002065	2.6151	1.3869	0.006324	up	yes	-2.68298	-2.19832	PM1Se|PM1	N6G92_RS10760	COG1018(C:Energy production and conversion)	COG1018(Is involved in NO detoxification in an aerobic process, termed nitric oxide dioxygenase (NOD) reaction that utilizes O(2) and NAD(P)H to convert NO to nitrate, which protects the bacterium from various noxious nitrogen compounds. Therefore, plays a central role in the inducible response to nitrosative stress (By similarity))	K22770	K22770	map01040(Biosynthesis of unsaturated fatty acids)	PF00111.31(Fer2:2Fe-2S iron-sulfur cluster binding domain); PF00970.28(FAD_binding_6:Oxidoreductase FAD-binding domain); PF00175.25(NAD_binding_1:Oxidoreductase NAD-binding domain)	GO:0043169(molecular_function:cation binding); GO:0051540(molecular_function:metal cluster binding); GO:0051536(molecular_function:iron-sulfur cluster binding); GO:0051537(molecular_function:2 iron, 2 sulfur cluster binding); GO:0043167(molecular_function:ion binding); GO:0003824(molecular_function:catalytic activity); GO:0003674(molecular_function:molecular_function); GO:0005488(molecular_functi…	CYT	WP_003940928.1(MULTISPECIES: ferredoxin reductase [Rhodococcus])			other	7323.12	5553.55	5921.07	2510.91	2417.98	2259.31
N6G92_RS29460	2557.76	902.266	0.002062	0.3528	-1.5031	0.006318	down	yes	-2.68361	-2.19873	PM1Se|PM1	N6G92_RS29460	ENOG41124YT(J:Translation, ribosomal structure and biogenesis); COG0594(J:Translation, ribosomal structure and biogenesis)	ENOG41124YT(RNaseP catalyzes the removal of the 5'-leader sequence from pre-tRNA to produce the mature 5'-terminus. It can also cleave other RNA substrates such as 4.5S RNA. The protein component plays an auxiliary but essential role in vivo by binding to the 5'-leader sequence and broadening the substrate specificity of the ribozyme (By similarity)); COG0594(RNaseP catalyzes the removal of the 5…	K03536	rnpA		PF00825.22(Ribonuclease_P:Ribonuclease P)	GO:0004526(molecular_function:ribonuclease P activity); GO:0036260(biological_process:RNA capping); GO:0090304(biological_process:nucleic acid metabolic process); GO:0034641(biological_process:cellular nitrogen compound metabolic process); GO:0006807(biological_process:nitrogen compound metabolic process); GO:0003674(molecular_function:molecular_function); GO:0005488(molecular_function:binding); …	CYT	WP_003942450.1(MULTISPECIES: ribonuclease P protein component [Rhodococcus])			other	918.937	807.215	980.644	2998.25	2433.09	2241.93
N6G92_RS14450	738.247	1609.52	0.002044	2.1802	1.1245	0.006276	up	yes	-2.6874	-2.20163	PM1Se|PM1	N6G92_RS14450	COG3429(G:Carbohydrate transport and metabolism)	COG3429(OpcA protein)				PF10128.13(OpcA_G6PD_assem:Glucose-6-phosphate dehydrogenase subunit N-terminal domain); PF20171.2(OpcA_G6PD_C:Glucose-6-phosphate dehydrogenase subunit C-terminal domain)		CYT	WP_037126403.1(MULTISPECIES: glucose-6-phosphate dehydrogenase assembly protein OpcA [Rhodococcus])			other	1687.45	1571.96	1569.14	820.619	509.642	884.481
N6G92_RS00085	9782.35	21941.4	0.00204	2.243	1.1654	0.006269	up	yes	-2.68825	-2.20211	PM1Se|PM1	N6G92_RS00085							GO:0005575(cellular_component:cellular_component); GO:0016020(cellular_component:membrane); GO:0110165(cellular_component:cellular anatomical entity)	CYT	WP_042453366.1(MULTISPECIES: hypothetical protein [Rhodococcus])			other	24759.6	19454	21610.4	10890.6	10046.5	8409.95
N6G92_RS06605	0.1	434.153	0.002026	4341.53	12.084	0.006231	up	yes	-2.69122	-2.20475	PM1Se|PM1	N6G92_RS06605	COG5438(S:Function unknown)	COG5438(YibE F family protein)				PF07907.15(YibE_F:YibE/F-like protein)	GO:0005575(cellular_component:cellular_component); GO:0016020(cellular_component:membrane); GO:0110165(cellular_component:cellular anatomical entity)	CYT	WP_064689383.1(MULTISPECIES: YibE/F family protein [Rhodococcus])			other	542.778	426.848	332.833	0.1	0.1	0.1
N6G92_RS19395	1828.22	7334.97	0.002001	4.0121	2.0044	0.006161	up	yes	-2.69659	-2.20964	PM1Se|PM1	N6G92_RS19395	COG0627(S:Function unknown)	COG0627(K07001 NTE family protein)	K18851	fbp	map00572(Arabinogalactan biosynthesis - Mycobacterium); map00561(Glycerolipid metabolism)	PF00756.24(Esterase:Putative esterase)		CYT	WP_058227735.1(alpha/beta hydrolase family protein [Rhodococcus qingshengii])			signal_peptide(Sec/SPI)	6562.95	7858.54	7583.43	2898.56	1958.86	627.22
N6G92_RS11535	8395.9	3430.17	0.001996	0.4086	-1.2912	0.006151	down	yes	-2.69767	-2.21035	PM1Se|PM1	N6G92_RS11535	COG0721(J:Translation, ribosomal structure and biogenesis)	COG0721(Allows the formation of correctly charged Asn-tRNA(Asn) or Gln-tRNA(Gln) through the transamidation of misacylated Asp- tRNA(Asn) or Glu-tRNA(Gln) in organisms which lack either or both of asparaginyl-tRNA or glutaminyl-tRNA synthetases. The reaction takes place in the presence of glutamine and ATP through an activated phospho-Asp-tRNA(Asn) or phospho-Glu-tRNA(Gln) (By similarity))	K02435	gatC, GATC	map00970(Aminoacyl-tRNA biosynthesis)	PF02686.19(GatC:Glu-tRNAGln amidotransferase C subunit)	GO:0006450(biological_process:regulation of translational fidelity); GO:0035639(molecular_function:purine ribonucleoside triphosphate binding); GO:0044249(biological_process:cellular biosynthetic process); GO:0034641(biological_process:cellular nitrogen compound metabolic process); GO:0006807(biological_process:nitrogen compound metabolic process); GO:0003674(molecular_function:molecular_function…	CYT	WP_020969300.1(MULTISPECIES: Asp-tRNA(Asn)/Glu-tRNA(Gln) amidotransferase subunit GatC [Rhodococcus])			other	2643.31	4316.61	3330.58	7413.43	8955.79	8818.5
N6G92_RS01150	444.213	3410.32	0.001947	7.6772	2.9406	0.006007	up	yes	-2.70841	-2.22062	PM1Se|PM1	N6G92_RS01150	ENOG410YZ1M(S:Function unknown)	ENOG410YZ1M(MspA)				PF09203.15(MspA:MspA)		CYT	WP_037126068.1(MULTISPECIES: MspA family porin [Rhodococcus])			signal_peptide(Sec/SPI)	2668.37	4018.1	3544.48	271.45	410.629	650.559
N6G92_RS08080	632.931	101.685	0.001941	0.1607	-2.6376	0.005995	down	yes	-2.70974	-2.22149	PM1Se|PM1	N6G92_RS08080	ENOG410XNMH(K:Transcription)	ENOG410XNMH(Necessary for efficient RNA polymerase transcription elongation past template-encoded arresting sites. The arresting sites in DNA have the property of trapping a certain fraction of elongating RNA polymerases that pass through, resulting in locked ternary complexes. Cleavage of the nascent transcript by cleavage factors such as GreA or GreB allows the resumption of elongation from the…	K07768	senX3	map02020(Two-component system)	PF02518.30(HATPase_c:Histidine kinase-, DNA gyrase B-, and HSP90-like ATPase); PF00512.29(HisKA:His Kinase A (phospho-acceptor) domain)	GO:0016020(cellular_component:membrane); GO:0016773(molecular_function:phosphotransferase activity, alcohol group as acceptor); GO:0000155(molecular_function:phosphorelay sensor kinase activity); GO:0016301(molecular_function:kinase activity); GO:0140096(molecular_function:catalytic activity, acting on a protein); GO:0016775(molecular_function:phosphotransferase activity, nitrogenous group as acc…	CYT	WP_003941938.1(MULTISPECIES: ATP-binding protein [Rhodococcus])			other	83.5457	152.803	68.7077	566.575	770.403	561.815
N6G92_RS15320	4205.05	1791.86	0.001942	0.4261	-1.2307	0.005995	down	yes	-2.70952	-2.22149	PM1Se|PM1	N6G92_RS15320	ENOG41125YA(S:Function unknown)	ENOG41125YA(UspA Domain-Containing Protein)				PF00582.30(Usp:Universal stress protein family)		CYT	WP_003946198.1(MULTISPECIES: universal stress protein [Rhodococcus])			other	2261.27	1745.32	1368.99	3817.75	4253.58	4543.83
N6G92_RS03295	0.1	139.803	0.001934	1398.03	10.4492	0.005983	up	yes	-2.7113	-2.22236	PM1Se|PM1	N6G92_RS03295	ENOG4111VVN(S:Function unknown)	ENOG4111VVN(Protein of unknown function (DUF3180))				PF11377.12(DUF3180:Protein of unknown function (DUF3180))	GO:0005575(cellular_component:cellular_component); GO:0016020(cellular_component:membrane); GO:0110165(cellular_component:cellular anatomical entity)	CYT	EQM34087.1(membrane protein [Rhodococcus erythropolis DN1])			other	178.112	116.505	124.792	0.1	0.1	0.1
N6G92_RS18350	1078.51	3091.97	0.001929	2.8669	1.5195	0.005979	up	yes	-2.71242	-2.22265	PM1Se|PM1	N6G92_RS18350	ENOG410XUM9(S:Function unknown); COG1359(S:Function unknown)	ENOG410XUM9(Antibiotic biosynthesis monooxygenase); COG1359(Antibiotic biosynthesis monooxygenase)				PF03992.20(ABM:Antibiotic biosynthesis monooxygenase)	GO:0003824(molecular_function:catalytic activity); GO:0004497(molecular_function:monooxygenase activity); GO:0003674(molecular_function:molecular_function); GO:0016491(molecular_function:oxidoreductase activity)	CYT	WP_245361758.1(MULTISPECIES: putative quinol monooxygenase [Rhodococcus])			other	3616.17	2713.39	2946.34	1143.57	950.84	1141.12
N6G92_RS04025	787.111	316.834	0.001897	0.4025	-1.3129	0.00589	down	yes	-2.71965	-2.22915	PM1Se|PM1	N6G92_RS04025	ENOG4111RMT(S:Function unknown)	ENOG4111RMT(-)				PF14337.10(Abi_alpha:Abortive infection alpha)		CYT	WP_003945623.1(MULTISPECIES: Abi-alpha family protein [Rhodococcus])			other	249.974	368.998	331.528	745.271	894.752	721.309
N6G92_RS04195	4719.08	11493	0.001896	2.4354	1.2842	0.00589	up	yes	-2.71988	-2.22915	PM1Se|PM1	N6G92_RS04195	COG0686(E:Amino acid transport and metabolism)	COG0686(alanine dehydrogenase)	K00259	ald	map00250(Alanine, aspartate and glutamate metabolism); map00430(Taurine and hypotaurine metabolism)	PF01262.25(AlaDh_PNT_C:Alanine dehydrogenase/PNT, C-terminal domain); PF05222.19(AlaDh_PNT_N:Alanine dehydrogenase/PNT, N-terminal domain)	GO:0044237(biological_process:cellular metabolic process); GO:0019752(biological_process:carboxylic acid metabolic process); GO:0009063(biological_process:cellular amino acid catabolic process); GO:0006807(biological_process:nitrogen compound metabolic process); GO:0003674(molecular_function:molecular_function); GO:0044281(biological_process:small molecule metabolic process); GO:0044282(biologica…	CYT	WP_003945541.1(MULTISPECIES: alanine dehydrogenase [Rhodococcus])			other	9703.34	12538.5	12237.1	4606.69	5182.85	4367.71
N6G92_RS02255	0.1	552.314	0.001884	5523.14	12.4313	0.005862	up	yes	-2.72262	-2.23121	PM1Se|PM1	N6G92_RS02255	COG0119(L:Replication, recombination and repair)	COG0119(Excises uracil residues from the DNA which can arise as a result of misincorporation of dUMP residues by DNA polymerase or due to deamination of cytosine (By similarity))	K01640	HMGCL, hmgL	map00907(Pinene, camphor and geraniol degradation); map04146(Peroxisome); map00280(Valine, leucine and isoleucine degradation); map00650(Butanoate metabolism)	PF00682.23(HMGL-like:HMGL-like)	GO:0004419(molecular_function:hydroxymethylglutaryl-CoA lyase activity); GO:0016829(molecular_function:lyase activity); GO:0016830(molecular_function:carbon-carbon lyase activity); GO:0016833(molecular_function:oxo-acid-lyase activity); GO:0003824(molecular_function:catalytic activity); GO:0003674(molecular_function:molecular_function)	CYT	WP_007732305.1(MULTISPECIES: hydroxymethylglutaryl-CoA lyase [Rhodococcus])			other	635.552	620.369	401.02	0.1	0.1	0.1
N6G92_RS19135	24489.2	9582.92	0.001877	0.3913	-1.3537	0.005846	down	yes	-2.72423	-2.2324	PM1Se|PM1	N6G92_RS19135	COG2388(S:Function unknown)	COG2388(-)	K06975	K06975		PF14542.10(Acetyltransf_CG:GCN5-related N-acetyl-transferase); PF00583.29(Acetyltransf_1:Acetyltransferase (GNAT) family)	GO:0003824(molecular_function:catalytic activity); GO:0016740(molecular_function:transferase activity); GO:0016746(molecular_function:transferase activity, transferring acyl groups); GO:0016747(molecular_function:transferase activity, transferring acyl groups other than amino-acyl groups); GO:0003674(molecular_function:molecular_function)	CYT	WP_007726096.1(MULTISPECIES: GNAT family N-acetyltransferase [Rhodococcus])			other	6877.23	10417.3	11454.3	26114.1	25864.6	21488.8
N6G92_RS07680	0.1	157.41	0.00187	1574.1	10.6203	0.005829	up	yes	-2.72584	-2.23366	PM1Se|PM1	N6G92_RS07680	COG0154(S:Function unknown)	COG0154(ycii-related protein)	K01457	atzF	map00220(Arginine biosynthesis); map00791(Atrazine degradation)	PF01425.25(Amidase:Amidase)	GO:0016787(molecular_function:hydrolase activity); GO:0003674(molecular_function:molecular_function); GO:0003824(molecular_function:catalytic activity)	CYT	WP_125050463.1(MULTISPECIES: allophanate hydrolase [Rhodococcus])			other	127.613	199.259	145.357	0.1	0.1	0.1
N6G92_RS03720	0.1	533.417	0.001868	5334.17	12.381	0.005828	up	yes	-2.7263	-2.23374	PM1Se|PM1	N6G92_RS03720	ENOG411079A(S:Function unknown)	ENOG411079A(Rdd domain-containing protein)						CYT	WP_064443089.1(MULTISPECIES: hypothetical protein [Rhodococcus])			signal_peptide(Sec/SPI)	409.247	662.05	528.952	0.1	0.1	0.1
N6G92_RS03690	9519.19	4436.41	0.001864	0.466	-1.1016	0.005825	down	yes	-2.72723	-2.23396	PM1Se|PM1	N6G92_RS03690	COG0566(E:Amino acid transport and metabolism)	COG0566(Urocanate hydratase)	K03218	rlmB		PF00588.23(SpoU_methylase:SpoU rRNA Methylase family); PF08032.16(SpoU_sub_bind:RNA 2'-O ribose methyltransferase substrate binding)	GO:0090304(biological_process:nucleic acid metabolic process); GO:0034641(biological_process:cellular nitrogen compound metabolic process); GO:0006807(biological_process:nitrogen compound metabolic process); GO:0003674(molecular_function:molecular_function); GO:0005488(molecular_function:binding); GO:0003676(molecular_function:nucleic acid binding); GO:0008168(molecular_function:methyltransferase…	CYT	WP_003945749.1(MULTISPECIES: 23S rRNA (guanosine(2251)-2'-O)-methyltransferase RlmB [Rhodococcus])			other	3995.03	4726.65	4587.56	8678.7	9061.96	10816.9
N6G92_RS18970	7726.36	0.1	0.001866	1.29e-05	-16.2378	0.005825	down	yes	-2.72677	-2.23396	PM1Se|PM1	N6G92_RS18970	COG1080(G:Carbohydrate transport and metabolism)	COG1080(General (non sugar-specific) component of the phosphoenolpyruvate-dependent sugar phosphotransferase system (sugar PTS). This major carbohydrate active-transport system catalyzes the phosphorylation of incoming sugar substrates concomitantly with their translocation across the cell membrane. Enzyme I transfers the phosphoryl group from phosphoenolpyruvate (PEP) to the phosphoryl carrier p…	K08483	ptsI	map02060(Phosphotransferase system (PTS))	PF02896.22(PEP-utilizers_C:PEP-utilising enzyme, PEP-binding domain); PF00391.27(PEP-utilizers:PEP-utilising enzyme, mobile domain); PF05524.17(PEP-utilisers_N:PEP-utilising enzyme, N-terminal)		CYT	WP_261254403.1(phosphoenolpyruvate--protein phosphotransferase [Rhodococcus qingshengii])			other	0.1	0.1	0.1	7981.66	5780.7	9416.72
N6G92_RS16380	4527.2	30185.1	0.001845	6.6675	2.7371	0.005771	up	yes	-2.73166	-2.238	PM1Se|PM1	N6G92_RS16380								CYT	WP_064444168.1(MULTISPECIES: hypothetical protein [Rhodococcus])			other	34951.7	31235	24368.5	7737.7	3379.44	2464.46
N6G92_RS04015	643.543	180.444	0.001834	0.2804	-1.8344	0.005742	down	yes	-2.73424	-2.24018	PM1Se|PM1	N6G92_RS04015	COG0346(K:Transcription)	COG0346(TetR family transcriptional regulator)	K16049	hsaC	map00984(Steroid degradation)	PF00903.29(Glyoxalase:Glyoxalase/Bleomycin resistance protein/Dioxygenase superfamily)	GO:0043169(molecular_function:cation binding); GO:0051213(molecular_function:dioxygenase activity); GO:0046914(molecular_function:transition metal ion binding); GO:0009987(biological_process:cellular process); GO:0006725(biological_process:cellular aromatic compound metabolic process); GO:0044237(biological_process:cellular metabolic process); GO:0043167(molecular_function:ion binding); GO:000819…	CYT	WP_158170140.1(MULTISPECIES: VOC family protein [Rhodococcus])			other	176.41	201.211	163.712	714.44	696.45	519.738
N6G92_RS16560	0.1	117.761	0.001824	1177.61	10.2016	0.005718	up	yes	-2.7366	-2.242	PM1Se|PM1	N6G92_RS16560	COG1028(S:Function unknown)	COG1028(Dehydrogenase reductase)				PF00106.29(adh_short:short chain dehydrogenase); PF13561.10(adh_short_C2:Enoyl-(Acyl carrier protein) reductase); PF08659.14(KR:KR domain)	GO:0016614(molecular_function:oxidoreductase activity, acting on CH-OH group of donors); GO:0016616(molecular_function:oxidoreductase activity, acting on the CH-OH group of donors, NAD or NADP as acceptor); GO:0003824(molecular_function:catalytic activity); GO:0003674(molecular_function:molecular_function); GO:0033702(molecular_function:(+)-trans-carveol dehydrogenase activity); GO:0016491(molecu…	CYT	WP_007733124.1(MULTISPECIES: mycofactocin-coupled SDR family oxidoreductase [Rhodococcus])			other	96.1173	149.008	108.156	0.1	0.1	0.1
N6G92_RS17560	0.1	260.14	0.001824	2601.4	11.3451	0.005718	up	yes	-2.7366	-2.242	PM1Se|PM1	N6G92_RS17560	ENOG410XQ8Y(K:Transcription)	ENOG410XQ8Y(XRE family Transcriptional regulator)				PF17765.5(MLTR_LBD:MmyB-like transcription regulator ligand binding domain); PF01381.26(HTH_3:Helix-turn-helix); PF13560.10(HTH_31:Helix-turn-helix domain)	GO:0097159(molecular_function:organic cyclic compound binding); GO:0003674(molecular_function:molecular_function); GO:0005488(molecular_function:binding); GO:0003676(molecular_function:nucleic acid binding); GO:0003677(molecular_function:DNA binding); GO:1901363(molecular_function:heterocyclic compound binding)	CYT	WP_042924110.1(MULTISPECIES: helix-turn-helix transcriptional regulator [Rhodococcus])			other	261.511	198.193	320.717	0.1	0.1	0.1
N6G92_RS12045	0.1	273.057	0.001816	2730.57	11.415	0.005705	up	yes	-2.7385	-2.24298	PM1Se|PM1	N6G92_RS12045	COG0582(L:Replication, recombination and repair)	COG0582(Integrase)	K03733	xerC		PF00589.26(Phage_integrase:Phage integrase family); PF02899.21(Phage_int_SAM_1:Phage integrase, N-terminal SAM-like domain)	GO:0090304(biological_process:nucleic acid metabolic process); GO:0034641(biological_process:cellular nitrogen compound metabolic process); GO:0006807(biological_process:nitrogen compound metabolic process); GO:0003674(molecular_function:molecular_function); GO:0005488(molecular_function:binding); GO:0003676(molecular_function:nucleic acid binding); GO:0003677(molecular_function:DNA binding); GO:…	CYT	WP_003942767.1(MULTISPECIES: tyrosine recombinase XerC [Rhodococcus])			other	343.174	258.958	217.04	0.1	0.1	0.1
N6G92_RS28280	0.1	211.93	0.00181	2119.3	11.0494	0.005696	up	yes	-2.73993	-2.24367	PM1Se|PM1	N6G92_RS28280	COG0318(S:Function unknown)	COG0318(Domain of unknown function (DUF1707))				PF00501.32(AMP-binding:AMP-binding enzyme); PF13193.10(AMP-binding_C:AMP-binding enzyme C-terminal domain)		CYT	WP_238592798.1(MULTISPECIES: class I adenylate-forming enzyme family protein [Rhodococcus])			other	268.614	175.124	192.053	0.1	0.1	0.1
N6G92_RS10470	1695.69	3712.58	0.001808	2.1894	1.1305	0.005694	up	yes	-2.74041	-2.24382	PM1Se|PM1	N6G92_RS10470	ENOG4112A7X(S:Function unknown); ENOG410XVBC(S:Function unknown)	ENOG4112A7X(Domain of unknown function (DUF1707)); ENOG410XVBC(Domain of unknown function (DUF1707))				PF08044.15(DUF1707:Domain of unknown function (DUF1707))	GO:0005575(cellular_component:cellular_component); GO:0016020(cellular_component:membrane); GO:0110165(cellular_component:cellular anatomical entity)	CYT	WP_003940708.1(MULTISPECIES: DUF1707 domain-containing protein [Rhodococcus])			other	4253.97	3442.39	3441.37	1734.35	1614.51	1738.21
N6G92_RS29320	0.1	117.69	0.001806	1176.9	10.2008	0.005693	up	yes	-2.74088	-2.2439	PM1Se|PM1	N6G92_RS29320	COG0385(S:Function unknown)	COG0385(bile acid)	K14347	SLC10A7, P7		PF13593.10(SBF_like:SBF-like CPA transporter family (DUF4137)); PF01758.20(SBF:Sodium Bile acid symporter family)	GO:0005575(cellular_component:cellular_component); GO:0016020(cellular_component:membrane); GO:0110165(cellular_component:cellular anatomical entity)	EXC	WP_202427247.1(MULTISPECIES: bile acid:sodium symporter family protein [Rhodococcus])			other	145.951	116.389	90.7299	0.1	0.1	0.1
N6G92_RS05225	5795.84	2549.49	0.001803	0.4399	-1.1848	0.005691	down	yes	-2.7416	-2.24405	PM1Se|PM1	N6G92_RS05225	COG0220(S:Function unknown)	COG0220(Catalyzes the formation of N(7)-methylguanine at position 46 (m7G46) in tRNA (By similarity))	K03439	trmB, METTL1, TRM8		PF02390.21(Methyltransf_4:Putative methyltransferase); PF13649.10(Methyltransf_25:Methyltransferase domain)	GO:0140098(molecular_function:catalytic activity, acting on RNA); GO:0003824(molecular_function:catalytic activity); GO:0008757(molecular_function:S-adenosylmethionine-dependent methyltransferase activity); GO:0016423(molecular_function:tRNA (guanine) methyltransferase activity); GO:0008173(molecular_function:RNA methyltransferase activity); GO:0016740(molecular_function:transferase activity); GO…	CYT	WP_007734493.1(MULTISPECIES: tRNA (guanosine(46)-N7)-methyltransferase TrmB [Rhodococcus])			other	2555.78	2686.49	2406.21	4977.23	6448.74	5961.54
N6G92_RS00860	5156.47	1992.9	0.001802	0.3865	-1.3715	0.00569	down	yes	-2.74184	-2.24413	PM1Se|PM1	N6G92_RS00860	ENOG41100MK(S:Function unknown)	ENOG41100MK(Sec-C motif domain protein)				PF19348.3(DUF5926:Family of unknown function (DUF5926))		CYT	WP_007735994.1(MULTISPECIES: DUF5926 family protein [Rhodococcus])			other	1692.07	2239.24	2047.39	4575.65	4975.8	5917.95
N6G92_RS12775	0.1	628.145	0.001788	6281.45	12.6169	0.005654	up	yes	-2.74521	-2.24688	PM1Se|PM1	N6G92_RS12775	COG1021(Q:Secondary metabolites biosynthesis, transport and catabolism)	COG1021(2,3-dihydroxybenzoate-AMP ligase)	K02363	entE, dhbE, vibE, mxcE	map01053(Biosynthesis of siderophore group nonribosomal peptides)	PF00501.32(AMP-binding:AMP-binding enzyme); PF13193.10(AMP-binding_C:AMP-binding enzyme C-terminal domain)		CYT	WP_261259089.1((2,3-dihydroxybenzoyl)adenylate synthase [Rhodococcus qingshengii])			other	797.395	529.833	557.206	0.1	0.1	0.1
N6G92_RS23270	669.383	1637.58	0.001772	2.4464	1.2907	0.005618	up	yes	-2.74909	-2.24965	PM1Se|PM1	N6G92_RS23270	COG2013(E:Amino acid transport and metabolism)	COG2013(Catalyzes two activities which are involved in the cyclic version of arginine biosynthesis the synthesis of N- acetylglutamate from glutamate and acetyl-CoA as the acetyl donor, and of ornithine by transacetylation between N(2)-acetylornithine and glutamate (By similarity))				PF01987.21(AIM24:Mitochondrial biogenesis AIM24)	GO:0043231(cellular_component:intracellular membrane-bounded organelle); GO:0005739(cellular_component:mitochondrion); GO:0005575(cellular_component:cellular_component); GO:0043229(cellular_component:intracellular organelle); GO:0043227(cellular_component:membrane-bounded organelle); GO:0043226(cellular_component:organelle); GO:0110165(cellular_component:cellular anatomical entity)	CYT	WP_003940441.1(MULTISPECIES: AIM24 family protein [Rhodococcus])			other	1655.97	1666.66	1590.11	618.228	476.86	913.061
N6G92_RS04655	0.1	406.552	0.001753	4065.52	11.9892	0.005564	up	yes	-2.75375	-2.25383	PM1Se|PM1	N6G92_RS04655	ENOG410ZG5Z(S:Function unknown)	ENOG410ZG5Z(MCE family)	K02067	mlaD, linM	map02010(ABC transporters)	PF02470.24(MlaD:MlaD protein); PF11887.12(Mce4_CUP1:Cholesterol uptake porter CUP1 of Mce4, putative)		CYT	WP_193595614.1(MlaD family protein [Rhodococcus qingshengii])			other	325.925	382.789	510.943	0.1	0.1	0.1
N6G92_RS29110	0.1	356.156	0.001752	3561.56	11.7983	0.005564	up	yes	-2.75399	-2.25383	PM1Se|PM1	N6G92_RS29110	ENOG410XQCX(S:Function unknown)	ENOG410XQCX(glycoside hydrolase family protein)	K23086	ggH			GO:0071704(biological_process:organic substance metabolic process); GO:0016787(molecular_function:hydrolase activity); GO:0044238(biological_process:primary metabolic process); GO:0005975(biological_process:carbohydrate metabolic process); GO:0003824(molecular_function:catalytic activity); GO:0009311(biological_process:oligosaccharide metabolic process); GO:0016798(molecular_function:hydrolase ac…	CYT	WP_042449890.1(MULTISPECIES: glycogen debranching protein [Rhodococcus])			other	451.084	297.234	320.151	0.1	0.1	0.1
N6G92_RS21460	12618.6	30888	0.001744	2.4478	1.2915	0.005552	up	yes	-2.75597	-2.25477	PM1Se|PM1	N6G92_RS21460	COG0589(S:Function unknown)	COG0589(nhl repeat containing protein)				PF00582.30(Usp:Universal stress protein family)		CYT	WP_007727672.1(MULTISPECIES: universal stress protein [Rhodococcus])			other	35714.7	28858.1	28091.1	12070.6	12390	13395.1
N6G92_RS29155	0.1	313.162	0.001729	3131.62	11.6127	0.005507	up	yes	-2.7597	-2.2583	PM1Se|PM1	N6G92_RS29155	COG1108(P:Inorganic ion transport and metabolism)	COG1108(ABC transporter)	K11602	mntB	map02010(ABC transporters); map02020(Two-component system)	PF00950.21(ABC-3:ABC 3 transport family)	GO:0043190(cellular_component:ATP-binding cassette (ABC) transporter complex); GO:0009987(biological_process:cellular process); GO:1902495(cellular_component:transmembrane transporter complex); GO:0098797(cellular_component:plasma membrane protein complex); GO:0006810(biological_process:transport); GO:1990351(cellular_component:transporter complex); GO:0051179(biological_process:localization); GO…	CYT	WP_218747513.1(MULTISPECIES: metal ABC transporter permease [Rhodococcus])			other	368.476	340.223	230.787	0.1	0.1	0.1
N6G92_RS24705	0.1	241.178	0.001712	2411.78	11.2359	0.005458	up	yes	-2.76397	-2.26217	PM1Se|PM1	N6G92_RS24705	ENOG4111JX5(K:Transcription)	ENOG4111JX5(TetR family transcriptional Regulator)				PF00440.27(TetR_N:Bacterial regulatory proteins, tetR family); PF13977.10(TetR_C_6:BetI-type transcriptional repressor, C-terminal)	GO:0080090(biological_process:regulation of primary metabolic process); GO:0019222(biological_process:regulation of metabolic process); GO:0031326(biological_process:regulation of cellular biosynthetic process); GO:0031323(biological_process:regulation of cellular metabolic process); GO:0003674(molecular_function:molecular_function); GO:0005488(molecular_function:binding); GO:0003676(molecular_fu…	CYT	WP_030536953.1(MULTISPECIES: TetR/AcrR family transcriptional regulator [Rhodococcus])			other	180.45	290.352	252.733	0.1	0.1	0.1
N6G92_RS03215	23355.1	6100.89	0.001703	0.2612	-1.9368	0.005439	down	yes	-2.76624	-2.26368	PM1Se|PM1	N6G92_RS03215	COG0221(C:Energy production and conversion)	COG0221(Pyrophosphate phospho-hydrolase)	K01507	ppa	map00190(Oxidative phosphorylation)	PF00719.23(Pyrophosphatase:Inorganic pyrophosphatase)	GO:0005737(cellular_component:cytoplasm); GO:0043169(molecular_function:cation binding); GO:0016818(molecular_function:hydrolase activity, acting on acid anhydrides, in phosphorus-containing anhydrides); GO:0000287(molecular_function:magnesium ion binding); GO:0004427(molecular_function:inorganic diphosphatase activity); GO:0003824(molecular_function:catalytic activity); GO:0016787(molecular_func…	CYT	WP_153211371.1(MULTISPECIES: inorganic diphosphatase [Rhodococcus])			other	4528.09	7355.54	6419.03	27026	19581	23458.3
N6G92_RS15275	597.344	192.322	0.001697	0.322	-1.6349	0.005434	down	yes	-2.76777	-2.26408	PM1Se|PM1	N6G92_RS15275	COG4559(P:Inorganic ion transport and metabolism)	COG4559(Part of the ABC transporter complex HmuTUV involved in hemin import. Responsible for energy coupling to the transport system (By similarity))	K10834	hmuV, phuV, bhuV, hemV		PF00005.31(ABC_tran:ABC transporter); PF02463.23(SMC_N:RecF/RecN/SMC N terminal domain); PF13304.10(AAA_21:AAA domain, putative AbiEii toxin, Type IV TA system)	GO:0035639(molecular_function:purine ribonucleoside triphosphate binding); GO:0003674(molecular_function:molecular_function); GO:0005488(molecular_function:binding); GO:0016887(molecular_function:ATPase activity); GO:0043167(molecular_function:ion binding); GO:1901363(molecular_function:heterocyclic compound binding); GO:1901265(molecular_function:nucleoside phosphate binding); GO:0043168(molecul…	CYT	WP_007733386.1(MULTISPECIES: heme ABC transporter ATP-binding protein [Rhodococcus])			other	278.53	176.464	121.972	630.369	540.425	621.238
N6G92_RS06465	0.1	503.791	0.00169	5037.91	12.2986	0.005415	up	yes	-2.76955	-2.2656	PM1Se|PM1	N6G92_RS06465	ENOG4111Y5K(S:Function unknown)	ENOG4111Y5K(O-Antigen ligase)				PF04932.19(Wzy_C:O-Antigen ligase)	GO:0016020(cellular_component:membrane); GO:0005575(cellular_component:cellular_component); GO:0003824(molecular_function:catalytic activity); GO:0003674(molecular_function:molecular_function); GO:0016874(molecular_function:ligase activity); GO:0110165(cellular_component:cellular anatomical entity)	CYT	WP_064443233.1(MULTISPECIES: O-antigen ligase family protein [Rhodococcus])			other	628.299	397.945	485.127	0.1	0.1	0.1
N6G92_RS14220	5437.78	1829.4	0.001669	0.3364	-1.5718	0.005353	down	yes	-2.77495	-2.27059	PM1Se|PM1	N6G92_RS14220	COG0781(K:Transcription)	COG0781(DNA-dependent transcription, termination)	K03625	nusB		PF01029.22(NusB:NusB family)	GO:0044238(biological_process:primary metabolic process); GO:0009892(biological_process:negative regulation of metabolic process); GO:0009893(biological_process:positive regulation of metabolic process); GO:0019222(biological_process:regulation of metabolic process); GO:0031328(biological_process:positive regulation of cellular biosynthetic process); GO:0031327(biological_process:negative regulat…	CYT	WP_007728014.1(MULTISPECIES: transcription antitermination factor NusB [Rhodococcus])			other	1802.3	1687.98	1997.92	4642.71	5398.32	6272.31
N6G92_RS20435	2651.08	760.594	0.001665	0.2869	-1.8014	0.005347	down	yes	-2.77599	-2.27108	PM1Se|PM1	N6G92_RS20435	COG0778(F:Nucleotide transport and metabolism)	COG0778(Deoxycytidine triphosphate deaminase)				PF00881.28(Nitroreductase:Nitroreductase family); PF14512.10(TM1586_NiRdase:Putative TM nitroreductase)	GO:0003824(molecular_function:catalytic activity); GO:0003674(molecular_function:molecular_function); GO:0016491(molecular_function:oxidoreductase activity)	CYT	WP_003943290.1(MULTISPECIES: nitroreductase [Rhodococcus])			other	698.067	694.583	889.132	2166.84	2922.08	2864.31
N6G92_RS27020	0.1	138.463	0.001657	1384.63	10.4353	0.005326	up	yes	-2.77806	-2.27278	PM1Se|PM1	N6G92_RS27020	ENOG4111Y5B(K:Transcription)	ENOG4111Y5B(LysR family (Transcriptional regulator)				PF03466.24(LysR_substrate:LysR substrate binding domain); PF00126.31(HTH_1:Bacterial regulatory helix-turn-helix protein, lysR family)	GO:0032774(biological_process:RNA biosynthetic process); GO:0090304(biological_process:nucleic acid metabolic process); GO:0044249(biological_process:cellular biosynthetic process); GO:0034641(biological_process:cellular nitrogen compound metabolic process); GO:0006807(biological_process:nitrogen compound metabolic process); GO:0003674(molecular_function:molecular_function); GO:0005488(molecular_…	CYT	WP_003943104.1(MULTISPECIES: LysR family transcriptional regulator [Rhodococcus])			other	112.223	129.361	173.806	0.1	0.1	0.1
N6G92_RS00965	1217.66	252.373	0.00165	0.2073	-2.2702	0.005318	down	yes	-2.77989	-2.27344	PM1Se|PM1	N6G92_RS00965	COG3824(S:Function unknown)	COG3824(Secreted protein)				PF06262.15(Zincin_1:Zincin-like metallopeptidase)		CYT	WP_007736028.1(MULTISPECIES: metallopeptidase family protein [Rhodococcus])			other	240.418	273.767	242.935	1081.88	1472.33	1098.77
N6G92_RS02095	3405.41	1566.74	0.001652	0.4601	-1.12	0.005318	down	yes	-2.77937	-2.27344	PM1Se|PM1	N6G92_RS02095	COG0353(L:Replication, recombination and repair)	COG0353(May play a role in DNA repair. It seems to be involved in an RecBC-independent recombinational process of DNA repair. It may act with RecF and RecO (By similarity))	K06187	recR	map03440(Homologous recombination)	PF13662.10(Toprim_4:Toprim domain); PF21176.1(RecR_HhH:RecR, helix-hairpin-helix); PF01751.26(Toprim:Toprim domain); PF21175.1(RecR_C:RecR, C-terminal); PF02132.19(RecR_ZnF:RecR, Cys4-zinc finger motif)	GO:0090304(biological_process:nucleic acid metabolic process); GO:0034641(biological_process:cellular nitrogen compound metabolic process); GO:0006807(biological_process:nitrogen compound metabolic process); GO:0003674(molecular_function:molecular_function); GO:0005488(molecular_function:binding); GO:0003676(molecular_function:nucleic acid binding); GO:0003677(molecular_function:DNA binding); GO:…	CYT	WP_003943917.1(MULTISPECIES: recombination mediator RecR [Rhodococcus])			other	1601.03	1369.22	1729.97	3772.79	3430.13	3013.32
N6G92_RS00150	0.1	711.045	0.001592	7110.45	12.7957	0.005146	up	yes	-2.79534	-2.28769	PM1Se|PM1	N6G92_RS00150	COG3879(S:Function unknown)	COG3879(membrane associated protein)				PF05949.16(DUF881:Bacterial protein of unknown function (DUF881))		CYT	WP_223304399.1(MULTISPECIES: DUF881 domain-containing protein [Rhodococcus])			other	559.861	881.348	691.928	0.1	0.1	0.1
N6G92_RS19145	524.153	1215.34	0.001592	2.3187	1.2133	0.005146	up	yes	-2.79534	-2.28769	PM1Se|PM1	N6G92_RS19145	COG2272(K:Transcription)	COG2272(Bacterial regulatory proteins, tetR family)	K03929	pnbA		PF00135.32(COesterase:Carboxylesterase family); PF07859.17(Abhydrolase_3:alpha/beta hydrolase fold); PF20434.2(BD-FAE:BD-FAE)	GO:0016787(molecular_function:hydrolase activity); GO:0004104(molecular_function:cholinesterase activity); GO:0016788(molecular_function:hydrolase activity, acting on ester bonds); GO:0003824(molecular_function:catalytic activity); GO:0003674(molecular_function:molecular_function); GO:0052689(molecular_function:carboxylic ester hydrolase activity)	CYT	WP_058037977.1(MULTISPECIES: carboxylesterase/lipase family protein [Rhodococcus])			other	1394.39	1139.6	1112.03	513.119	548.376	510.965
N6G92_RS04355	0.1	85.3274	0.001583	853.274	9.7369	0.005129	up	yes	-2.79778	-2.28912	PM1Se|PM1	N6G92_RS04355	COG1463(Q:Secondary metabolites biosynthesis, transport and catabolism); ENOG410YP50(S:Function unknown)	COG1463(Mammalian cell entry related domain protein); ENOG410YP50(MCE family)	K02067	mlaD, linM	map02010(ABC transporters)	PF11887.12(Mce4_CUP1:Cholesterol uptake porter CUP1 of Mce4, putative); PF02470.24(MlaD:MlaD protein)		CYT	WP_054827260.1(MULTISPECIES: MCE family protein [Rhodococcus])			other	96.9298	96.0555	62.997	0.1	0.1	0.1
N6G92_RS21925	0.1	175.405	0.001584	1754.05	10.7765	0.005129	up	yes	-2.79751	-2.28912	PM1Se|PM1	N6G92_RS21925	ENOG4111JPA(S:Function unknown)	ENOG4111JPA(-)					GO:0005575(cellular_component:cellular_component); GO:0016020(cellular_component:membrane); GO:0110165(cellular_component:cellular anatomical entity)	CYT	WP_047270909.1(MULTISPECIES: hypothetical protein [Rhodococcus])			other	184.736	131.778	209.699	0.1	0.1	0.1
N6G92_RS10405	1358.56	7050.28	0.001577	5.1895	2.3756	0.005117	up	yes	-2.79942	-2.29014	PM1Se|PM1	N6G92_RS10405	COG1012(H:Coenzyme transport and metabolism)	COG1012(Condenses 4-methyl-5-(beta-hydroxyethyl)thiazole monophosphate (THZ-P) and 2-methyl-4-amino-5-hydroxymethyl pyrimidine pyrophosphate (HMP-PP) to form thiamine monophosphate (TMP) (By similarity))	K26061	amaB	map00310(Lysine degradation)	PF00171.26(Aldedh:Aldehyde dehydrogenase family)	GO:0004030(molecular_function:aldehyde dehydrogenase [NAD(P)+] activity); GO:0004029(molecular_function:aldehyde dehydrogenase (NAD) activity); GO:0043878(molecular_function:glyceraldehyde-3-phosphate dehydrogenase (NAD+) (non-phosphorylating) activity); GO:0016620(molecular_function:oxidoreductase activity, acting on the aldehyde or oxo group of donors, NAD or NADP as acceptor); GO:0003824(molec…	CYT	WP_261258793.1(aldehyde dehydrogenase family protein [Rhodococcus qingshengii])			other	5691.42	7447.58	8011.84	1851.35	976.583	1247.74
N6G92_RS11470	0.1	187.135	0.001577	1871.35	10.8699	0.005117	up	yes	-2.79942	-2.29014	PM1Se|PM1	N6G92_RS11470	COG0438(M:Cell wall/membrane/envelope biogenesis)	COG0438(Glycosyl transferase (Group 1)	K16150	K16150	map00500(Starch and sucrose metabolism)	PF00534.24(Glycos_transf_1:Glycosyl transferases group 1); PF13439.10(Glyco_transf_4:Glycosyltransferase Family 4); PF13692.10(Glyco_trans_1_4:Glycosyl transferases group 1); PF20706.1(GT4-conflict:Family 4 Glycosyltransferase in conflict systems); PF08323.15(Glyco_transf_5:Starch synthase catalytic domain); PF13579.10(Glyco_trans_4_4:Glycosyl transferase 4-like domain); PF13524.10(Glyco_trans_1_…	GO:1901576(biological_process:organic substance biosynthetic process); GO:0004373(molecular_function:glycogen (starch) synthase activity); GO:0016757(molecular_function:transferase activity, transferring glycosyl groups); GO:0003824(molecular_function:catalytic activity); GO:0035251(molecular_function:UDP-glucosyltransferase activity); GO:0016740(molecular_function:transferase activity); GO:00465…	CYT	WP_003944732.1(MULTISPECIES: glycosyltransferase family 4 protein [Rhodococcus])			other	140.11	222.461	198.834	0.1	0.1	0.1
N6G92_RS14905	10160.1	55903.1	0.001555	5.5022	2.46	0.005072	up	yes	-2.80549	-2.29397	PM1Se|PM1	N6G92_RS14905								CYT	WP_003944837.1(MULTISPECIES: hypothetical protein [Rhodococcus])			signal_peptide(Sec/SPI)	56907.2	55843.9	54958.3	21955.9	5470.15	3054.29
N6G92_RS08935	1674.26	669.308	0.001552	0.3998	-1.3226	0.005067	down	yes	-2.80632	-2.29439	PM1Se|PM1	N6G92_RS08935	COG2030(S:Function unknown)	COG2030(Beta-lactamase domain protein)				PF01575.23(MaoC_dehydratas:MaoC like domain); PF13452.10(MaoC_dehydrat_N:N-terminal half of MaoC dehydratase)		CYT	WP_050656084.1(MULTISPECIES: MaoC/PaaZ C-terminal domain-containing protein [Rhodococcus])			other	685.367	599.554	723.003	1663.22	1462.1	1897.46
N6G92_RS04175	0.1	129.496	0.001537	1294.96	10.3387	0.005028	up	yes	-2.81051	-2.29774	PM1Se|PM1	N6G92_RS04175	COG1309(S:Function unknown)	COG1309(-)				PF00440.27(TetR_N:Bacterial regulatory proteins, tetR family)	GO:0080090(biological_process:regulation of primary metabolic process); GO:0019222(biological_process:regulation of metabolic process); GO:0031326(biological_process:regulation of cellular biosynthetic process); GO:0031323(biological_process:regulation of cellular metabolic process); GO:0003674(molecular_function:molecular_function); GO:0005488(molecular_function:binding); GO:0003676(molecular_fu…	CYT	WP_003945856.1(MULTISPECIES: TetR/AcrR family transcriptional regulator [Rhodococcus])			other	148.11	95.9138	144.463	0.1	0.1	0.1
N6G92_RS18220	0.1	1014.76	0.001536	10147.6	13.3089	0.005028	up	yes	-2.81079	-2.29774	PM1Se|PM1	N6G92_RS18220	ENOG410Z0UQ(K:Transcription)	ENOG410Z0UQ(Transcriptional regulator)					GO:0097159(molecular_function:organic cyclic compound binding); GO:0003674(molecular_function:molecular_function); GO:0005488(molecular_function:binding); GO:0003676(molecular_function:nucleic acid binding); GO:0003677(molecular_function:DNA binding); GO:1901363(molecular_function:heterocyclic compound binding)	CYT	WP_007733369.1(MULTISPECIES: hypothetical protein [Rhodococcus])			other	1173.84	1117.47	752.974	0.1	0.1	0.1
N6G92_RS04255	599.332	285.063	0.00153	0.4756	-1.0722	0.005024	down	yes	-2.81248	-2.29809	PM1Se|PM1	N6G92_RS04255	ENOG4111GAZ(I:Lipid transport and metabolism)	ENOG4111GAZ(acyl-CoA dehydrogenase)				PF00441.28(Acyl-CoA_dh_1:Acyl-CoA dehydrogenase, C-terminal domain); PF02771.20(Acyl-CoA_dh_N:Acyl-CoA dehydrogenase, N-terminal domain); PF08028.15(Acyl-CoA_dh_2:Acyl-CoA dehydrogenase, C-terminal domain)	GO:0043168(molecular_function:anion binding); GO:0050660(molecular_function:flavin adenine dinucleotide binding); GO:0097159(molecular_function:organic cyclic compound binding); GO:0016627(molecular_function:oxidoreductase activity, acting on the CH-CH group of donors); GO:0000166(molecular_function:nucleotide binding); GO:0036094(molecular_function:small molecule binding); GO:0003824(molecular_f…	CYT	WP_064443119.1(MULTISPECIES: acyl-CoA dehydrogenase family protein [Rhodococcus])			other	264.039	237.369	353.781	558.205	622.726	617.063
N6G92_RS08295	381.034	861.193	0.00153	2.2601	1.1764	0.005024	up	yes	-2.81248	-2.29809	PM1Se|PM1	N6G92_RS08295								CYT	WP_007735283.1(MULTISPECIES: hypothetical protein [Rhodococcus])			signal_peptide(Sec/SPI)	780.185	927.19	876.205	305.173	376.826	461.103
N6G92_RS17905	10718.6	3868.39	0.001526	0.3609	-1.4703	0.005019	down	yes	-2.81361	-2.29852	PM1Se|PM1	N6G92_RS17905	COG0799(S:Function unknown)	COG0799(Functions as a ribosomal silencing factor. Interacts with ribosomal protein L14 (rplN), blocking formation of intersubunit bridge B8. Prevents association of the 30S and 50S ribosomal subunits and the formation of functional ribosomes, thus repressing translation (By similarity))	K09710	ybeB		PF02410.19(RsfS:Ribosomal silencing factor during starvation)	GO:0022607(biological_process:cellular component assembly); GO:0009892(biological_process:negative regulation of metabolic process); GO:0080090(biological_process:regulation of primary metabolic process); GO:0019222(biological_process:regulation of metabolic process); GO:0031327(biological_process:negative regulation of cellular biosynthetic process); GO:0051246(biological_process:regulation of p…	CYT	WP_003944502.1(MULTISPECIES: ribosome silencing factor [Rhodococcus])			other	4106.14	3371.85	4127.19	10392.1	9430.97	12332.9
N6G92_RS24170	640.661	2638.45	0.001515	4.1183	2.042	0.004995	up	yes	-2.81673	-2.3006	PM1Se|PM1	N6G92_RS24170	ENOG4112BG3(S:Function unknown); ENOG410Y4EC(S:Function unknown)	ENOG4112BG3(-); ENOG410Y4EC(-)				PF09851.13(SHOCT:Short C-terminal domain)		CYT	WP_003939954.1(MULTISPECIES: SHOCT domain-containing protein [Rhodococcus])			other	2500.63	2672.49	2742.24	453.967	334.948	1133.07
N6G92_RS28910	437.294	3194.78	0.001514	7.3058	2.869	0.004995	up	yes	-2.81702	-2.3006	PM1Se|PM1	N6G92_RS28910	COG0744(M:Cell wall/membrane/envelope biogenesis)	COG0744(penicillin-binding protein)				PF00912.26(Transgly:Transglycosylase); PF00905.26(Transpeptidase:Penicillin binding protein transpeptidase domain)	GO:0016020(cellular_component:membrane); GO:0008238(molecular_function:exopeptidase activity); GO:0006807(biological_process:nitrogen compound metabolic process); GO:0003674(molecular_function:molecular_function); GO:0005488(molecular_function:binding); GO:0008233(molecular_function:peptidase activity); GO:0043170(biological_process:macromolecule metabolic process); GO:1901363(molecular_function:…	CYT	WP_058228172.1(MULTISPECIES: transglycosylase domain-containing protein [Rhodococcus])			other	3153.54	3827.89	2602.91	525.532	378.719	407.63
N6G92_RS23700	1130.46	465.87	0.001508	0.4121	-1.2789	0.004987	down	yes	-2.81873	-2.30129	PM1Se|PM1	N6G92_RS23700	ENOG4111WKC(K:Transcription)	ENOG4111WKC(Transcriptional regulator)				PF13305.10(TetR_C_33:Tetracyclin repressor-like, C-terminal domain)	GO:0080090(biological_process:regulation of primary metabolic process); GO:0019222(biological_process:regulation of metabolic process); GO:0031326(biological_process:regulation of cellular biosynthetic process); GO:0031323(biological_process:regulation of cellular metabolic process); GO:0003674(molecular_function:molecular_function); GO:0005488(molecular_function:binding); GO:0003676(molecular_fu…	CYT	WP_003940110.1(MULTISPECIES: TetR-like C-terminal domain-containing protein [Rhodococcus])			other	434.929	487.298	475.382	1296.52	1074.65	1020.22
N6G92_RS25085	0.1	180.173	0.0015	1801.73	10.8152	0.004964	up	yes	-2.82102	-2.30329	PM1Se|PM1	N6G92_RS25085	COG0350(K:Transcription)	COG0350(TetR family transcriptional regulator)	K00567	ogt, MGMT		PF01035.24(DNA_binding_1:6-O-methylguanine DNA methyltransferase, DNA binding domain); PF02870.19(Methyltransf_1N:6-O-methylguanine DNA methyltransferase, ribonuclease-like domain)	GO:0035510(biological_process:DNA dealkylation); GO:0090304(biological_process:nucleic acid metabolic process); GO:0034641(biological_process:cellular nitrogen compound metabolic process); GO:0006807(biological_process:nitrogen compound metabolic process); GO:0003674(molecular_function:molecular_function); GO:0008168(molecular_function:methyltransferase activity); GO:1901360(biological_process:or…	CYT	WP_003940613.1(MULTISPECIES: methylated-DNA--[protein]-cysteine S-methyltransferase [Rhodococcus])			other	226.647	155.137	158.737	0.1	0.1	0.1
N6G92_RS11775	2969.34	207.871	0.001478	0.07001	-3.8363	0.004908	down	yes	-2.8274	-2.30821	PM1Se|PM1	N6G92_RS11775	COG1399(S:Function unknown)	COG1399(nucleic acidbinding protein)	K07040	yceD, ylbN		PF02620.21(YceD:Large ribosomal RNA subunit accumulation protein YceD)		CYT	AGT92144.1(hypothetical protein O5Y_11410 [Rhodococcus erythropolis CCM2595])			other	70.9062	394.664	158.044	3332.21	3289.95	2285.87
N6G92_RS23415	0.1	112.436	0.001481	1124.36	10.1349	0.004908	up	yes	-2.82652	-2.30821	PM1Se|PM1	N6G92_RS23415	ENOG410ZKWT(S:Function unknown); ENOG410Y9F0(S:Function unknown)	ENOG410ZKWT(Short chain dehydrogenase); ENOG410Y9F0(short chain dehydrogenase)				PF00106.29(adh_short:short chain dehydrogenase); PF13561.10(adh_short_C2:Enoyl-(Acyl carrier protein) reductase); PF08659.14(KR:KR domain)	GO:0003824(molecular_function:catalytic activity); GO:0003674(molecular_function:molecular_function); GO:0016491(molecular_function:oxidoreductase activity)	CYT	WP_007733788.1(MULTISPECIES: SDR family oxidoreductase [Rhodococcus])			other	83.9821	122.162	131.164	0.1	0.1	0.1
N6G92_RS24770	0.1	440.313	0.001481	4403.13	12.1043	0.004908	up	yes	-2.82652	-2.30821	PM1Se|PM1	N6G92_RS24770	ENOG410XQXR(K:Transcription)	ENOG410XQXR(Acts as a transcriptional regulator. Probably redox- responsive. The apo- but not holo-form probably binds DNA (By similarity))				PF00106.29(adh_short:short chain dehydrogenase); PF13561.10(adh_short_C2:Enoyl-(Acyl carrier protein) reductase); PF08659.14(KR:KR domain)	GO:0016614(molecular_function:oxidoreductase activity, acting on CH-OH group of donors); GO:0016616(molecular_function:oxidoreductase activity, acting on the CH-OH group of donors, NAD or NADP as acceptor); GO:0003824(molecular_function:catalytic activity); GO:0004316(molecular_function:3-oxoacyl-[acyl-carrier-protein] reductase (NADPH) activity); GO:0003674(molecular_function:molecular_function)…	CYT	WP_007729451.1(MULTISPECIES: 3-oxoacyl-ACP reductase [Rhodococcus])			other	519.082	330.331	471.527	0.1	0.1	0.1
N6G92_RS14755	1591.64	673.646	0.001475	0.4232	-1.2406	0.004902	down	yes	-2.82827	-2.30874	PM1Se|PM1	N6G92_RS14755	COG0513(S:Function unknown)	COG0513(Domain of unknown function (DUF1905))				PF00270.33(DEAD:DEAD/DEAH box helicase); PF00271.35(Helicase_C:Helicase conserved C-terminal domain)		CYT	WP_166502289.1(MULTISPECIES: DEAD/DEAH box helicase [Rhodococcus])			other	748.695	644.355	627.889	1642.38	1754.94	1377.6
N6G92_RS06390	1884.28	729.741	0.001463	0.3873	-1.3685	0.004865	down	yes	-2.8318	-2.31203	PM1Se|PM1	N6G92_RS06390	COG1302(S:Function unknown)	COG1302(alkaline shock protein)				PF03780.17(Asp23:Asp23 family, cell envelope-related function)		CYT	WP_003943699.1(MULTISPECIES: Asp23/Gls24 family envelope stress response protein [Rhodococcus])			other	764.186	708.24	716.798	1858.11	1643.55	2151.19
N6G92_RS03640	12439.1	5195.18	0.001459	0.4177	-1.2595	0.004858	down	yes	-2.83298	-2.31265	PM1Se|PM1	N6G92_RS03640	COG0288(P:Inorganic ion transport and metabolism)	COG0288(carbonic anhydrase)	K01673	cynT, can	map00910(Nitrogen metabolism)	PF00484.23(Pro_CA:Carbonic anhydrase)	GO:0043169(molecular_function:cation binding); GO:0009991(biological_process:response to extracellular stimulus); GO:0046872(molecular_function:metal ion binding); GO:0046914(molecular_function:transition metal ion binding); GO:0009605(biological_process:response to external stimulus); GO:0016835(molecular_function:carbon-oxygen lyase activity); GO:0050896(biological_process:response to stimulus)…	CYT	WP_007726896.1(MULTISPECIES: carbonic anhydrase [Rhodococcus])			other	4454.83	5604.14	5526.58	13061	10754.8	13501.4
N6G92_RS05500	0.1	133.051	0.001449	1330.51	10.3778	0.004834	up	yes	-2.83594	-2.3148	PM1Se|PM1	N6G92_RS05500	ENOG410ZD92(S:Function unknown)	ENOG410ZD92(Dehydrogenase)				PF13561.10(adh_short_C2:Enoyl-(Acyl carrier protein) reductase); PF00106.29(adh_short:short chain dehydrogenase); PF08659.14(KR:KR domain)	GO:0016614(molecular_function:oxidoreductase activity, acting on CH-OH group of donors); GO:0016616(molecular_function:oxidoreductase activity, acting on the CH-OH group of donors, NAD or NADP as acceptor); GO:0003824(molecular_function:catalytic activity); GO:0004316(molecular_function:3-oxoacyl-[acyl-carrier-protein] reductase (NADPH) activity); GO:0003674(molecular_function:molecular_function)…	CYT	WP_202426972.1(MULTISPECIES: SDR family oxidoreductase [Rhodococcus])			other	134.316	161.874	102.963	0.1	0.1	0.1
N6G92_RS01610	0.1	2273.68	0.001447	22736.8	14.4727	0.004832	up	yes	-2.83654	-2.31498	PM1Se|PM1	N6G92_RS01610	ENOG411204R(S:Function unknown)	ENOG411204R(Pfam:TRF2)				PF11611.12(DUF4352:Domain of unknown function (DUF4352))		CYT	WP_198035681.1(DUF4352 domain-containing protein [Rhodococcus sp. BH4])			other	1692.08	2578.26	2550.69	0.1	0.1	0.1
N6G92_RS09560	2061.53	20747.5	0.001439	10.0641	3.3311	0.004814	up	yes	-2.83893	-2.31659	PM1Se|PM1	N6G92_RS09560	COG2335(M:Cell wall/membrane/envelope biogenesis)	COG2335(Beta-Ig-H3 fasciclin)				PF02469.26(Fasciclin:Fasciclin domain)	GO:0005575(cellular_component:cellular_component); GO:0005576(cellular_component:extracellular region); GO:0110165(cellular_component:cellular anatomical entity)	CYT	WP_230812285.1(MULTISPECIES: fasciclin domain-containing protein [Rhodococcus])			signal_peptide(Sec/SPI)	16017.1	23508.7	22716.6	2522.12	1845.51	1816.95
N6G92_RS20250	1265.7	598.224	0.00144	0.4726	-1.0813	0.004814	down	yes	-2.83863	-2.31659	PM1Se|PM1	N6G92_RS20250	ENOG4111UKR(S:Function unknown)	ENOG4111UKR(-)						CYT	WP_134932325.1(MULTISPECIES: lipid droplet-associated protein [Rhodococcus])			other	685.84	531.096	577.737	1408.04	1176.31	1212.76
N6G92_RS23140	3258.54	519.384	0.001425	0.1594	-2.6493	0.004778	down	yes	-2.84315	-2.31985	PM1Se|PM1	N6G92_RS23140	COG0831(S:Function unknown)	COG0831(-)	K01430	ureA	map00220(Arginine biosynthesis); map00230(Purine metabolism); map00791(Atrazine degradation)	PF00547.22(Urease_gamma:Urease, gamma subunit)	GO:0016151(molecular_function:nickel cation binding); GO:0071941(biological_process:nitrogen cycle metabolic process); GO:0016787(molecular_function:hydrolase activity); GO:0006807(biological_process:nitrogen compound metabolic process); GO:0003674(molecular_function:molecular_function); GO:0005488(molecular_function:binding); GO:0044282(biological_process:small molecule catabolic process); GO:00…	CYT	WP_153211706.1(MULTISPECIES: urease subunit gamma [Rhodococcus])			other	545.251	543.712	469.191	3158.35	3905.42	2711.86
N6G92_RS21125	0.1	233.644	0.001411	2336.44	11.1901	0.00474	up	yes	-2.84741	-2.32331	PM1Se|PM1	N6G92_RS21125	COG0227(K:Transcription)	COG0227(Transcriptional regulator)	K02902	RP-L28, MRPL28, rpmB	map03010(Ribosome)	PF00830.23(Ribosomal_L28:Ribosomal L28 family)	GO:0043232(cellular_component:intracellular non-membrane-bounded organelle); GO:0044249(biological_process:cellular biosynthetic process); GO:0034641(biological_process:cellular nitrogen compound metabolic process); GO:0006807(biological_process:nitrogen compound metabolic process); GO:0003674(molecular_function:molecular_function); GO:0043226(cellular_component:organelle); GO:1901576(biological_…	CYT	WP_003946346.1(MULTISPECIES: 50S ribosomal protein L28 [Rhodococcus])			other	243.605	279.349	177.977	0.1	0.1	0.1
N6G92_RS04705	4754.41	11590.2	0.001404	2.4378	1.2856	0.004728	up	yes	-2.84955	-2.3244	PM1Se|PM1	N6G92_RS04705	COG3439(S:Function unknown)	COG3439(Periplasmic Protein)				PF03625.18(DUF302:Domain of unknown function DUF302)		CYT	WP_003945447.1(MULTISPECIES: DUF302 domain-containing protein [Rhodococcus])			other	13227.2	10291.3	11251.9	4750.37	4620.86	4891.99
N6G92_RS09110	0.1	6036.63	0.001401	60366.3	15.8815	0.004728	up	yes	-2.85047	-2.3244	PM1Se|PM1	N6G92_RS09110	ENOG4112BR4(S:Function unknown); ENOG410XUYR(S:Function unknown)	ENOG4112BR4(-); ENOG410XUYR(integral membrane protein)					GO:0005575(cellular_component:cellular_component); GO:0016020(cellular_component:membrane); GO:0110165(cellular_component:cellular anatomical entity); GO:0005886(cellular_component:plasma membrane)	CYT	WP_003942027.1(MULTISPECIES: GlsB/YeaQ/YmgE family stress response membrane protein [Rhodococcus])			other	6706.26	4508.78	6894.85	0.1	0.1	0.1
N6G92_RS14945	396.272	850.784	0.001404	2.147	1.1023	0.004728	up	yes	-2.84955	-2.3244	PM1Se|PM1	N6G92_RS14945	COG2303(S:Function unknown)	COG2303(protein family UPF0079, ATPase)	K03333	choD	map00984(Steroid degradation)	PF05199.17(GMC_oxred_C:GMC oxidoreductase)		CYT	WP_082920699.1(MULTISPECIES: GMC oxidoreductase [Rhodococcus])			signal_peptide(Sec/SPI)	942.093	836.218	774.04	336.021	419.626	433.169
N6G92_RS07190	16808.2	6887.78	0.001389	0.4098	-1.287	0.004697	down	yes	-2.85418	-2.32726	PM1Se|PM1	N6G92_RS07190	COG0607(H:Coenzyme transport and metabolism)	COG0607(GTP cyclohydrolase i)				PF00581.24(Rhodanese:Rhodanese-like domain)	GO:0003824(molecular_function:catalytic activity); GO:0016740(molecular_function:transferase activity); GO:0003674(molecular_function:molecular_function)	CYT	WP_003944436.1(MULTISPECIES: rhodanese-like domain-containing protein [Rhodococcus])			other	7841.32	6045.67	6776.35	17080.1	18637.1	14707.3
N6G92_RS28480	0.1	264.514	0.001387	2645.14	11.3691	0.004695	up	yes	-2.8548	-2.32744	PM1Se|PM1	N6G92_RS28480	COG2303(E:Amino acid transport and metabolism)	COG2303(oxidoreductase)				PF00732.23(GMC_oxred_N:GMC oxidoreductase); PF05199.17(GMC_oxred_C:GMC oxidoreductase)	GO:0043168(molecular_function:anion binding); GO:0050660(molecular_function:flavin adenine dinucleotide binding); GO:0016614(molecular_function:oxidoreductase activity, acting on CH-OH group of donors); GO:0097159(molecular_function:organic cyclic compound binding); GO:0000166(molecular_function:nucleotide binding); GO:0036094(molecular_function:small molecule binding); GO:0003824(molecular_funct…	CYT	WP_261256048.1(mycofactocin system GMC family oxidoreductase MftG [Rhodococcus qingshengii])			other	197.746	301.813	293.984	0.1	0.1	0.1
N6G92_RS05790	0.1	333.089	0.001382	3330.89	11.7017	0.004683	up	yes	-2.85636	-2.32855	PM1Se|PM1	N6G92_RS05790	ENOG4111UXG(S:Function unknown)	ENOG4111UXG(-)				PF05911.15(FPP:Filament-like plant protein, long coiled-coil)		CYT	WP_158171311.1(MULTISPECIES: hypothetical protein [Rhodococcus])			other	306.351	277.317	415.599	0.1	0.1	0.1
N6G92_RS26345	0.1	1158.95	0.001377	11589.5	13.5005	0.004679	up	yes	-2.85792	-2.32892	PM1Se|PM1	N6G92_RS26345							GO:0005575(cellular_component:cellular_component); GO:0016020(cellular_component:membrane); GO:0110165(cellular_component:cellular anatomical entity)	CYT	WP_257216739.1(hypothetical protein [Rhodococcus erythropolis])			other	914.226	1142.25	1420.39	0.1	0.1	0.1
N6G92_RS09580	0.1	4351.75	0.001363	43517.5	15.4093	0.004636	up	yes	-2.86233	-2.33292	PM1Se|PM1	N6G92_RS09580	ENOG410XU44(S:Function unknown)	ENOG410XU44(-)				PF16751.9(RsdA_SigD_bd:Anti-sigma-D factor RsdA to sigma factor binding region)		CYT	WP_230793210.1(anti-sigma-D factor RsdA [Rhodococcus qingshengii])			other	4423.08	5263.41	3368.76	0.1	0.1	0.1
N6G92_RS25560	0.1	292.688	0.001362	2926.88	11.5151	0.004636	up	yes	-2.86265	-2.33292	PM1Se|PM1	N6G92_RS25560	ENOG4112CJ2(S:Function unknown); ENOG4111SS5(S:Function unknown)	ENOG4112CJ2(Domain of unknown function (DUF1707)); ENOG4111SS5(Domain of unknown function (DUF1707))				PF09922.13(LiaF-like_C:Cell wall-active antibiotics response LiaF, C-terminal)		CYT	WP_054827045.1(MULTISPECIES: LiaF-related protein [Rhodococcus erythropolis group])			other	318.198	339.803	220.062	0.1	0.1	0.1
N6G92_RS03735	0.1	172.401	0.001348	1724.01	10.7515	0.004596	up	yes	-2.8671	-2.33668	PM1Se|PM1	N6G92_RS03735	COG2049(E:Amino acid transport and metabolism)	COG2049(Allophanate hydrolase, subunit 1)				PF02682.20(CT_C_D:Carboxyltransferase domain, subdomain C and D)		CYT	WP_082920533.1(MULTISPECIES: 5-oxoprolinase subunit PxpB [Rhodococcus])			other	129.28	197.2	190.722	0.1	0.1	0.1
N6G92_RS22015	0.1	238.686	0.001343	2386.86	11.2209	0.004582	up	yes	-2.8687	-2.338	PM1Se|PM1	N6G92_RS22015	COG0642(T:Signal transduction mechanisms)	COG0642(Histidine kinase)	K07655	prrB	map02020(Two-component system)	PF02518.30(HATPase_c:Histidine kinase-, DNA gyrase B-, and HSP90-like ATPase); PF00512.29(HisKA:His Kinase A (phospho-acceptor) domain)	GO:0016020(cellular_component:membrane); GO:0016773(molecular_function:phosphotransferase activity, alcohol group as acceptor); GO:0000155(molecular_function:phosphorelay sensor kinase activity); GO:0016301(molecular_function:kinase activity); GO:0140096(molecular_function:catalytic activity, acting on a protein); GO:0016775(molecular_function:phosphotransferase activity, nitrogenous group as acc…	CYT	WP_003939972.1(MULTISPECIES: HAMP domain-containing sensor histidine kinase [Rhodococcus])			other	263.91	273.096	179.052	0.1	0.1	0.1
N6G92_RS03655	6610.94	2393.06	0.00134	0.362	-1.4659	0.004578	down	yes	-2.86967	-2.33838	PM1Se|PM1	N6G92_RS03655	ENOG410ZWNV(S:Function unknown)	ENOG410ZWNV(thioesterase Superfamily protein)				PF03061.26(4HBT:Thioesterase superfamily)		CYT	WP_003945494.1(MULTISPECIES: PaaI family thioesterase [Rhodococcus])			other	2522.87	2519.93	2136.38	5749.44	7524.63	6558.75
N6G92_RS08675	0.1	5709.24	0.001339	57092.4	15.801	0.004578	up	yes	-2.86999	-2.33838	PM1Se|PM1	N6G92_RS08675							GO:0005575(cellular_component:cellular_component); GO:0016020(cellular_component:membrane); GO:0110165(cellular_component:cellular anatomical entity)	CYT	WP_003941897.1(MULTISPECIES: hypothetical protein [Rhodococcus])			other	7093.54	4700.74	5333.44	0.1	0.1	0.1
N6G92_RS10035	0.1	623.315	0.001325	6233.15	12.6057	0.004541	up	yes	-2.87452	-2.34189	PM1Se|PM1	N6G92_RS10035								CYT	WP_064443391.1(MULTISPECIES: hypothetical protein [Rhodococcus])			signal_peptide(Sec/SPI)	467.911	690.899	711.134	0.1	0.1	0.1
N6G92_RS05160	0.1	248.702	0.001323	2487.02	11.2802	0.004537	up	yes	-2.87517	-2.34228	PM1Se|PM1	N6G92_RS05160	COG2186(H:Coenzyme transport and metabolism)	COG2186(Catalyzes the rearrangement of 1-deoxy-D-xylulose 5- phosphate (DXP) to produce the thiazole phosphate moiety of thiamine. Sulfur is provided by the thiocarboxylate moiety of the carrier protein ThiS. In vitro, sulfur can be provided by H(2)S (By similarity))				PF07729.16(FCD:FCD domain); PF00392.25(GntR:Bacterial regulatory proteins, gntR family)	GO:0032774(biological_process:RNA biosynthetic process); GO:0090304(biological_process:nucleic acid metabolic process); GO:0044249(biological_process:cellular biosynthetic process); GO:0034641(biological_process:cellular nitrogen compound metabolic process); GO:0006807(biological_process:nitrogen compound metabolic process); GO:0003674(molecular_function:molecular_function); GO:0005488(molecular_…	CYT	WP_007734477.1(MULTISPECIES: FadR/GntR family transcriptional regulator [Rhodococcus])			other	303.529	195.968	246.61	0.1	0.1	0.1
N6G92_RS08045	4107.39	862.6	0.001319	0.21	-2.2515	0.004527	down	yes	-2.87648	-2.34323	PM1Se|PM1	N6G92_RS08045	COG2120(U:Intracellular trafficking, secretion, and vesicular transport)	COG2120(Preprotein translocase, secE subunit)				PF02585.21(PIG-L:GlcNAc-PI de-N-acetylase)	GO:0071704(biological_process:organic substance metabolic process); GO:0016787(molecular_function:hydrolase activity); GO:0016137(biological_process:glycoside metabolic process); GO:0003824(molecular_function:catalytic activity); GO:1901135(biological_process:carbohydrate derivative metabolic process); GO:0016811(molecular_function:hydrolase activity, acting on carbon-nitrogen (but not peptide) b…	CYT	WP_003942001.1(MULTISPECIES: PIG-L family deacetylase [Rhodococcus])			other	738.773	820.67	1028.36	4251.25	4709.76	3361.17
N6G92_RS06490	0.1	627.703	0.001312	6277.03	12.6159	0.004511	up	yes	-2.87877	-2.34477	PM1Se|PM1	N6G92_RS06490	COG0110(S:Function unknown)	COG0110(acetyltransferase)	K18234	vat		PF00132.28(Hexapep:Bacterial transferase hexapeptide (six repeats)); PF14602.10(Hexapep_2:Hexapeptide repeat of succinyl-transferase)		CYT	WP_024487404.1(MULTISPECIES: DapH/DapD/GlmU-related protein [Rhodococcus])			other	488.856	759.726	634.525	0.1	0.1	0.1
N6G92_RS29470	3618.68	7652.16	0.001312	2.1146	1.0804	0.004511	up	yes	-2.87877	-2.34477	PM1Se|PM1	N6G92_RS29470	ENOG410Y3KW(S:Function unknown)	ENOG410Y3KW(RDD family)				PF06271.16(RDD:RDD family)	GO:0005575(cellular_component:cellular_component); GO:0016020(cellular_component:membrane); GO:0110165(cellular_component:cellular anatomical entity)	CYT	OCC21325.1(hypothetical protein AS590_17220 [Prescottella equi])			other	8479.47	7350.82	7126.18	3660.32	3116.34	4079.38
N6G92_RS10465	2005.71	990.543	0.001298	0.4939	-1.0177	0.004472	down	yes	-2.88339	-2.34853	PM1Se|PM1	N6G92_RS10465	ENOG41123S3(S:Function unknown)	ENOG41123S3(-)						CYT	WP_003940792.1(MULTISPECIES: hypothetical protein [Rhodococcus])			other	851.763	1053.03	1066.83	1877.28	2214.67	1925.17
N6G92_RS13065	1210.37	2736.21	0.001298	2.2606	1.1767	0.004472	up	yes	-2.88339	-2.34853	PM1Se|PM1	N6G92_RS13065	COG0765(E:Amino acid transport and metabolism)	COG0765(amino acid AbC transporter)	K10006	gluC	map02010(ABC transporters)	PF00528.26(BPD_transp_1:Binding-protein-dependent transport system inner membrane component)	GO:0043190(cellular_component:ATP-binding cassette (ABC) transporter complex); GO:0003674(molecular_function:molecular_function); GO:1902495(cellular_component:transmembrane transporter complex); GO:0098797(cellular_component:plasma membrane protein complex); GO:0005215(molecular_function:transporter activity); GO:0006810(biological_process:transport); GO:1990351(cellular_component:transporter co…	CYT	WP_019748198.1(MULTISPECIES: amino acid ABC transporter permease [Rhodococcus])			other	2958.47	2390.8	2859.37	1352.34	1170.21	1108.57
N6G92_RS14045	0.1	448.921	0.001283	4489.21	12.1322	0.004443	up	yes	-2.8884	-2.35135	PM1Se|PM1	N6G92_RS14045	ENOG4111TKF(S:Function unknown)	ENOG4111TKF(methyltransferase)				PF13489.10(Methyltransf_23:Methyltransferase domain); PF08241.16(Methyltransf_11:Methyltransferase domain); PF13649.10(Methyltransf_25:Methyltransferase domain); PF08242.16(Methyltransf_12:Methyltransferase domain); PF13847.10(Methyltransf_31:Methyltransferase domain); PF01135.23(PCMT:Protein-L-isoaspartate(D-aspartate) O-methyltransferase (PCMT))	GO:0008757(molecular_function:S-adenosylmethionine-dependent methyltransferase activity); GO:0008150(biological_process:biological_process); GO:0003824(molecular_function:catalytic activity); GO:0016740(molecular_function:transferase activity); GO:0016741(molecular_function:transferase activity, transferring one-carbon groups); GO:0003674(molecular_function:molecular_function); GO:0008152(biologi…	CYT	WP_125051037.1(MULTISPECIES: class I SAM-dependent methyltransferase [Rhodococcus])			other	393.918	392.639	560.205	0.1	0.1	0.1
N6G92_RS02230	0.1	534.347	0.001269	5343.47	12.3836	0.004402	up	yes	-2.89313	-2.35536	PM1Se|PM1	N6G92_RS02230	COG1960(K:Transcription)	COG1960(Transcriptional regulator)	K00249	ACADM, acd	map04936(Alcoholic liver disease); map00280(Valine, leucine and isoleucine degradation); map03320(PPAR signaling pathway); map00071(Fatty acid degradation)	PF00441.28(Acyl-CoA_dh_1:Acyl-CoA dehydrogenase, C-terminal domain); PF02770.23(Acyl-CoA_dh_M:Acyl-CoA dehydrogenase, middle domain)	GO:0003824(molecular_function:catalytic activity); GO:0016627(molecular_function:oxidoreductase activity, acting on the CH-CH group of donors); GO:0003674(molecular_function:molecular_function); GO:0016491(molecular_function:oxidoreductase activity)	CYT	WP_261256939.1(acyl-CoA dehydrogenase [Rhodococcus qingshengii])			other	663.955	447.545	491.54	0.1	0.1	0.1
N6G92_RS28460	0.1	199.512	0.001264	1995.12	10.9623	0.004392	up	yes	-2.89483	-2.35635	PM1Se|PM1	N6G92_RS28460	COG2159(S:Function unknown)	COG2159(amidohydrolase 2)	K14333	DHBD	map00362(Benzoate degradation); map00627(Aminobenzoate degradation)	PF04909.18(Amidohydro_2:Amidohydrolase)	GO:0016787(molecular_function:hydrolase activity); GO:0016829(molecular_function:lyase activity); GO:0016830(molecular_function:carbon-carbon lyase activity); GO:0016831(molecular_function:carboxy-lyase activity); GO:0003824(molecular_function:catalytic activity); GO:0003674(molecular_function:molecular_function)	CYT	WP_261256037.1(amidohydrolase family protein [Rhodococcus qingshengii])			other	166.008	184.998	247.532	0.1	0.1	0.1
N6G92_RS07520	0.1	157.492	0.001255	1574.92	10.6211	0.004376	up	yes	-2.89791	-2.35793	PM1Se|PM1	N6G92_RS07520	ENOG410Y073(S:Function unknown)	ENOG410Y073(Protein of unknown function (DUF2804))				PF10974.12(DUF2804:Protein of unknown function (DUF2804))		CYT	WP_007730095.1(MULTISPECIES: DUF2804 domain-containing protein [Rhodococcus])			other	196.282	137.34	138.855	0.1	0.1	0.1
N6G92_RS07975	0.1	469.711	0.001256	4697.11	12.1976	0.004376	up	yes	-2.89757	-2.35793	PM1Se|PM1	N6G92_RS07975	ENOG4111WIK(S:Function unknown)	ENOG4111WIK(Protein of unknown function (DUF2505))				PF10698.13(DUF2505:Protein of unknown function (DUF2505))		CYT	WP_007735352.1(MULTISPECIES: DUF2505 domain-containing protein [Rhodococcus])			other	583.103	392.73	433.3	0.1	0.1	0.1
[truncated: 828 more rows]
