# Supplementary material for: DIA-Based Quantitative Proteomics Reveals Adaptive Responses and Potential Mechanisms of Se(IV) Resistance in Rhodococcus qingshengii PM1
Source: Microorganisms. 2026 Jul 1;14(7):1455. doi: 10.3390/microorganisms14071455 (PMC13414329; doi:10.3390/microorganisms14071455)
Supplement: Supplementary file 1 [file microorganisms-14-01455-s001.zip › Table S3.xls]

## Sheet: Table S3
Tabel S3 KEGG pathway enrichment analysis of differentially expressed proteins in Rhodococcus qingshengii PM1 under selenite stress
Protein Number	Pathway ID	KEGG Description	Database	Ratio_in_study	Ratio_in_pop	Pvalue	Adjusted Pvalue	Rich factor
42	map03010	Ribosome	KEGG PATHWAY	42/697	55/1794	1.02e-08	1.71e-06	0.763636
20	map00561	Glycerolipid metabolism	KEGG PATHWAY	20/697	30/1794	0.00174467	0.14568	0.666667
6	map00053	Ascorbate and aldarate metabolism	KEGG PATHWAY	6/697	6/1794	0.00339411	0.188939	1
19	map00360	Phenylalanine metabolism	KEGG PATHWAY	19/697	33/1794	0.0215474	0.899603	0.575758
33	map01240	Biosynthesis of cofactors	KEGG PATHWAY	33/697	140/1794	0.999977	0.999977	0.235714
6	map00625	Chloroalkane and chloroalkene degradation	KEGG PATHWAY	6/697	8/1794	0.0427092	1	0.75
12	map00572	Arabinogalactan biosynthesis - Mycobacterium	KEGG PATHWAY	12/697	20/1794	0.0443549	1	0.6
11	map00984	Steroid degradation	KEGG PATHWAY	11/697	18/1794	0.0458956	1	0.611111
3	map00981	Insect hormone biosynthesis	KEGG PATHWAY	3/697	3/1794	0.0584906	1	1
9	map00562	Inositol phosphate metabolism	KEGG PATHWAY	9/697	15/1794	0.079253	1	0.6
5	map00791	Atrazine degradation	KEGG PATHWAY	5/697	7/1794	0.0851495	1	0.714286
5	map01501	beta-Lactam resistance	KEGG PATHWAY	5/697	7/1794	0.0851495	1	0.714286
5	map00903	Limonene degradation	KEGG PATHWAY	5/697	7/1794	0.0851495	1	0.714286
42	map02010	ABC transporters	KEGG PATHWAY	42/697	91/1794	0.0882838	1	0.461538
10	map00350	Tyrosine metabolism	KEGG PATHWAY	10/697	18/1794	0.112594	1	0.555556
14	map00330	Arginine and proline metabolism	KEGG PATHWAY	14/697	27/1794	0.116389	1	0.518519
22	map02024	Quorum sensing	KEGG PATHWAY	22/697	46/1794	0.133501	1	0.478261
7	map00910	Nitrogen metabolism	KEGG PATHWAY	7/697	12/1794	0.137928	1	0.583333
2	map00524	Neomycin, kanamycin and gentamicin biosynthesis	KEGG PATHWAY	2/697	2/1794	0.150813	1	1
3	map01503	Cationic antimicrobial peptide (CAMP) resistance	KEGG PATHWAY	3/697	4/1794	0.165968	1	0.75
28	map00280	Valine, leucine and isoleucine degradation	KEGG PATHWAY	28/697	62/1794	0.182378	1	0.451613
8	map00410	beta-Alanine metabolism	KEGG PATHWAY	8/697	15/1794	0.185954	1	0.533333
6	map01040	Biosynthesis of unsaturated fatty acids	KEGG PATHWAY	6/697	11/1794	0.221124	1	0.545455
5	map00643	Styrene degradation	KEGG PATHWAY	5/697	9/1794	0.242538	1	0.555556
4	map00460	Cyanoamino acid metabolism	KEGG PATHWAY	4/697	7/1794	0.267547	1	0.571429
4	map02060	Phosphotransferase system (PTS)	KEGG PATHWAY	4/697	7/1794	0.267547	1	0.571429
4	map00430	Taurine and hypotaurine metabolism	KEGG PATHWAY	4/697	7/1794	0.267547	1	0.571429
3	map05111	Biofilm formation - Vibrio cholerae	KEGG PATHWAY	3/697	5/1794	0.297583	1	0.6
2	map00946	Degradation of flavonoids	KEGG PATHWAY	2/697	3/1794	0.335458	1	0.666667
2	map04070	Phosphatidylinositol signaling system	KEGG PATHWAY	2/697	3/1794	0.335458	1	0.666667
2	map04141	Protein processing in endoplasmic reticulum	KEGG PATHWAY	2/697	3/1794	0.335458	1	0.666667
2	map03050	Proteasome	KEGG PATHWAY	2/697	3/1794	0.335458	1	0.666667
14	map00640	Propanoate metabolism	KEGG PATHWAY	14/697	32/1794	0.344197	1	0.4375
7	map04936	Alcoholic liver disease	KEGG PATHWAY	7/697	15/1794	0.354511	1	0.466667
4	map00040	Pentose and glucuronate interconversions	KEGG PATHWAY	4/697	8/1794	0.37921	1	0.5
4	map00930	Caprolactam degradation	KEGG PATHWAY	4/697	8/1794	0.37921	1	0.5
1	map00542	O-Antigen repeat unit biosynthesis	KEGG PATHWAY	1/697	1/1794	0.388517	1	1
1	map05225	Hepatocellular carcinoma	KEGG PATHWAY	1/697	1/1794	0.388517	1	1
1	map05142	Chagas disease	KEGG PATHWAY	1/697	1/1794	0.388517	1	1
1	map00998	Biosynthesis of various antibiotics	KEGG PATHWAY	1/697	1/1794	0.388517	1	1
1	map00062	Fatty acid elongation	KEGG PATHWAY	1/697	1/1794	0.388517	1	1
1	map01051	Biosynthesis of ansamycins	KEGG PATHWAY	1/697	1/1794	0.388517	1	1
1	map00997	Biosynthesis of various other secondary metabolites	KEGG PATHWAY	1/697	1/1794	0.388517	1	1
1	map05150	Staphylococcus aureus infection	KEGG PATHWAY	1/697	1/1794	0.388517	1	1
1	map03250	Viral life cycle - HIV-1	KEGG PATHWAY	1/697	1/1794	0.388517	1	1
1	map05205	Proteoglycans in cancer	KEGG PATHWAY	1/697	1/1794	0.388517	1	1
1	map04978	Mineral absorption	KEGG PATHWAY	1/697	1/1794	0.388517	1	1
1	map05143	African trypanosomiasis	KEGG PATHWAY	1/697	1/1794	0.388517	1	1
1	map00906	Carotenoid biosynthesis	KEGG PATHWAY	1/697	1/1794	0.388517	1	1
1	map02030	Bacterial chemotaxis	KEGG PATHWAY	1/697	1/1794	0.388517	1	1
1	map01524	Platinum drug resistance	KEGG PATHWAY	1/697	1/1794	0.388517	1	1
1	map00120	Primary bile acid biosynthesis	KEGG PATHWAY	1/697	1/1794	0.388517	1	1
1	map00531	Glycosaminoglycan degradation	KEGG PATHWAY	1/697	1/1794	0.388517	1	1
1	map03450	Non-homologous end-joining	KEGG PATHWAY	1/697	1/1794	0.388517	1	1
1	map04614	Renin-angiotensin system	KEGG PATHWAY	1/697	1/1794	0.388517	1	1
8	map00541	O-Antigen nucleotide sugar biosynthesis	KEGG PATHWAY	8/697	18/1794	0.39661	1	0.444444
3	map02026	Biofilm formation - Escherichia coli	KEGG PATHWAY	3/697	6/1794	0.431847	1	0.5
7	map00785	Lipoic acid metabolism	KEGG PATHWAY	7/697	16/1794	0.434762	1	0.4375
5	map00627	Aminobenzoate degradation	KEGG PATHWAY	5/697	11/1794	0.435485	1	0.454545
21	map00630	Glyoxylate and dicarboxylate metabolism	KEGG PATHWAY	21/697	52/1794	0.461854	1	0.403846
2	map00999	Biosynthesis of various plant secondary metabolites	KEGG PATHWAY	2/697	4/1794	0.504948	1	0.5
2	map04727	GABAergic synapse	KEGG PATHWAY	2/697	4/1794	0.504948	1	0.5
2	map00543	Exopolysaccharide biosynthesis	KEGG PATHWAY	2/697	4/1794	0.504948	1	0.5
14	map00010	Glycolysis / Gluconeogenesis	KEGG PATHWAY	14/697	36/1794	0.561805	1	0.388889
9	map00340	Histidine metabolism	KEGG PATHWAY	9/697	23/1794	0.568119	1	0.391304
4	map00571	Lipoarabinomannan (LAM) biosynthesis	KEGG PATHWAY	4/697	10/1794	0.588881	1	0.4
1	map00552	Teichoic acid biosynthesis	KEGG PATHWAY	1/697	2/1794	0.626221	1	0.5
1	map05120	Epithelial cell signaling in Helicobacter pylori infection	KEGG PATHWAY	1/697	2/1794	0.626221	1	0.5
1	map03008	Ribosome biogenesis in eukaryotes	KEGG PATHWAY	1/697	2/1794	0.626221	1	0.5
1	map00966	Glucosinolate biosynthesis	KEGG PATHWAY	1/697	2/1794	0.626221	1	0.5
1	map00980	Metabolism of xenobiotics by cytochrome P450	KEGG PATHWAY	1/697	2/1794	0.626221	1	0.5
1	map00626	Naphthalene degradation	KEGG PATHWAY	1/697	2/1794	0.626221	1	0.5
1	map00830	Retinol metabolism	KEGG PATHWAY	1/697	2/1794	0.626221	1	0.5
1	map05340	Primary immunodeficiency	KEGG PATHWAY	1/697	2/1794	0.626221	1	0.5
12	map00310	Lysine degradation	KEGG PATHWAY	12/697	32/1794	0.628785	1	0.375
2	map05418	Fluid shear stress and atherosclerosis	KEGG PATHWAY	2/697	5/1794	0.643192	1	0.4
2	map04217	Necroptosis	KEGG PATHWAY	2/697	5/1794	0.643192	1	0.4
13	map00250	Alanine, aspartate and glutamate metabolism	KEGG PATHWAY	13/697	35/1794	0.645391	1	0.371429
13	map00520	Amino sugar and nucleotide sugar metabolism	KEGG PATHWAY	13/697	35/1794	0.645391	1	0.371429
7	map00760	Nicotinate and nicotinamide metabolism	KEGG PATHWAY	7/697	19/1794	0.655745	1	0.368421
3	map00361	Chlorocyclohexane and chlorobenzene degradation	KEGG PATHWAY	3/697	8/1794	0.660589	1	0.375
5	map00130	Ubiquinone and other terpenoid-quinone biosynthesis	KEGG PATHWAY	5/697	14/1794	0.691058	1	0.357143
17	map00071	Fatty acid degradation	KEGG PATHWAY	17/697	48/1794	0.738289	1	0.354167
9	map00500	Starch and sucrose metabolism	KEGG PATHWAY	9/697	26/1794	0.738595	1	0.346154
10	map00220	Arginine biosynthesis	KEGG PATHWAY	10/697	29/1794	0.748536	1	0.344828
2	map00364	Fluorobenzoate degradation	KEGG PATHWAY	2/697	6/1794	0.748864	1	0.333333
2	map00750	Vitamin B6 metabolism	KEGG PATHWAY	2/697	6/1794	0.748864	1	0.333333
4	map00470	D-Amino acid metabolism	KEGG PATHWAY	4/697	12/1794	0.750218	1	0.333333
19	map02020	Two-component system	KEGG PATHWAY	19/697	54/1794	0.757226	1	0.351852
6	map00564	Glycerophospholipid metabolism	KEGG PATHWAY	6/697	18/1794	0.762724	1	0.333333
6	map00051	Fructose and mannose metabolism	KEGG PATHWAY	6/697	18/1794	0.762724	1	0.333333
7	map00061	Fatty acid biosynthesis	KEGG PATHWAY	7/697	21/1794	0.769746	1	0.333333
1	map04621	NOD-like receptor signaling pathway	KEGG PATHWAY	1/697	3/1794	0.771603	1	0.333333
1	map04940	Type I diabetes mellitus	KEGG PATHWAY	1/697	3/1794	0.771603	1	0.333333
1	map00960	Tropane, piperidine and pyridine alkaloid biosynthesis	KEGG PATHWAY	1/697	3/1794	0.771603	1	0.333333
1	map04724	Glutamatergic synapse	KEGG PATHWAY	1/697	3/1794	0.771603	1	0.333333
1	map00982	Drug metabolism - cytochrome P450	KEGG PATHWAY	1/697	3/1794	0.771603	1	0.333333
1	map01053	Biosynthesis of siderophore group nonribosomal peptides	KEGG PATHWAY	1/697	3/1794	0.771603	1	0.333333
1	map04910	Insulin signaling pathway	KEGG PATHWAY	1/697	3/1794	0.771603	1	0.333333
1	map04113	Meiosis - yeast	KEGG PATHWAY	1/697	3/1794	0.771603	1	0.333333
1	map05200	Pathways in cancer	KEGG PATHWAY	1/697	3/1794	0.771603	1	0.333333
10	map00240	Pyrimidine metabolism	KEGG PATHWAY	10/697	30/1794	0.790656	1	0.333333
4	map00052	Galactose metabolism	KEGG PATHWAY	4/697	13/1794	0.810254	1	0.307692
4	map00521	Streptomycin biosynthesis	KEGG PATHWAY	4/697	13/1794	0.810254	1	0.307692
18	map00650	Butanoate metabolism	KEGG PATHWAY	18/697	53/1794	0.811077	1	0.339623
18	map00620	Pyruvate metabolism	KEGG PATHWAY	18/697	53/1794	0.811077	1	0.339623
3	map00780	Biotin metabolism	KEGG PATHWAY	3/697	10/1794	0.814208	1	0.3
2	map00907	Pinene, camphor and geraniol degradation	KEGG PATHWAY	2/697	7/1794	0.82638	1	0.285714
2	map00623	Toluene degradation	KEGG PATHWAY	2/697	7/1794	0.82638	1	0.285714
2	map04216	Ferroptosis	KEGG PATHWAY	2/697	7/1794	0.82638	1	0.285714
11	map00380	Tryptophan metabolism	KEGG PATHWAY	11/697	34/1794	0.831831	1	0.323529
6	map03440	Homologous recombination	KEGG PATHWAY	6/697	20/1794	0.853022	1	0.3
10	map01250	Biosynthesis of nucleotide sugars	KEGG PATHWAY	10/697	32/1794	0.858988	1	0.3125
1	map04016	MAPK signaling pathway - plant	KEGG PATHWAY	1/697	4/1794	0.860488	1	0.25
1	map05012	Parkinson disease	KEGG PATHWAY	1/697	4/1794	0.860488	1	0.25
1	map03020	RNA polymerase	KEGG PATHWAY	1/697	4/1794	0.860488	1	0.25
1	map00401	Novobiocin biosynthesis	KEGG PATHWAY	1/697	4/1794	0.860488	1	0.25
1	map04931	Insulin resistance	KEGG PATHWAY	1/697	4/1794	0.860488	1	0.25
3	map03070	Bacterial secretion system	KEGG PATHWAY	3/697	11/1794	0.865835	1	0.272727
3	map04122	Sulfur relay system	KEGG PATHWAY	3/697	11/1794	0.865835	1	0.272727
2	map04920	Adipocytokine signaling pathway	KEGG PATHWAY	2/697	8/1794	0.881644	1	0.25
2	map03410	Base excision repair	KEGG PATHWAY	2/697	8/1794	0.881644	1	0.25
2	map00195	Photosynthesis	KEGG PATHWAY	2/697	8/1794	0.881644	1	0.25
2	map00333	Prodigiosin biosynthesis	KEGG PATHWAY	2/697	8/1794	0.881644	1	0.25
7	map03320	PPAR signaling pathway	KEGG PATHWAY	7/697	24/1794	0.884836	1	0.291667
3	map00450	Selenocompound metabolism	KEGG PATHWAY	3/697	12/1794	0.904374	1	0.25
3	map00480	Glutathione metabolism	KEGG PATHWAY	3/697	12/1794	0.904374	1	0.25
1	map05132	Salmonella infection	KEGG PATHWAY	1/697	5/1794	0.914812	1	0.2
1	map02025	Biofilm formation - Pseudomonas aeruginosa	KEGG PATHWAY	1/697	5/1794	0.914812	1	0.2
1	map01523	Antifolate resistance	KEGG PATHWAY	1/697	5/1794	0.914812	1	0.2
5	map00770	Pantothenate and CoA biosynthesis	KEGG PATHWAY	5/697	19/1794	0.917067	1	0.263158
2	map00261	Monobactam biosynthesis	KEGG PATHWAY	2/697	9/1794	0.920225	1	0.222222
12	map01232	Nucleotide metabolism	KEGG PATHWAY	12/697	41/1794	0.926747	1	0.292683
3	map03060	Protein export	KEGG PATHWAY	3/697	13/1794	0.93261	1	0.230769
10	map00260	Glycine, serine and threonine metabolism	KEGG PATHWAY	10/697	36/1794	0.94224	1	0.277778
18	map00230	Purine metabolism	KEGG PATHWAY	18/697	60/1794	0.943304	1	0.3
2	map04714	Thermogenesis	KEGG PATHWAY	2/697	10/1794	0.94673	1	0.2
2	map00730	Thiamine metabolism	KEGG PATHWAY	2/697	10/1794	0.94673	1	0.2
1	map05208	Chemical carcinogenesis - reactive oxygen species	KEGG PATHWAY	1/697	6/1794	0.948001	1	0.166667
9	map00362	Benzoate degradation	KEGG PATHWAY	9/697	34/1794	0.955997	1	0.264706
4	map04146	Peroxisome	KEGG PATHWAY	4/697	18/1794	0.960235	1	0.222222
4	map00030	Pentose phosphate pathway	KEGG PATHWAY	4/697	18/1794	0.960235	1	0.222222
6	map00680	Methane metabolism	KEGG PATHWAY	6/697	25/1794	0.963127	1	0.24
2	map00710	Carbon fixation in photosynthetic organisms	KEGG PATHWAY	2/697	11/1794	0.964706	1	0.181818
8	map00190	Oxidative phosphorylation	KEGG PATHWAY	8/697	33/1794	0.975642	1	0.242424
2	map04975	Fat digestion and absorption	KEGG PATHWAY	2/697	12/1794	0.976772	1	0.166667
3	map00550	Peptidoglycan biosynthesis	KEGG PATHWAY	3/697	16/1794	0.977676	1	0.1875
4	map00290	Valine, leucine and isoleucine biosynthesis	KEGG PATHWAY	4/697	20/1794	0.98008	1	0.2
1	map00740	Riboflavin metabolism	KEGG PATHWAY	1/697	8/1794	0.980647	1	0.125
7	map00270	Cysteine and methionine metabolism	KEGG PATHWAY	7/697	31/1794	0.983427	1	0.225806
3	map00790	Folate biosynthesis	KEGG PATHWAY	3/697	17/1794	0.984784	1	0.176471
1	map04112	Cell cycle - Caulobacter	KEGG PATHWAY	1/697	9/1794	0.9882	1	0.111111
9	map00720	Carbon fixation pathways in prokaryotes	KEGG PATHWAY	9/697	39/1794	0.988741	1	0.230769
2	map03430	Mismatch repair	KEGG PATHWAY	2/697	14/1794	0.990106	1	0.142857
1	map04213	Longevity regulating pathway - multiple species	KEGG PATHWAY	1/697	10/1794	0.992807	1	0.1
1	map04212	Longevity regulating pathway - worm	KEGG PATHWAY	1/697	10/1794	0.992807	1	0.1
4	map00900	Terpenoid backbone biosynthesis	KEGG PATHWAY	4/697	23/1794	0.993292	1	0.173913
2	map00670	One carbon pool by folate	KEGG PATHWAY	2/697	15/1794	0.993588	1	0.133333
5	map00020	Citrate cycle (TCA cycle)	KEGG PATHWAY	5/697	27/1794	0.993871	1	0.185185
1	map00660	C5-Branched dibasic acid metabolism	KEGG PATHWAY	1/697	11/1794	0.995617	1	0.0909091
3	map00400	Phenylalanine, tyrosine and tryptophan biosynthesis	KEGG PATHWAY	3/697	21/1794	0.996899	1	0.142857
2	map00920	Sulfur metabolism	KEGG PATHWAY	2/697	18/1794	0.998293	1	0.111111
1	map03018	RNA degradation	KEGG PATHWAY	1/697	13/1794	0.998375	1	0.0769231
1	map03030	DNA replication	KEGG PATHWAY	1/697	14/1794	0.999011	1	0.0714286
1	map00300	Lysine biosynthesis	KEGG PATHWAY	1/697	16/1794	0.999634	1	0.0625
4	map00860	Porphyrin metabolism	KEGG PATHWAY	4/697	36/1794	0.999963	1	0.111111
2	map00970	Aminoacyl-tRNA biosynthesis	KEGG PATHWAY	2/697	27/1794	0.999972	1	0.0740741
