# Supplementary material for: DIA-Based Quantitative Proteomics Reveals Adaptive Responses and Potential Mechanisms of Se(IV) Resistance in Rhodococcus qingshengii PM1
Source: Microorganisms. 2026 Jul 1;14(7):1455. doi: 10.3390/microorganisms14071455 (PMC13414329; doi:10.3390/microorganisms14071455)
Supplement: Supplementary file 1 [file microorganisms-14-01455-s001.zip › Table S4.xls]

## Sheet: Table S4
Table S4 GO functional classification of differentially expressed proteins in Rhodococcus qingshengii PM1 under selenite stress
Term Type	GO Term	GO ID	PM1Se_vs_PM1_all num	PM1Se_vs_PM1_all percent	PM1Se_vs_PM1_all Accession ids	PM1Se_vs_PM1_up num	PM1Se_vs_PM1_up percent	PM1Se_vs_PM1_up Accession ids	PM1Se_vs_PM1_down num	PM1Se_vs_PM1_down percent	PM1Se_vs_PM1_down Accession ids
molecular_function	catalytic activity	GO:0003824	649	649/1480	N6G92_RS25680;N6G92_RS27415;N6G92_RS19400;N6G92_RS18935;N6G92_RS13145;N6G92_RS20070;N6G92_RS04120;N6G92_RS29115;N6G92_RS03740;N6G92_RS09895;N6G92_RS21485;N6G92_RS08955;N6G92_RS09890;N6G92_RS02545;N6G92_RS17205;N6G92_RS22665;N6G92_RS26865;N6G92_RS17415;N6G92_RS26860;N6G92_RS23925;N6G92_RS23920;N6G92_RS09390;N6G92_RS26730;N6G92_RS16995;N6G92_RS02400;N6G92_RS18715;N6G92_RS07840;N6G92_RS25630;N6G92_R…	466	466/1006	N6G92_RS25680;N6G92_RS27415;N6G92_RS19400;N6G92_RS18935;N6G92_RS13145;N6G92_RS20070;N6G92_RS04120;N6G92_RS29115;N6G92_RS03740;N6G92_RS09895;N6G92_RS21485;N6G92_RS08955;N6G92_RS09890;N6G92_RS02545;N6G92_RS17205;N6G92_RS22665;N6G92_RS26865;N6G92_RS17415;N6G92_RS26860;N6G92_RS23925;N6G92_RS23920;N6G92_RS09390;N6G92_RS26730;N6G92_RS16995;N6G92_RS02400;N6G92_RS18715;N6G92_RS07840;N6G92_RS25630;N6G92_R…	183	183/474	N6G92_RS29460;N6G92_RS21275;N6G92_RS22825;N6G92_RS10270;N6G92_RS29500;N6G92_RS23120;N6G92_RS13755;N6G92_RS25275;N6G92_RS22075;N6G92_RS08395;N6G92_RS13220;N6G92_RS23140;N6G92_RS26545;N6G92_RS04270;N6G92_RS23355;N6G92_RS21480;N6G92_RS11445;N6G92_RS18130;N6G92_RS03315;N6G92_RS11535;N6G92_RS10320;N6G92_RS09075;N6G92_RS25075;N6G92_RS21360;N6G92_RS04015;N6G92_RS21365;N6G92_RS10950;N6G92_RS10045;N6G92_R…
molecular_function	structural molecule activity	GO:0005198	43	43/1480	N6G92_RS21130;N6G92_RS21125;N6G92_RS08570;N6G92_RS12540;N6G92_RS09365;N6G92_RS15725;N6G92_RS09450;N6G92_RS09360;N6G92_RS11740;N6G92_RS15730;N6G92_RS09260;N6G92_RS17870;N6G92_RS12060;N6G92_RS18760;N6G92_RS28595;N6G92_RS09300;N6G92_RS09325;N6G92_RS09380;N6G92_RS09315;N6G92_RS28600;N6G92_RS08795;N6G92_RS09230;N6G92_RS11780;N6G92_RS08540;N6G92_RS11680;N6G92_RS09290;N6G92_RS09295;N6G92_RS09255;N6G92_R…	2	2/1006	N6G92_RS21130;N6G92_RS21125	41	41/474	N6G92_RS08570;N6G92_RS12540;N6G92_RS09365;N6G92_RS15725;N6G92_RS09450;N6G92_RS09360;N6G92_RS11740;N6G92_RS15730;N6G92_RS09260;N6G92_RS17870;N6G92_RS12060;N6G92_RS18760;N6G92_RS28595;N6G92_RS09300;N6G92_RS09325;N6G92_RS09380;N6G92_RS09315;N6G92_RS28600;N6G92_RS08795;N6G92_RS09230;N6G92_RS11780;N6G92_RS08540;N6G92_RS11680;N6G92_RS09290;N6G92_RS09295;N6G92_RS09255;N6G92_RS09445;N6G92_RS08585;N6G92_R…
molecular_function	transporter activity	GO:0005215	46	46/1480	N6G92_RS03845;N6G92_RS19705;N6G92_RS13065;N6G92_RS11590;N6G92_RS13060;N6G92_RS21075;N6G92_RS18915;N6G92_RS17850;N6G92_RS05140;N6G92_RS18725;N6G92_RS02525;N6G92_RS01300;N6G92_RS06900;N6G92_RS17305;N6G92_RS09190;N6G92_RS29050;N6G92_RS18715;N6G92_RS15835;N6G92_RS21915;N6G92_RS25110;N6G92_RS19060;N6G92_RS04685;N6G92_RS18980;N6G92_RS21755;N6G92_RS16995;N6G92_RS19630;N6G92_RS26750;N6G92_RS25815;N6G92_R…	41	41/1006	N6G92_RS03845;N6G92_RS19705;N6G92_RS13065;N6G92_RS11590;N6G92_RS13060;N6G92_RS21075;N6G92_RS18915;N6G92_RS17850;N6G92_RS05140;N6G92_RS18725;N6G92_RS02525;N6G92_RS01300;N6G92_RS06900;N6G92_RS17305;N6G92_RS09190;N6G92_RS29050;N6G92_RS18715;N6G92_RS15835;N6G92_RS21915;N6G92_RS25110;N6G92_RS19060;N6G92_RS04685;N6G92_RS18980;N6G92_RS21755;N6G92_RS16995;N6G92_RS19630;N6G92_RS26750;N6G92_RS25815;N6G92_R…	5	5/474	N6G92_RS10140;N6G92_RS24760;N6G92_RS10670;N6G92_RS08390;N6G92_RS13330
molecular_function	binding	GO:0005488	431	431/1480	N6G92_RS12955;N6G92_RS14685;N6G92_RS29185;N6G92_RS19240;N6G92_RS14680;N6G92_RS24165;N6G92_RS27415;N6G92_RS19400;N6G92_RS26625;N6G92_RS18935;N6G92_RS03415;N6G92_RS13145;N6G92_RS24705;N6G92_RS24895;N6G92_RS04120;N6G92_RS13225;N6G92_RS17325;N6G92_RS09145;N6G92_RS03740;N6G92_RS25475;N6G92_RS23065;N6G92_RS02540;N6G92_RS05430;N6G92_RS22315;N6G92_RS03550;N6G92_RS10655;N6G92_RS23590;N6G92_RS25175;N6G92_R…	235	235/1006	N6G92_RS12955;N6G92_RS14685;N6G92_RS29185;N6G92_RS19240;N6G92_RS14680;N6G92_RS24165;N6G92_RS27415;N6G92_RS19400;N6G92_RS26625;N6G92_RS18935;N6G92_RS03415;N6G92_RS13145;N6G92_RS24705;N6G92_RS24895;N6G92_RS04120;N6G92_RS13225;N6G92_RS17325;N6G92_RS09145;N6G92_RS03740;N6G92_RS25475;N6G92_RS23065;N6G92_RS02540;N6G92_RS05430;N6G92_RS22315;N6G92_RS03550;N6G92_RS10655;N6G92_RS23590;N6G92_RS25175;N6G92_R…	196	196/474	N6G92_RS25840;N6G92_RS29460;N6G92_RS16455;N6G92_RS20375;N6G92_RS23120;N6G92_RS16460;N6G92_RS09260;N6G92_RS15735;N6G92_RS26685;N6G92_RS08395;N6G92_RS28595;N6G92_RS09300;N6G92_RS23140;N6G92_RS28600;N6G92_RS08795;N6G92_RS11535;N6G92_RS17655;N6G92_RS04445;N6G92_RS22085;N6G92_RS04525;N6G92_RS11680;N6G92_RS09540;N6G92_RS28020;N6G92_RS09525;N6G92_RS03690;N6G92_RS09255;N6G92_RS10065;N6G92_RS23095;N6G92_R…
biological_process	metabolic process	GO:0008152	352	352/1480	N6G92_RS29185;N6G92_RS14680;N6G92_RS24165;N6G92_RS03860;N6G92_RS26625;N6G92_RS18935;N6G92_RS17280;N6G92_RS09785;N6G92_RS13145;N6G92_RS06090;N6G92_RS24895;N6G92_RS04120;N6G92_RS13225;N6G92_RS17325;N6G92_RS03740;N6G92_RS09895;N6G92_RS05160;N6G92_RS08955;N6G92_RS07850;N6G92_RS02545;N6G92_RS10655;N6G92_RS11450;N6G92_RS27855;N6G92_RS23515;N6G92_RS17205;N6G92_RS18035;N6G92_RS07990;N6G92_RS11315;N6G92_R…	219	219/1006	N6G92_RS29185;N6G92_RS14680;N6G92_RS24165;N6G92_RS03860;N6G92_RS26625;N6G92_RS18935;N6G92_RS17280;N6G92_RS09785;N6G92_RS13145;N6G92_RS06090;N6G92_RS24895;N6G92_RS04120;N6G92_RS13225;N6G92_RS17325;N6G92_RS03740;N6G92_RS09895;N6G92_RS05160;N6G92_RS08955;N6G92_RS07850;N6G92_RS02545;N6G92_RS10655;N6G92_RS11450;N6G92_RS27855;N6G92_RS23515;N6G92_RS17205;N6G92_RS18035;N6G92_RS07990;N6G92_RS11315;N6G92_R…	133	133/474	N6G92_RS25840;N6G92_RS29460;N6G92_RS09380;N6G92_RS21275;N6G92_RS10950;N6G92_RS09355;N6G92_RS29500;N6G92_RS15730;N6G92_RS09260;N6G92_RS09305;N6G92_RS28595;N6G92_RS09300;N6G92_RS23140;N6G92_RS11445;N6G92_RS28600;N6G92_RS18130;N6G92_RS03315;N6G92_RS11535;N6G92_RS10320;N6G92_RS25075;N6G92_RS11780;N6G92_RS04525;N6G92_RS03690;N6G92_RS09255;N6G92_RS09250;N6G92_RS15720;N6G92_RS15725;N6G92_RS22075;N6G92_R…
biological_process	cellular process	GO:0009987	289	289/1480	N6G92_RS29185;N6G92_RS14680;N6G92_RS24165;N6G92_RS26625;N6G92_RS18935;N6G92_RS09785;N6G92_RS13145;N6G92_RS24895;N6G92_RS04120;N6G92_RS24890;N6G92_RS19720;N6G92_RS05160;N6G92_RS07850;N6G92_RS28920;N6G92_RS28830;N6G92_RS25150;N6G92_RS17205;N6G92_RS07990;N6G92_RS02195;N6G92_RS22175;N6G92_RS19790;N6G92_RS23920;N6G92_RS26805;N6G92_RS15235;N6G92_RS21475;N6G92_RS16995;N6G92_RS23880;N6G92_RS02575;N6G92_R…	161	161/1006	N6G92_RS29185;N6G92_RS14680;N6G92_RS24165;N6G92_RS26625;N6G92_RS18935;N6G92_RS09785;N6G92_RS13145;N6G92_RS24895;N6G92_RS04120;N6G92_RS24890;N6G92_RS19720;N6G92_RS05160;N6G92_RS07850;N6G92_RS28920;N6G92_RS28830;N6G92_RS25150;N6G92_RS17205;N6G92_RS07990;N6G92_RS02195;N6G92_RS22175;N6G92_RS19790;N6G92_RS23920;N6G92_RS26805;N6G92_RS15235;N6G92_RS21475;N6G92_RS16995;N6G92_RS23880;N6G92_RS02575;N6G92_R…	128	128/474	N6G92_RS25840;N6G92_RS29460;N6G92_RS09380;N6G92_RS21275;N6G92_RS10950;N6G92_RS09355;N6G92_RS15730;N6G92_RS09260;N6G92_RS22075;N6G92_RS09305;N6G92_RS28595;N6G92_RS09300;N6G92_RS28600;N6G92_RS08795;N6G92_RS03315;N6G92_RS11535;N6G92_RS17655;N6G92_RS25075;N6G92_RS11780;N6G92_RS04525;N6G92_RS03690;N6G92_RS09255;N6G92_RS17905;N6G92_RS09250;N6G92_RS15720;N6G92_RS15725;N6G92_RS00105;N6G92_RS09315;N6G92_R…
molecular_function	antioxidant activity	GO:0016209	11	11/1480	N6G92_RS20545;N6G92_RS02500;N6G92_RS25405;N6G92_RS19550;N6G92_RS05610;N6G92_RS25440;N6G92_RS02765;N6G92_RS13220;N6G92_RS15985;N6G92_RS13215;N6G92_RS19220	7	7/1006	N6G92_RS20545;N6G92_RS02500;N6G92_RS25405;N6G92_RS19550;N6G92_RS05610;N6G92_RS25440;N6G92_RS02765	4	4/474	N6G92_RS13220;N6G92_RS15985;N6G92_RS13215;N6G92_RS19220
biological_process	developmental process	GO:0032502	1	1/1480	N6G92_RS01020	1	1/1006	N6G92_RS01020	0	0/474
cellular_component	protein-containing complex	GO:0032991	72	72/1480	N6G92_RS03845;N6G92_RS21130;N6G92_RS08605;N6G92_RS19705;N6G92_RS13065;N6G92_RS13060;N6G92_RS04120;N6G92_RS15110;N6G92_RS18725;N6G92_RS29155;N6G92_RS09190;N6G92_RS29050;N6G92_RS11315;N6G92_RS15835;N6G92_RS20260;N6G92_RS21125;N6G92_RS04875;N6G92_RS23880;N6G92_RS01440;N6G92_RS21920;N6G92_RS18715;N6G92_RS15105;N6G92_RS02570;N6G92_RS22685;N6G92_RS09450;N6G92_RS09380;N6G92_RS12540;N6G92_RS09365;N6G92_R…	24	24/1006	N6G92_RS03845;N6G92_RS21130;N6G92_RS08605;N6G92_RS19705;N6G92_RS13065;N6G92_RS13060;N6G92_RS04120;N6G92_RS15110;N6G92_RS18725;N6G92_RS29155;N6G92_RS09190;N6G92_RS29050;N6G92_RS11315;N6G92_RS15835;N6G92_RS20260;N6G92_RS21125;N6G92_RS04875;N6G92_RS23880;N6G92_RS01440;N6G92_RS21920;N6G92_RS18715;N6G92_RS15105;N6G92_RS02570;N6G92_RS22685	48	48/474	N6G92_RS09450;N6G92_RS09380;N6G92_RS12540;N6G92_RS09365;N6G92_RS09355;N6G92_RS29500;N6G92_RS08590;N6G92_RS11740;N6G92_RS15730;N6G92_RS09260;N6G92_RS17870;N6G92_RS09305;N6G92_RS18760;N6G92_RS28595;N6G92_RS09300;N6G92_RS09325;N6G92_RS23140;N6G92_RS09295;N6G92_RS28600;N6G92_RS08795;N6G92_RS08390;N6G92_RS11780;N6G92_RS08570;N6G92_RS08540;N6G92_RS09290;N6G92_RS14275;N6G92_RS15370;N6G92_RS09255;N6G92_R…
biological_process	homeostatic process	GO:0042592	5	5/1480	N6G92_RS15555;N6G92_RS02525;N6G92_RS20545;N6G92_RS22955;N6G92_RS25815	5	5/1006	N6G92_RS15555;N6G92_RS02525;N6G92_RS20545;N6G92_RS22955;N6G92_RS25815	0	0/474
molecular_function	protein folding chaperone	GO:0044183	2	2/1480	N6G92_RS09525;N6G92_RS09540	0	0/1006		2	2/474	N6G92_RS09525;N6G92_RS09540
molecular_function	translation regulator activity	GO:0045182	3	3/1480	N6G92_RS15735;N6G92_RS09350;N6G92_RS20375	0	0/1006		3	3/474	N6G92_RS15735;N6G92_RS09350;N6G92_RS20375
biological_process	response to stimulus	GO:0050896	22	22/1480	N6G92_RS26650;N6G92_RS03845;N6G92_RS09575;N6G92_RS14550;N6G92_RS05130;N6G92_RS09190;N6G92_RS04115;N6G92_RS20210;N6G92_RS04120;N6G92_RS13050;N6G92_RS00655;N6G92_RS02095;N6G92_RS22825;N6G92_RS11730;N6G92_RS10950;N6G92_RS03640;N6G92_RS20035;N6G92_RS16460;N6G92_RS10005;N6G92_RS21985;N6G92_RS13215;N6G92_RS08390	11	11/1006	N6G92_RS26650;N6G92_RS03845;N6G92_RS09575;N6G92_RS14550;N6G92_RS05130;N6G92_RS09190;N6G92_RS04115;N6G92_RS20210;N6G92_RS04120;N6G92_RS13050;N6G92_RS00655	11	11/474	N6G92_RS02095;N6G92_RS22825;N6G92_RS11730;N6G92_RS10950;N6G92_RS03640;N6G92_RS20035;N6G92_RS16460;N6G92_RS10005;N6G92_RS21985;N6G92_RS13215;N6G92_RS08390
biological_process	localization	GO:0051179	45	45/1480	N6G92_RS23585;N6G92_RS20545;N6G92_RS18990;N6G92_RS27415;N6G92_RS26915;N6G92_RS23590;N6G92_RS13065;N6G92_RS22685;N6G92_RS13060;N6G92_RS18915;N6G92_RS19720;N6G92_RS18980;N6G92_RS28920;N6G92_RS29155;N6G92_RS29050;N6G92_RS04865;N6G92_RS15835;N6G92_RS05140;N6G92_RS19790;N6G92_RS00655;N6G92_RS21475;N6G92_RS09335;N6G92_RS23880;N6G92_RS02575;N6G92_RS05980;N6G92_RS23155;N6G92_RS04955;N6G92_RS02570;N6G92_R…	36	36/1006	N6G92_RS23585;N6G92_RS20545;N6G92_RS18990;N6G92_RS27415;N6G92_RS26915;N6G92_RS23590;N6G92_RS13065;N6G92_RS22685;N6G92_RS13060;N6G92_RS18915;N6G92_RS19720;N6G92_RS18980;N6G92_RS28920;N6G92_RS29155;N6G92_RS29050;N6G92_RS04865;N6G92_RS15835;N6G92_RS05140;N6G92_RS19790;N6G92_RS00655;N6G92_RS21475;N6G92_RS09335;N6G92_RS23880;N6G92_RS02575;N6G92_RS05980;N6G92_RS23155;N6G92_RS04955;N6G92_RS02570;N6G92_R…	9	9/474	N6G92_RS10670;N6G92_RS13010;N6G92_RS23435;N6G92_RS10140;N6G92_RS13330;N6G92_RS04860;N6G92_RS25620;N6G92_RS08395;N6G92_RS11835
biological_process	biological regulation	GO:0065007	70	70/1480	N6G92_RS09740;N6G92_RS07405;N6G92_RS02100;N6G92_RS05895;N6G92_RS03500;N6G92_RS27120;N6G92_RS22140;N6G92_RS02525;N6G92_RS27345;N6G92_RS23040;N6G92_RS04995;N6G92_RS08280;N6G92_RS23630;N6G92_RS26650;N6G92_RS25260;N6G92_RS26770;N6G92_RS04285;N6G92_RS24705;N6G92_RS08125;N6G92_RS04175;N6G92_RS26535;N6G92_RS08905;N6G92_RS06815;N6G92_RS26555;N6G92_RS23740;N6G92_RS25120;N6G92_RS28275;N6G92_RS19680;N6G92_R…	27	27/1006	N6G92_RS09740;N6G92_RS07405;N6G92_RS02100;N6G92_RS05895;N6G92_RS03500;N6G92_RS27120;N6G92_RS22140;N6G92_RS02525;N6G92_RS27345;N6G92_RS23040;N6G92_RS04995;N6G92_RS08280;N6G92_RS23630;N6G92_RS26650;N6G92_RS25260;N6G92_RS26770;N6G92_RS04285;N6G92_RS24705;N6G92_RS08125;N6G92_RS04175;N6G92_RS26535;N6G92_RS08905;N6G92_RS06815;N6G92_RS26555;N6G92_RS23740;N6G92_RS25120;N6G92_RS28275	43	43/474	N6G92_RS19680;N6G92_RS12935;N6G92_RS20375;N6G92_RS07505;N6G92_RS11560;N6G92_RS11665;N6G92_RS10730;N6G92_RS14575;N6G92_RS19910;N6G92_RS22005;N6G92_RS16225;N6G92_RS04700;N6G92_RS13175;N6G92_RS11535;N6G92_RS00885;N6G92_RS17655;N6G92_RS18240;N6G92_RS20790;N6G92_RS03035;N6G92_RS13850;N6G92_RS08565;N6G92_RS04830;N6G92_RS17905;N6G92_RS14765;N6G92_RS22775;N6G92_RS08225;N6G92_RS05465;N6G92_RS06320;N6G92_R…
molecular_function	molecular function regulator activity	GO:0098772	1	1/1480	N6G92_RS06710	0	0/1006		1	1/474	N6G92_RS06710
cellular_component	cellular anatomical entity	GO:0110165	320	320/1480	N6G92_RS23585;N6G92_RS08625;N6G92_RS28215;N6G92_RS23590;N6G92_RS04685;N6G92_RS17280;N6G92_RS18715;N6G92_RS21075;N6G92_RS14605;N6G92_RS17850;N6G92_RS25475;N6G92_RS11330;N6G92_RS23690;N6G92_RS28920;N6G92_RS09890;N6G92_RS17490;N6G92_RS29175;N6G92_RS14590;N6G92_RS09090;N6G92_RS17545;N6G92_RS04955;N6G92_RS22665;N6G92_RS14875;N6G92_RS19060;N6G92_RS19790;N6G92_RS09010;N6G92_RS20360;N6G92_RS08635;N6G92_R…	225	225/1006	N6G92_RS23585;N6G92_RS08625;N6G92_RS28215;N6G92_RS23590;N6G92_RS04685;N6G92_RS17280;N6G92_RS18715;N6G92_RS21075;N6G92_RS14605;N6G92_RS17850;N6G92_RS25475;N6G92_RS11330;N6G92_RS23690;N6G92_RS28920;N6G92_RS09890;N6G92_RS17490;N6G92_RS29175;N6G92_RS14590;N6G92_RS09090;N6G92_RS17545;N6G92_RS04955;N6G92_RS22665;N6G92_RS14875;N6G92_RS19060;N6G92_RS19790;N6G92_RS09010;N6G92_RS20360;N6G92_RS08635;N6G92_R…	95	95/474	N6G92_RS09380;N6G92_RS09355;N6G92_RS15730;N6G92_RS15735;N6G92_RS09305;N6G92_RS28595;N6G92_RS09300;N6G92_RS23140;N6G92_RS10715;N6G92_RS28600;N6G92_RS08795;N6G92_RS03315;N6G92_RS25075;N6G92_RS09540;N6G92_RS03690;N6G92_RS09255;N6G92_RS14725;N6G92_RS17905;N6G92_RS09250;N6G92_RS15720;N6G92_RS21105;N6G92_RS15725;N6G92_RS09315;N6G92_RS11850;N6G92_RS28610;N6G92_RS10640;N6G92_RS02480;N6G92_RS17995;N6G92_R…
molecular_function	molecular carrier activity	GO:0140104	3	3/1480	N6G92_RS17390;N6G92_RS06910;N6G92_RS18170	2	2/1006	N6G92_RS17390;N6G92_RS06910	1	1/474	N6G92_RS18170
molecular_function	transcription regulator activity	GO:0140110	56	56/1480	N6G92_RS05930;N6G92_RS09575;N6G92_RS20055;N6G92_RS26625;N6G92_RS13145;N6G92_RS24895;N6G92_RS13225;N6G92_RS18815;N6G92_RS05160;N6G92_RS07850;N6G92_RS03335;N6G92_RS26115;N6G92_RS24890;N6G92_RS04995;N6G92_RS25335;N6G92_RS24835;N6G92_RS11045;N6G92_RS01490;N6G92_RS05535;N6G92_RS22695;N6G92_RS16185;N6G92_RS27020;N6G92_RS09915;N6G92_RS07860;N6G92_RS27820;N6G92_RS25045;N6G92_RS25840;N6G92_RS22900;N6G92_R…	26	26/1006	N6G92_RS05930;N6G92_RS09575;N6G92_RS20055;N6G92_RS26625;N6G92_RS13145;N6G92_RS24895;N6G92_RS13225;N6G92_RS18815;N6G92_RS05160;N6G92_RS07850;N6G92_RS03335;N6G92_RS26115;N6G92_RS24890;N6G92_RS04995;N6G92_RS25335;N6G92_RS24835;N6G92_RS11045;N6G92_RS01490;N6G92_RS05535;N6G92_RS22695;N6G92_RS16185;N6G92_RS27020;N6G92_RS09915;N6G92_RS07860;N6G92_RS27820;N6G92_RS25045	30	30/474	N6G92_RS25840;N6G92_RS22900;N6G92_RS22825;N6G92_RS06720;N6G92_RS02360;N6G92_RS10085;N6G92_RS17590;N6G92_RS04040;N6G92_RS25455;N6G92_RS28450;N6G92_RS27185;N6G92_RS26685;N6G92_RS15995;N6G92_RS04525;N6G92_RS15360;N6G92_RS25970;N6G92_RS28020;N6G92_RS26675;N6G92_RS00755;N6G92_RS17585;N6G92_RS22135;N6G92_RS27325;N6G92_RS01325;N6G92_RS13290;N6G92_RS17465;N6G92_RS26450;N6G92_RS17225;N6G92_RS21315;N6G92_R…
molecular_function	small molecule sensor activity	GO:0140299	13	13/1480	N6G92_RS08900;N6G92_RS21095;N6G92_RS06890;N6G92_RS03415;N6G92_RS21740;N6G92_RS22665;N6G92_RS10575;N6G92_RS13050;N6G92_RS22015;N6G92_RS14915;N6G92_RS10715;N6G92_RS08080;N6G92_RS17660	10	10/1006	N6G92_RS08900;N6G92_RS21095;N6G92_RS06890;N6G92_RS03415;N6G92_RS21740;N6G92_RS22665;N6G92_RS10575;N6G92_RS13050;N6G92_RS22015;N6G92_RS14915	3	3/474	N6G92_RS10715;N6G92_RS08080;N6G92_RS17660
molecular_function	ATP-dependent activity	GO:0140657	25	25/1480	N6G92_RS19905;N6G92_RS13880;N6G92_RS03845;N6G92_RS10960;N6G92_RS08070;N6G92_RS11015;N6G92_RS21375;N6G92_RS01300;N6G92_RS04685;N6G92_RS19400;N6G92_RS09190;N6G92_RS04115;N6G92_RS20895;N6G92_RS02640;N6G92_RS28960;N6G92_RS05425;N6G92_RS04120;N6G92_RS17950;N6G92_RS13050;N6G92_RS25110;N6G92_RS21915;N6G92_RS15780;N6G92_RS09525;N6G92_RS13390;N6G92_RS08390	21	21/1006	N6G92_RS19905;N6G92_RS13880;N6G92_RS03845;N6G92_RS10960;N6G92_RS08070;N6G92_RS11015;N6G92_RS21375;N6G92_RS01300;N6G92_RS04685;N6G92_RS19400;N6G92_RS09190;N6G92_RS04115;N6G92_RS20895;N6G92_RS02640;N6G92_RS28960;N6G92_RS05425;N6G92_RS04120;N6G92_RS17950;N6G92_RS13050;N6G92_RS25110;N6G92_RS21915	4	4/474	N6G92_RS15780;N6G92_RS09525;N6G92_RS13390;N6G92_RS08390
molecular_function	pore-forming activity	GO:0140911	1	1/1480	N6G92_RS20350	1	1/1006	N6G92_RS20350	0	0/474
molecular_function	molecular tag activity	GO:0141047	1	1/1480	N6G92_RS15115	1	1/1006	N6G92_RS15115	0	0/474
