# Supplementary material for: DIA-Based Quantitative Proteomics Reveals Adaptive Responses and Potential Mechanisms of Se(IV) Resistance in Rhodococcus qingshengii PM1
Source: Microorganisms. 2026 Jul 1;14(7):1455. doi: 10.3390/microorganisms14071455 (PMC13414329; doi:10.3390/microorganisms14071455)
Supplement: Supplementary file 1 [file microorganisms-14-01455-s001.zip › Table S5.xls]

## Sheet: Table S5
Table S5 PSORTb-based subcellular localization prediction of all identified proteins in Rhodococcus qingshengii PM1
Accession	Symbol	Protein Name	Entrez ID	Description	Subcellular Loc1 :Probability	Subcellular Loc2 :Probability	Subcellular Loc3 :Probability
N6G92_RS27390	-	-	-	N6G92_RS27390	CYT:0.67	EXC:0.18	PLA:0.15
N6G92_RS13815	-	-	-	N6G92_RS13815	CYT:0.6	PLA:0.3	EXC:0.1
N6G92_RS03860	-	-	-	N6G92_RS03860	CYT:0.42	EXC:0.31	PLA:0.27
N6G92_RS26085	-	-	-	N6G92_RS26085	CYT:0.51	EXC:0.26	PLA:0.23
N6G92_RS12450	-	-	-	N6G92_RS12450	CYT:0.61	PLA:0.24	EXC:0.15
N6G92_RS00975	-	-	-	N6G92_RS00975	CYT:0.89	PLA:0.07	EXC:0.04
N6G92_RS17265	-	-	-	N6G92_RS17265	CYT:0.58	PLA:0.23	EXC:0.19
N6G92_RS04810	-	-	-	N6G92_RS04810	CYT:0.6	EXC:0.25	PLA:0.15
N6G92_RS08055	-	-	-	N6G92_RS08055	CYT:0.58	PLA:0.22	EXC:0.2
N6G92_RS25405	-	-	-	N6G92_RS25405	CYT:0.62	PLA:0.21	EXC:0.17
N6G92_RS18350	-	-	-	N6G92_RS18350	CYT:0.91	PLA:0.09	EXC:0
N6G92_RS07385	-	-	-	N6G92_RS07385	CYT:0.7	PLA:0.15	EXC:0.14
N6G92_RS26505	-	-	-	N6G92_RS26505	CYT:0.58	EXC:0.23	PLA:0.19
N6G92_RS05595	-	-	-	N6G92_RS05595	CYT:0.51	PLA:0.28	EXC:0.22
N6G92_RS15955	-	-	-	N6G92_RS15955	CYT:0.54	EXC:0.23	PLA:0.23
N6G92_RS23925	-	-	-	N6G92_RS23925	CYT:0.68	PLA:0.22	EXC:0.11
N6G92_RS15970	-	-	-	N6G92_RS15970	CYT:0.68	EXC:0.16	PLA:0.16
N6G92_RS06900	-	-	-	N6G92_RS06900	CYT:0.48	EXC:0.29	PLA:0.23
N6G92_RS17925	-	-	-	N6G92_RS17925	CYT:0.68	PLA:0.18	EXC:0.13
N6G92_RS17960	-	-	-	N6G92_RS17960	CYT:0.63	EXC:0.19	PLA:0.18
N6G92_RS21260	-	-	-	N6G92_RS21260	CYT:0.67	PLA:0.16	EXC:0.16
N6G92_RS02920	-	-	-	N6G92_RS02920	CYT:0.58	EXC:0.21	PLA:0.2
N6G92_RS11540	-	-	-	N6G92_RS11540	CYT:0.59	EXC:0.22	PLA:0.19
N6G92_RS11040	-	-	-	N6G92_RS11040	CYT:0.68	PLA:0.18	EXC:0.15
N6G92_RS27005	-	-	-	N6G92_RS27005	CYT:0.52	PLA:0.26	EXC:0.22
N6G92_RS08065	-	-	-	N6G92_RS08065	CYT:0.59	PLA:0.24	EXC:0.16
N6G92_RS08480	-	-	-	N6G92_RS08480	CYT:0.6	PLA:0.21	EXC:0.18
N6G92_RS06695	-	-	-	N6G92_RS06695	CYT:0.5	EXC:0.28	PLA:0.22
N6G92_RS24255	-	-	-	N6G92_RS24255	CYT:0.71	PLA:0.16	EXC:0.13
N6G92_RS15155	-	-	-	N6G92_RS15155	CYT:0.59	PLA:0.21	EXC:0.2
N6G92_RS19670	-	-	-	N6G92_RS19670	CYT:0.53	EXC:0.24	PLA:0.22
N6G92_RS12175	-	-	-	N6G92_RS12175	CYT:0.77	EXC:0.13	PLA:0.11
N6G92_RS11415	-	-	-	N6G92_RS11415	CYT:0.6	EXC:0.21	PLA:0.19
N6G92_RS03820	-	-	-	N6G92_RS03820	CYT:0.71	EXC:0.18	PLA:0.11
N6G92_RS05105	-	-	-	N6G92_RS05105	CYT:0.62	PLA:0.2	EXC:0.18
N6G92_RS13490	-	-	-	N6G92_RS13490	CYT:0.6	EXC:0.21	PLA:0.19
N6G92_RS13150	-	-	-	N6G92_RS13150	CYT:0.63	PLA:0.21	EXC:0.16
N6G92_RS03505	-	-	-	N6G92_RS03505	CYT:0.62	EXC:0.19	PLA:0.19
N6G92_RS10515	-	-	-	N6G92_RS10515	CYT:0.68	PLA:0.16	EXC:0.16
N6G92_RS15925	-	-	-	N6G92_RS15925	CYT:0.43	PLA:0.35	EXC:0.21
N6G92_RS12995	-	-	-	N6G92_RS12995	CYT:0.59	EXC:0.25	PLA:0.17
N6G92_RS01965	-	-	-	N6G92_RS01965	CYT:0.69	EXC:0.16	PLA:0.15
N6G92_RS07635	-	-	-	N6G92_RS07635	CYT:0.5	EXC:0.28	PLA:0.22
N6G92_RS19695	-	-	-	N6G92_RS19695	CYT:0.62	PLA:0.19	EXC:0.18
N6G92_RS22295	-	-	-	N6G92_RS22295	CYT:0.63	PLA:0.2	EXC:0.17
N6G92_RS05490	-	-	-	N6G92_RS05490	CYT:0.63	PLA:0.2	EXC:0.16
N6G92_RS25640	-	-	-	N6G92_RS25640	CYT:0.65	EXC:0.19	PLA:0.16
N6G92_RS02220	-	-	-	N6G92_RS02220	CYT:0.68	EXC:0.17	PLA:0.15
N6G92_RS06520	-	-	-	N6G92_RS06520	CYT:0.73	EXC:0.14	PLA:0.13
N6G92_RS14355	-	-	-	N6G92_RS14355	CYT:0.62	PLA:0.22	EXC:0.16
N6G92_RS01960	-	-	-	N6G92_RS01960	CYT:0.54	EXC:0.23	PLA:0.23
N6G92_RS17730	-	-	-	N6G92_RS17730	CYT:0.45	EXC:0.33	PLA:0.22
N6G92_RS17245	-	-	-	N6G92_RS17245	CYT:0.56	EXC:0.23	PLA:0.2
N6G92_RS11440	-	-	-	N6G92_RS11440	CYT:0.72	PLA:0.14	EXC:0.13
N6G92_RS05125	-	-	-	N6G92_RS05125	CYT:0.57	PLA:0.23	EXC:0.2
N6G92_RS03560	-	-	-	N6G92_RS03560	CYT:0.52	PLA:0.28	EXC:0.2
N6G92_RS04190	-	-	-	N6G92_RS04190	CYT:0.61	EXC:0.2	PLA:0.19
N6G92_RS14440	-	-	-	N6G92_RS14440	CYT:0.5	EXC:0.28	PLA:0.22
N6G92_RS26335	-	-	-	N6G92_RS26335	CYT:0.54	EXC:0.24	PLA:0.22
N6G92_RS17125	-	-	-	N6G92_RS17125	CYT:0.61	EXC:0.2	PLA:0.19
N6G92_RS04835	-	-	-	N6G92_RS04835	CYT:0.77	PLA:0.14	EXC:0.09
N6G92_RS10320	-	-	-	N6G92_RS10320	CYT:0.55	PLA:0.26	EXC:0.19
N6G92_RS08485	-	-	-	N6G92_RS08485	CYT:0.61	EXC:0.21	PLA:0.19
N6G92_RS26730	-	-	-	N6G92_RS26730	CYT:0.56	PLA:0.27	EXC:0.17
N6G92_RS14940	-	-	-	N6G92_RS14940	CYT:0.7	EXC:0.22	PLA:0.08
N6G92_RS05170	-	-	-	N6G92_RS05170	CYT:0.57	PLA:0.24	EXC:0.19
N6G92_RS16775	-	-	-	N6G92_RS16775	CYT:0.7	EXC:0.15	PLA:0.14
N6G92_RS00675	-	-	-	N6G92_RS00675	CYT:0.54	PLA:0.24	EXC:0.21
N6G92_RS03690	-	-	-	N6G92_RS03690	CYT:0.65	EXC:0.2	PLA:0.16
N6G92_RS10455	-	-	-	N6G92_RS10455	CYT:0.6	EXC:0.2	PLA:0.2
N6G92_RS19525	-	-	-	N6G92_RS19525	CYT:0.43	EXC:0.4	PLA:0.18
N6G92_RS16170	-	-	-	N6G92_RS16170	CYT:0.41	PLA:0.31	EXC:0.28
N6G92_RS18600	-	-	-	N6G92_RS18600	CYT:0.59	PLA:0.21	EXC:0.2
N6G92_RS09475	-	-	-	N6G92_RS09475	CYT:0.47	PLA:0.27	EXC:0.27
N6G92_RS22740	-	-	-	N6G92_RS22740	CYT:0.55	PLA:0.26	EXC:0.19
N6G92_RS09100	-	-	-	N6G92_RS09100	CYT:0.49	EXC:0.27	PLA:0.24
N6G92_RS19520	-	-	-	N6G92_RS19520	EXC:0.4	PLA:0.36	CYT:0.25
N6G92_RS13495	-	-	-	N6G92_RS13495	CYT:0.6	PLA:0.22	EXC:0.18
N6G92_RS02365	-	-	-	N6G92_RS02365	CYT:0.55	PLA:0.29	EXC:0.15
N6G92_RS25760	-	-	-	N6G92_RS25760	CYT:0.72	EXC:0.17	PLA:0.12
N6G92_RS05145	-	-	-	N6G92_RS05145	CYT:0.69	EXC:0.17	PLA:0.15
N6G92_RS11090	-	-	-	N6G92_RS11090	CYT:0.67	PLA:0.17	EXC:0.16
N6G92_RS28480	-	-	-	N6G92_RS28480	CYT:0.52	PLA:0.27	EXC:0.21
N6G92_RS02195	-	-	-	N6G92_RS02195	CYT:0.5	PLA:0.27	EXC:0.23
N6G92_RS12190	-	-	-	N6G92_RS12190	CYT:0.66	PLA:0.23	EXC:0.11
N6G92_RS17900	-	-	-	N6G92_RS17900	CYT:0.57	PLA:0.29	EXC:0.14
N6G92_RS01275	-	-	-	N6G92_RS01275	CYT:0.46	EXC:0.27	PLA:0.27
N6G92_RS02345	-	-	-	N6G92_RS02345	CYT:0.43	EXC:0.29	PLA:0.28
N6G92_RS17735	-	-	-	N6G92_RS17735	CYT:0.68	EXC:0.18	PLA:0.14
N6G92_RS08815	-	-	-	N6G92_RS08815	CYT:0.56	PLA:0.25	EXC:0.19
N6G92_RS20855	-	-	-	N6G92_RS20855	CYT:0.58	PLA:0.22	EXC:0.2
N6G92_RS14160	-	-	-	N6G92_RS14160	CYT:0.54	EXC:0.33	PLA:0.12
N6G92_RS11310	-	-	-	N6G92_RS11310	CYT:0.59	PLA:0.21	EXC:0.2
N6G92_RS16645	-	-	-	N6G92_RS16645	CYT:0.6	EXC:0.2	PLA:0.2
N6G92_RS16380	-	-	-	N6G92_RS16380	CYT:0.44	EXC:0.32	PLA:0.23
N6G92_RS06710	-	-	-	N6G92_RS06710	CYT:0.74	PLA:0.15	EXC:0.11
N6G92_RS12535	-	-	-	N6G92_RS12535	CYT:0.61	PLA:0.24	EXC:0.15
N6G92_RS11505	-	-	-	N6G92_RS11505	CYT:0.73	EXC:0.15	PLA:0.13
N6G92_RS25445	-	-	-	N6G92_RS25445	CYT:0.63	EXC:0.23	PLA:0.14
N6G92_RS24810	-	-	-	N6G92_RS24810	CYT:0.66	EXC:0.17	PLA:0.16
N6G92_RS13760	-	-	-	N6G92_RS13760	CYT:0.57	EXC:0.23	PLA:0.2
N6G92_RS05060	-	-	-	N6G92_RS05060	CYT:0.56	EXC:0.25	PLA:0.19
N6G92_RS10135	-	-	-	N6G92_RS10135	CYT:0.52	EXC:0.26	PLA:0.22
N6G92_RS18800	-	-	-	N6G92_RS18800	CYT:0.7	EXC:0.15	PLA:0.15
N6G92_RS23905	-	-	-	N6G92_RS23905	CYT:0.51	PLA:0.26	EXC:0.24
N6G92_RS08365	-	-	-	N6G92_RS08365	CYT:0.86	PLA:0.08	EXC:0.06
N6G92_RS01340	-	-	-	N6G92_RS01340	CYT:0.55	PLA:0.24	EXC:0.21
N6G92_RS14685	-	-	-	N6G92_RS14685	CYT:0.62	PLA:0.2	EXC:0.18
N6G92_RS21050	-	-	-	N6G92_RS21050	CYT:0.64	EXC:0.23	PLA:0.13
N6G92_RS10115	-	-	-	N6G92_RS10115	CYT:0.55	PLA:0.26	EXC:0.19
N6G92_RS13205	-	-	-	N6G92_RS13205	CYT:0.71	EXC:0.16	PLA:0.13
N6G92_RS08360	-	-	-	N6G92_RS08360	CYT:0.66	EXC:0.2	PLA:0.15
N6G92_RS08660	-	-	-	N6G92_RS08660	CYT:0.76	EXC:0.13	PLA:0.11
N6G92_RS21265	-	-	-	N6G92_RS21265	CYT:0.63	EXC:0.19	PLA:0.18
N6G92_RS14330	-	-	-	N6G92_RS14330	CYT:0.61	PLA:0.21	EXC:0.19
N6G92_RS25955	-	-	-	N6G92_RS25955	CYT:0.79	EXC:0.13	PLA:0.08
N6G92_RS07565	-	-	-	N6G92_RS07565	CYT:0.67	PLA:0.18	EXC:0.15
N6G92_RS07575	-	-	-	N6G92_RS07575	CYT:0.59	PLA:0.24	EXC:0.17
N6G92_RS20935	-	-	-	N6G92_RS20935	CYT:0.87	PLA:0.07	EXC:0.06
N6G92_RS15335	-	-	-	N6G92_RS15335	CYT:0.58	PLA:0.21	EXC:0.21
N6G92_RS23920	-	-	-	N6G92_RS23920	CYT:0.59	PLA:0.22	EXC:0.19
N6G92_RS08190	-	-	-	N6G92_RS08190	CYT:0.63	PLA:0.19	EXC:0.18
N6G92_RS02880	-	-	-	N6G92_RS02880	CYT:0.54	PLA:0.24	EXC:0.22
N6G92_RS06880	-	-	-	N6G92_RS06880	CYT:0.57	EXC:0.23	PLA:0.2
N6G92_RS10305	-	-	-	N6G92_RS10305	CYT:0.55	EXC:0.23	PLA:0.22
N6G92_RS26500	-	-	-	N6G92_RS26500	CYT:0.7	PLA:0.16	EXC:0.14
N6G92_RS14765	-	-	-	N6G92_RS14765	CYT:0.75	PLA:0.16	EXC:0.09
N6G92_RS07380	-	-	-	N6G92_RS07380	CYT:0.54	PLA:0.33	EXC:0.12
N6G92_RS09165	-	-	-	N6G92_RS09165	CYT:0.52	PLA:0.24	EXC:0.24
N6G92_RS21055	-	-	-	N6G92_RS21055	CYT:0.65	PLA:0.18	EXC:0.18
N6G92_RS08060	-	-	-	N6G92_RS08060	CYT:0.62	PLA:0.21	EXC:0.17
N6G92_RS02175	-	-	-	N6G92_RS02175	CYT:0.6	PLA:0.25	EXC:0.16
N6G92_RS23470	-	-	-	N6G92_RS23470	CYT:0.55	PLA:0.29	EXC:0.17
N6G92_RS15175	-	-	-	N6G92_RS15175	CYT:0.51	PLA:0.29	EXC:0.2
N6G92_RS04015	-	-	-	N6G92_RS04015	CYT:0.41	PLA:0.31	EXC:0.28
N6G92_RS18605	-	-	-	N6G92_RS18605	CYT:0.38	EXC:0.32	PLA:0.29
N6G92_RS01730	-	-	-	N6G92_RS01730	CYT:0.58	PLA:0.22	EXC:0.2
N6G92_RS11125	-	-	-	N6G92_RS11125	CYT:0.65	PLA:0.18	EXC:0.17
N6G92_RS02885	-	-	-	N6G92_RS02885	CYT:0.53	EXC:0.24	PLA:0.23
N6G92_RS06905	-	-	-	N6G92_RS06905	CYT:0.51	PLA:0.28	EXC:0.21
N6G92_RS02225	-	-	-	N6G92_RS02225	CYT:0.7	PLA:0.16	EXC:0.14
N6G92_RS02965	-	-	-	N6G92_RS02965	CYT:0.56	EXC:0.24	PLA:0.2
N6G92_RS14335	-	-	-	N6G92_RS14335	CYT:0.62	EXC:0.24	PLA:0.14
N6G92_RS14680	-	-	-	N6G92_RS14680	CYT:0.63	EXC:0.22	PLA:0.15
N6G92_RS01710	-	-	-	N6G92_RS01710	CYT:0.8	PLA:0.11	EXC:0.09
N6G92_RS28070	-	-	-	N6G92_RS28070	CYT:0.59	PLA:0.25	EXC:0.17
N6G92_RS13105	-	-	-	N6G92_RS13105	CYT:0.59	PLA:0.23	EXC:0.17
N6G92_RS01940	-	-	-	N6G92_RS01940	CYT:0.48	PLA:0.27	EXC:0.25
N6G92_RS23065	-	-	-	N6G92_RS23065	CYT:0.89	PLA:0.08	EXC:0.03
N6G92_RS01480	-	-	-	N6G92_RS01480	CYT:0.68	PLA:0.18	EXC:0.14
N6G92_RS07675	-	-	-	N6G92_RS07675	CYT:0.65	PLA:0.22	EXC:0.12
N6G92_RS19330	-	-	-	N6G92_RS19330	CYT:0.63	EXC:0.19	PLA:0.18
N6G92_RS10710	-	-	-	N6G92_RS10710	CYT:0.67	PLA:0.21	EXC:0.12
N6G92_RS19195	-	-	-	N6G92_RS19195	CYT:0.68	EXC:0.16	PLA:0.16
N6G92_RS15375	-	-	-	N6G92_RS15375	CYT:0.62	EXC:0.19	PLA:0.19
N6G92_RS29070	-	-	-	N6G92_RS29070	CYT:0.66	PLA:0.18	EXC:0.16
N6G92_RS03050	-	-	-	N6G92_RS03050	CYT:0.5	PLA:0.25	EXC:0.24
N6G92_RS09590	-	-	-	N6G92_RS09590	CYT:0.55	PLA:0.23	EXC:0.22
N6G92_RS08870	-	-	-	N6G92_RS08870	CYT:0.7	PLA:0.16	EXC:0.15
N6G92_RS24590	-	-	-	N6G92_RS24590	CYT:0.56	PLA:0.22	EXC:0.22
N6G92_RS22085	-	-	-	N6G92_RS22085	CYT:0.65	PLA:0.18	EXC:0.17
N6G92_RS13540	-	-	-	N6G92_RS13540	CYT:0.61	PLA:0.2	EXC:0.19
N6G92_RS04030	-	-	-	N6G92_RS04030	CYT:0.58	PLA:0.24	EXC:0.18
N6G92_RS26880	-	-	-	N6G92_RS26880	CYT:0.75	PLA:0.23	EXC:0.03
N6G92_RS24830	-	-	-	N6G92_RS24830	CYT:0.61	PLA:0.27	EXC:0.12
N6G92_RS13100	-	-	-	N6G92_RS13100	CYT:0.69	PLA:0.18	EXC:0.13
N6G92_RS17460	-	-	-	N6G92_RS17460	CYT:0.47	EXC:0.27	PLA:0.26
N6G92_RS03265	-	-	-	N6G92_RS03265	CYT:0.73	PLA:0.14	EXC:0.13
N6G92_RS20020	-	-	-	N6G92_RS20020	CYT:0.49	PLA:0.26	EXC:0.25
N6G92_RS24600	-	-	-	N6G92_RS24600	CYT:0.75	PLA:0.13	EXC:0.12
N6G92_RS15920	-	-	-	N6G92_RS15920	CYT:0.67	PLA:0.22	EXC:0.11
N6G92_RS20665	-	-	-	N6G92_RS20665	CYT:0.77	EXC:0.12	PLA:0.11
N6G92_RS05140	-	-	-	N6G92_RS05140	EXC:0.38	PLA:0.31	CYT:0.31
N6G92_RS24575	-	-	-	N6G92_RS24575	CYT:0.72	PLA:0.16	EXC:0.11
N6G92_RS08640	-	-	-	N6G92_RS08640	CYT:0.62	PLA:0.24	EXC:0.14
N6G92_RS03335	-	-	-	N6G92_RS03335	CYT:0.63	PLA:0.22	EXC:0.15
N6G92_RS11045	-	-	-	N6G92_RS11045	CYT:0.67	PLA:0.19	EXC:0.14
N6G92_RS25025	-	-	-	N6G92_RS25025	CYT:0.55	EXC:0.24	PLA:0.21
N6G92_RS12475	-	-	-	N6G92_RS12475	CYT:0.68	EXC:0.18	PLA:0.14
N6G92_RS09570	-	-	-	N6G92_RS09570	CYT:0.7	EXC:0.17	PLA:0.13
N6G92_RS03375	-	-	-	N6G92_RS03375	CYT:0.69	PLA:0.22	EXC:0.1
N6G92_RS00670	-	-	-	N6G92_RS00670	CYT:0.74	PLA:0.14	EXC:0.12
N6G92_RS04195	-	-	-	N6G92_RS04195	CYT:0.6	PLA:0.2	EXC:0.2
N6G92_RS26475	-	-	-	N6G92_RS26475	CYT:0.69	PLA:0.17	EXC:0.13
N6G92_RS08850	-	-	-	N6G92_RS08850	CYT:0.57	PLA:0.24	EXC:0.18
N6G92_RS20900	-	-	-	N6G92_RS20900	CYT:0.67	PLA:0.17	EXC:0.16
N6G92_RS06525	-	-	-	N6G92_RS06525	CYT:0.6	PLA:0.22	EXC:0.18
N6G92_RS18845	-	-	-	N6G92_RS18845	CYT:0.69	PLA:0.25	EXC:0.05
N6G92_RS01485	-	-	-	N6G92_RS01485	CYT:0.63	PLA:0.2	EXC:0.17
N6G92_RS29455	-	-	-	N6G92_RS29455	CYT:0.62	EXC:0.2	PLA:0.18
N6G92_RS16670	-	-	-	N6G92_RS16670	CYT:0.61	EXC:0.2	PLA:0.19
N6G92_RS19480	-	-	-	N6G92_RS19480	CYT:0.64	PLA:0.18	EXC:0.17
N6G92_RS19870	-	-	-	N6G92_RS19870	CYT:0.52	EXC:0.31	PLA:0.17
N6G92_RS26710	-	-	-	N6G92_RS26710	CYT:0.67	PLA:0.17	EXC:0.16
N6G92_RS22760	-	-	-	N6G92_RS22760	CYT:0.56	PLA:0.27	EXC:0.17
N6G92_RS09280	-	-	-	N6G92_RS09280	CYT:0.92	PLA:0.08	EXC:0
N6G92_RS05225	-	-	-	N6G92_RS05225	CYT:0.37	PLA:0.37	EXC:0.26
N6G92_RS20005	-	-	-	N6G92_RS20005	CYT:0.68	PLA:0.23	EXC:0.08
N6G92_RS25390	-	-	-	N6G92_RS25390	CYT:0.56	EXC:0.22	PLA:0.22
N6G92_RS08625	-	-	-	N6G92_RS08625	CYT:0.61	PLA:0.22	EXC:0.17
N6G92_RS10530	-	-	-	N6G92_RS10530	CYT:0.67	EXC:0.18	PLA:0.15
N6G92_RS11330	-	-	-	N6G92_RS11330	CYT:0.65	PLA:0.2	EXC:0.16
N6G92_RS16650	-	-	-	N6G92_RS16650	CYT:0.52	PLA:0.25	EXC:0.24
N6G92_RS00055	-	-	-	N6G92_RS00055	CYT:0.61	PLA:0.2	EXC:0.19
N6G92_RS06475	-	-	-	N6G92_RS06475	CYT:0.42	EXC:0.3	PLA:0.28
N6G92_RS20655	-	-	-	N6G92_RS20655	CYT:0.57	PLA:0.22	EXC:0.22
N6G92_RS26430	-	-	-	N6G92_RS26430	CYT:0.52	PLA:0.26	EXC:0.23
N6G92_RS06500	-	-	-	N6G92_RS06500	CYT:0.44	EXC:0.29	PLA:0.27
N6G92_RS24330	-	-	-	N6G92_RS24330	CYT:0.58	EXC:0.21	PLA:0.21
N6G92_RS20660	-	-	-	N6G92_RS20660	CYT:0.56	PLA:0.28	EXC:0.17
N6G92_RS13530	-	-	-	N6G92_RS13530	CYT:0.75	EXC:0.13	PLA:0.12
N6G92_RS19190	-	-	-	N6G92_RS19190	CYT:0.49	EXC:0.27	PLA:0.24
N6G92_RS11445	-	-	-	N6G92_RS11445	CYT:0.6	EXC:0.2	PLA:0.2
N6G92_RS00610	-	-	-	N6G92_RS00610	CYT:0.63	EXC:0.21	PLA:0.16
N6G92_RS08990	-	-	-	N6G92_RS08990	CYT:0.61	PLA:0.22	EXC:0.17
N6G92_RS19770	-	-	-	N6G92_RS19770	CYT:0.51	PLA:0.27	EXC:0.22
N6G92_RS02360	-	-	-	N6G92_RS02360	CYT:0.67	PLA:0.21	EXC:0.12
N6G92_RS16995	-	-	-	N6G92_RS16995	CYT:0.51	PLA:0.26	EXC:0.23
N6G92_RS08620	-	-	-	N6G92_RS08620	CYT:0.62	PLA:0.22	EXC:0.16
N6G92_RS13410	-	-	-	N6G92_RS13410	CYT:0.71	EXC:0.16	PLA:0.13
N6G92_RS25020	-	-	-	N6G92_RS25020	CYT:0.48	PLA:0.28	EXC:0.24
N6G92_RS25950	-	-	-	N6G92_RS25950	CYT:0.59	PLA:0.21	EXC:0.2
N6G92_RS04270	-	-	-	N6G92_RS04270	CYT:0.66	PLA:0.18	EXC:0.16
N6G92_RS14705	-	-	-	N6G92_RS14705	CYT:0.52	PLA:0.29	EXC:0.19
N6G92_RS29215	-	-	-	N6G92_RS29215	CYT:0.72	PLA:0.15	EXC:0.13
N6G92_RS23335	-	-	-	N6G92_RS23335	CYT:0.68	EXC:0.16	PLA:0.16
N6G92_RS19340	-	-	-	N6G92_RS19340	CYT:0.48	EXC:0.26	PLA:0.26
N6G92_RS19020	-	-	-	N6G92_RS19020	CYT:0.61	EXC:0.22	PLA:0.17
N6G92_RS10030	-	-	-	N6G92_RS10030	CYT:0.65	EXC:0.19	PLA:0.16
N6G92_RS10380	-	-	-	N6G92_RS10380	CYT:0.64	PLA:0.18	EXC:0.18
N6G92_RS24525	-	-	-	N6G92_RS24525	CYT:0.63	EXC:0.22	PLA:0.15
N6G92_RS20625	-	-	-	N6G92_RS20625	CYT:0.62	EXC:0.22	PLA:0.16
N6G92_RS09555	-	-	-	N6G92_RS09555	CYT:0.75	PLA:0.14	EXC:0.1
N6G92_RS19675	-	-	-	N6G92_RS19675	CYT:0.54	PLA:0.23	EXC:0.23
N6G92_RS14590	-	-	-	N6G92_RS14590	CYT:0.68	PLA:0.17	EXC:0.15
N6G92_RS00050	-	-	-	N6G92_RS00050	CYT:0.55	EXC:0.23	PLA:0.22
N6G92_RS19815	-	-	-	N6G92_RS19815	CYT:0.66	PLA:0.21	EXC:0.13
N6G92_RS01670	-	-	-	N6G92_RS01670	CYT:0.82	EXC:0.11	PLA:0.07
N6G92_RS13780	-	-	-	N6G92_RS13780	CYT:0.54	PLA:0.26	EXC:0.2
N6G92_RS11335	-	-	-	N6G92_RS11335	CYT:0.73	EXC:0.16	PLA:0.11
N6G92_RS04010	-	-	-	N6G92_RS04010	CYT:0.57	EXC:0.22	PLA:0.21
N6G92_RS22705	-	-	-	N6G92_RS22705	CYT:0.72	EXC:0.16	PLA:0.12
N6G92_RS17260	-	-	-	N6G92_RS17260	CYT:0.64	PLA:0.19	EXC:0.17
N6G92_RS10150	-	-	-	N6G92_RS10150	CYT:0.52	PLA:0.25	EXC:0.22
N6G92_RS22700	-	-	-	N6G92_RS22700	CYT:0.4	PLA:0.32	EXC:0.28
N6G92_RS18105	-	-	-	N6G92_RS18105	CYT:0.71	PLA:0.17	EXC:0.12
N6G92_RS12405	-	-	-	N6G92_RS12405	CYT:0.63	PLA:0.22	EXC:0.15
N6G92_RS01735	-	-	-	N6G92_RS01735	CYT:0.57	EXC:0.22	PLA:0.21
N6G92_RS19655	-	-	-	N6G92_RS19655	CYT:0.42	EXC:0.31	PLA:0.27
N6G92_RS26545	-	-	-	N6G92_RS26545	CYT:0.94	PLA:0.06	EXC:0
N6G92_RS21875	-	-	-	N6G92_RS21875	CYT:0.73	PLA:0.15	EXC:0.13
N6G92_RS18120	-	-	-	N6G92_RS18120	CYT:0.68	EXC:0.19	PLA:0.13
N6G92_RS28605	-	-	-	N6G92_RS28605	CYT:0.67	EXC:0.23	PLA:0.11
N6G92_RS09550	-	-	-	N6G92_RS09550	CYT:0.65	EXC:0.19	PLA:0.16
N6G92_RS19660	-	-	-	N6G92_RS19660	CYT:0.56	PLA:0.24	EXC:0.21
N6G92_RS06320	-	-	-	N6G92_RS06320	EXC:0.69	CYT:0.18	PLA:0.12
N6G92_RS23390	-	-	-	N6G92_RS23390	CYT:0.67	EXC:0.18	PLA:0.15
N6G92_RS02110	-	-	-	N6G92_RS02110	CYT:0.56	PLA:0.22	EXC:0.21
N6G92_RS21935	-	-	-	N6G92_RS21935	CYT:0.47	PLA:0.28	EXC:0.25
N6G92_RS02060	-	-	-	N6G92_RS02060	CYT:0.63	PLA:0.2	EXC:0.17
N6G92_RS08875	-	-	-	N6G92_RS08875	CYT:0.65	PLA:0.19	EXC:0.17
N6G92_RS09860	-	-	-	N6G92_RS09860	CYT:0.54	PLA:0.24	EXC:0.22
N6G92_RS14145	-	-	-	N6G92_RS14145	CYT:0.85	PLA:0.09	EXC:0.06
N6G92_RS13140	-	-	-	N6G92_RS13140	CYT:0.59	PLA:0.23	EXC:0.18
N6G92_RS23250	-	-	-	N6G92_RS23250	CYT:0.55	PLA:0.45	EXC:0
N6G92_RS00885	-	-	-	N6G92_RS00885	CYT:0.75	EXC:0.17	PLA:0.08
N6G92_RS08310	-	-	-	N6G92_RS08310	CYT:0.63	PLA:0.22	EXC:0.15
N6G92_RS22925	-	-	-	N6G92_RS22925	CYT:0.45	PLA:0.28	EXC:0.27
N6G92_RS23825	-	-	-	N6G92_RS23825	CYT:0.48	PLA:0.31	EXC:0.21
N6G92_RS05435	-	-	-	N6G92_RS05435	CYT:0.45	PLA:0.32	EXC:0.23
N6G92_RS22120	-	-	-	N6G92_RS22120	CYT:0.61	PLA:0.21	EXC:0.18
N6G92_RS22350	-	-	-	N6G92_RS22350	CYT:0.55	PLA:0.25	EXC:0.2
N6G92_RS00995	-	-	-	N6G92_RS00995	CYT:0.57	PLA:0.23	EXC:0.2
N6G92_RS04645	-	-	-	N6G92_RS04645	CYT:0.5	EXC:0.26	PLA:0.24
N6G92_RS15655	-	-	-	N6G92_RS15655	CYT:0.67	EXC:0.2	PLA:0.12
N6G92_RS20085	-	-	-	N6G92_RS20085	CYT:0.52	EXC:0.26	PLA:0.22
N6G92_RS26845	-	-	-	N6G92_RS26845	CYT:0.65	PLA:0.19	EXC:0.16
N6G92_RS09575	-	-	-	N6G92_RS09575	CYT:0.62	PLA:0.24	EXC:0.14
N6G92_RS20620	-	-	-	N6G92_RS20620	CYT:0.64	PLA:0.2	EXC:0.16
N6G92_RS02905	-	-	-	N6G92_RS02905	CYT:0.61	EXC:0.25	PLA:0.14
N6G92_RS06690	-	-	-	N6G92_RS06690	CYT:0.68	PLA:0.17	EXC:0.15
N6G92_RS19995	-	-	-	N6G92_RS19995	CYT:0.55	PLA:0.27	EXC:0.19
N6G92_RS02320	-	-	-	N6G92_RS02320	CYT:0.53	PLA:0.24	EXC:0.23
N6G92_RS19650	-	-	-	N6G92_RS19650	CYT:0.73	EXC:0.15	PLA:0.12
N6G92_RS22310	-	-	-	N6G92_RS22310	CYT:0.87	PLA:0.13	EXC:0
N6G92_RS07630	-	-	-	N6G92_RS07630	CYT:0.43	PLA:0.36	EXC:0.22
N6G92_RS27100	-	-	-	N6G92_RS27100	CYT:0.63	PLA:0.2	EXC:0.16
N6G92_RS18590	-	-	-	N6G92_RS18590	CYT:0.58	PLA:0.23	EXC:0.19
N6G92_RS00145	-	-	-	N6G92_RS00145	CYT:0.85	PLA:0.15	EXC:0
N6G92_RS17165	-	-	-	N6G92_RS17165	CYT:0.69	PLA:0.22	EXC:0.08
N6G92_RS08835	-	-	-	N6G92_RS08835	CYT:0.67	PLA:0.18	EXC:0.15
N6G92_RS18100	-	-	-	N6G92_RS18100	CYT:0.64	PLA:0.19	EXC:0.16
N6G92_RS24835	-	-	-	N6G92_RS24835	CYT:0.67	PLA:0.17	EXC:0.16
N6G92_RS09120	-	-	-	N6G92_RS09120	CYT:0.79	EXC:0.12	PLA:0.09
N6G92_RS19950	-	-	-	N6G92_RS19950	CYT:0.55	PLA:0.25	EXC:0.2
N6G92_RS28625	-	-	-	N6G92_RS28625	CYT:0.48	PLA:0.3	EXC:0.22
N6G92_RS09140	-	-	-	N6G92_RS09140	EXC:0.37	PLA:0.35	CYT:0.28
N6G92_RS14925	-	-	-	N6G92_RS14925	CYT:0.53	PLA:0.24	EXC:0.24
N6G92_RS19310	-	-	-	N6G92_RS19310	CYT:0.55	PLA:0.23	EXC:0.22
N6G92_RS22290	-	-	-	N6G92_RS22290	CYT:0.56	EXC:0.23	PLA:0.21
N6G92_RS04875	-	-	-	N6G92_RS04875	CYT:0.43	PLA:0.3	EXC:0.27
N6G92_RS04685	-	-	-	N6G92_RS04685	CYT:0.66	PLA:0.18	EXC:0.17
N6G92_RS17280	-	-	-	N6G92_RS17280	CYT:0.66	PLA:0.17	EXC:0.17
N6G92_RS24760	-	-	-	N6G92_RS24760	CYT:0.44	EXC:0.35	PLA:0.22
N6G92_RS13960	-	-	-	N6G92_RS13960	CYT:0.73	EXC:0.14	PLA:0.13
N6G92_RS12430	-	-	-	N6G92_RS12430	CYT:0.49	PLA:0.31	EXC:0.21
N6G92_RS07800	-	-	-	N6G92_RS07800	CYT:0.58	PLA:0.22	EXC:0.21
N6G92_RS00970	-	-	-	N6G92_RS00970	CYT:0.48	EXC:0.34	PLA:0.18
N6G92_RS21750	-	-	-	N6G92_RS21750	CYT:0.52	EXC:0.25	PLA:0.24
N6G92_RS18535	-	-	-	N6G92_RS18535	CYT:0.87	PLA:0.09	EXC:0.04
N6G92_RS22255	-	-	-	N6G92_RS22255	CYT:0.62	PLA:0.22	EXC:0.16
N6G92_RS26330	-	-	-	N6G92_RS26330	CYT:0.64	PLA:0.23	EXC:0.14
N6G92_RS24070	-	-	-	N6G92_RS24070	CYT:0.41	EXC:0.32	PLA:0.28
N6G92_RS14315	-	-	-	N6G92_RS14315	CYT:0.65	EXC:0.18	PLA:0.17
N6G92_RS23540	-	-	-	N6G92_RS23540	CYT:0.6	PLA:0.24	EXC:0.16
N6G92_RS16210	-	-	-	N6G92_RS16210	CYT:0.93	PLA:0.05	EXC:0.02
N6G92_RS16820	-	-	-	N6G92_RS16820	CYT:0.57	PLA:0.22	EXC:0.21
N6G92_RS10490	-	-	-	N6G92_RS10490	CYT:0.62	PLA:0.22	EXC:0.16
N6G92_RS21755	-	-	-	N6G92_RS21755	CYT:0.62	EXC:0.2	PLA:0.18
N6G92_RS24625	-	-	-	N6G92_RS24625	CYT:0.63	PLA:0.23	EXC:0.14
N6G92_RS13070	-	-	-	N6G92_RS13070	CYT:0.57	EXC:0.24	PLA:0.19
N6G92_RS19735	-	-	-	N6G92_RS19735	CYT:0.55	EXC:0.23	PLA:0.22
N6G92_RS10535	-	-	-	N6G92_RS10535	CYT:0.73	PLA:0.14	EXC:0.13
N6G92_RS16595	-	-	-	N6G92_RS16595	CYT:0.62	EXC:0.21	PLA:0.18
N6G92_RS05265	-	-	-	N6G92_RS05265	CYT:0.61	PLA:0.23	EXC:0.16
N6G92_RS21895	-	-	-	N6G92_RS21895	CYT:0.64	PLA:0.2	EXC:0.16
N6G92_RS17300	-	-	-	N6G92_RS17300	CYT:0.61	PLA:0.26	EXC:0.13
N6G92_RS07085	-	-	-	N6G92_RS07085	CYT:0.67	PLA:0.16	EXC:0.16
N6G92_RS09310	-	-	-	N6G92_RS09310	CYT:0.65	PLA:0.21	EXC:0.13
N6G92_RS17090	-	-	-	N6G92_RS17090	CYT:0.66	EXC:0.17	PLA:0.17
N6G92_RS01250	-	-	-	N6G92_RS01250	CYT:0.54	PLA:0.26	EXC:0.2
N6G92_RS15730	-	-	-	N6G92_RS15730	CYT:0.89	PLA:0.11	EXC:0
N6G92_RS02415	-	-	-	N6G92_RS02415	CYT:0.66	PLA:0.19	EXC:0.15
N6G92_RS15820	-	-	-	N6G92_RS15820	CYT:0.67	EXC:0.17	PLA:0.17
N6G92_RS27455	-	-	-	N6G92_RS27455	CYT:0.59	PLA:0.22	EXC:0.19
N6G92_RS18385	-	-	-	N6G92_RS18385	CYT:0.96	PLA:0.04	EXC:0
N6G92_RS13810	-	-	-	N6G92_RS13810	CYT:0.46	PLA:0.28	EXC:0.25
N6G92_RS17945	-	-	-	N6G92_RS17945	CYT:0.57	PLA:0.23	EXC:0.2
N6G92_RS19505	-	-	-	N6G92_RS19505	CYT:0.56	PLA:0.24	EXC:0.2
N6G92_RS14310	-	-	-	N6G92_RS14310	CYT:0.61	PLA:0.24	EXC:0.15
N6G92_RS28600	-	-	-	N6G92_RS28600	CYT:0.88	PLA:0.12	EXC:0
N6G92_RS11520	-	-	-	N6G92_RS11520	CYT:0.5	EXC:0.26	PLA:0.24
N6G92_RS22315	-	-	-	N6G92_RS22315	CYT:0.7	EXC:0.15	PLA:0.14
N6G92_RS24595	-	-	-	N6G92_RS24595	CYT:0.38	PLA:0.34	EXC:0.28
N6G92_RS00385	-	-	-	N6G92_RS00385	CYT:0.6	PLA:0.21	EXC:0.19
N6G92_RS22765	-	-	-	N6G92_RS22765	CYT:0.58	PLA:0.23	EXC:0.2
N6G92_RS17205	-	-	-	N6G92_RS17205	CYT:0.74	EXC:0.14	PLA:0.12
N6G92_RS02170	-	-	-	N6G92_RS02170	CYT:0.69	PLA:0.16	EXC:0.15
N6G92_RS17120	-	-	-	N6G92_RS17120	CYT:0.62	PLA:0.22	EXC:0.16
N6G92_RS04050	-	-	-	N6G92_RS04050	CYT:0.47	EXC:0.28	PLA:0.25
N6G92_RS27225	-	-	-	N6G92_RS27225	CYT:0.64	PLA:0.21	EXC:0.15
N6G92_RS29390	-	-	-	N6G92_RS29390	CYT:0.68	EXC:0.16	PLA:0.15
N6G92_RS02735	-	-	-	N6G92_RS02735	CYT:0.63	PLA:0.21	EXC:0.16
N6G92_RS11485	-	-	-	N6G92_RS11485	CYT:0.68	EXC:0.16	PLA:0.16
N6G92_RS21285	-	-	-	N6G92_RS21285	CYT:0.72	EXC:0.15	PLA:0.13
N6G92_RS21850	-	-	-	N6G92_RS21850	CYT:0.76	PLA:0.18	EXC:0.06
N6G92_RS04830	-	-	-	N6G92_RS04830	CYT:0.67	PLA:0.2	EXC:0.13
N6G92_RS05765	-	-	-	N6G92_RS05765	CYT:0.61	PLA:0.22	EXC:0.17
N6G92_RS21200	-	-	-	N6G92_RS21200	CYT:0.7	PLA:0.15	EXC:0.14
N6G92_RS24570	-	-	-	N6G92_RS24570	CYT:0.63	EXC:0.19	PLA:0.18
N6G92_RS07650	-	-	-	N6G92_RS07650	CYT:0.75	PLA:0.13	EXC:0.12
N6G92_RS14460	-	-	-	N6G92_RS14460	CYT:0.68	EXC:0.17	PLA:0.16
N6G92_RS20550	-	-	-	N6G92_RS20550	PLA:0.37	CYT:0.32	EXC:0.31
N6G92_RS28475	-	-	-	N6G92_RS28475	CYT:0.63	PLA:0.19	EXC:0.18
N6G92_RS14140	-	-	-	N6G92_RS14140	CYT:0.61	PLA:0.22	EXC:0.17
N6G92_RS00190	-	-	-	N6G92_RS00190	PLA:0.37	EXC:0.35	CYT:0.28
N6G92_RS26525	-	-	-	N6G92_RS26525	CYT:0.59	EXC:0.23	PLA:0.18
N6G92_RS06715	-	-	-	N6G92_RS06715	CYT:0.66	EXC:0.18	PLA:0.16
N6G92_RS23665	-	-	-	N6G92_RS23665	CYT:0.44	PLA:0.29	EXC:0.27
N6G92_RS20470	-	-	-	N6G92_RS20470	CYT:0.64	PLA:0.19	EXC:0.17
N6G92_RS20410	-	-	-	N6G92_RS20410	CYT:0.5	EXC:0.25	PLA:0.25
N6G92_RS29430	-	-	-	N6G92_RS29430	CYT:0.56	EXC:0.25	PLA:0.19
N6G92_RS18005	-	-	-	N6G92_RS18005	CYT:0.6	PLA:0.2	EXC:0.2
N6G92_RS08830	-	-	-	N6G92_RS08830	CYT:0.66	EXC:0.19	PLA:0.14
N6G92_RS29320	-	-	-	N6G92_RS29320	EXC:0.4	PLA:0.34	CYT:0.26
N6G92_RS26400	-	-	-	N6G92_RS26400	CYT:0.45	PLA:0.29	EXC:0.26
N6G92_RS05395	-	-	-	N6G92_RS05395	CYT:0.53	PLA:0.26	EXC:0.21
N6G92_RS10635	-	-	-	N6G92_RS10635	CYT:0.61	EXC:0.24	PLA:0.15
N6G92_RS08095	-	-	-	N6G92_RS08095	CYT:0.51	PLA:0.26	EXC:0.23
N6G92_RS17055	-	-	-	N6G92_RS17055	CYT:0.5	PLA:0.31	EXC:0.19
N6G92_RS12960	-	-	-	N6G92_RS12960	CYT:0.55	EXC:0.24	PLA:0.21
N6G92_RS10015	-	-	-	N6G92_RS10015	CYT:0.64	EXC:0.19	PLA:0.17
N6G92_RS08540	-	-	-	N6G92_RS08540	CYT:0.86	PLA:0.14	EXC:0
N6G92_RS29475	-	-	-	N6G92_RS29475	CYT:0.5	PLA:0.26	EXC:0.24
N6G92_RS11710	-	-	-	N6G92_RS11710	CYT:0.58	PLA:0.22	EXC:0.2
N6G92_RS09845	-	-	-	N6G92_RS09845	CYT:0.51	PLA:0.31	EXC:0.19
N6G92_RS00140	-	-	-	N6G92_RS00140	CYT:0.52	EXC:0.28	PLA:0.2
N6G92_RS28665	-	-	-	N6G92_RS28665	CYT:0.52	EXC:0.24	PLA:0.23
N6G92_RS08340	-	-	-	N6G92_RS08340	CYT:0.78	PLA:0.22	EXC:0
N6G92_RS16175	-	-	-	N6G92_RS16175	CYT:0.68	PLA:0.21	EXC:0.11
N6G92_RS05745	-	-	-	N6G92_RS05745	CYT:0.52	EXC:0.25	PLA:0.23
N6G92_RS29135	-	-	-	N6G92_RS29135	CYT:0.73	PLA:0.15	EXC:0.12
N6G92_RS27160	-	-	-	N6G92_RS27160	CYT:0.56	PLA:0.23	EXC:0.21
N6G92_RS13645	-	-	-	N6G92_RS13645	CYT:0.74	PLA:0.14	EXC:0.12
N6G92_RS16790	-	-	-	N6G92_RS16790	CYT:0.55	EXC:0.26	PLA:0.19
N6G92_RS15210	-	-	-	N6G92_RS15210	CYT:0.6	PLA:0.2	EXC:0.19
N6G92_RS22250	-	-	-	N6G92_RS22250	CYT:0.58	EXC:0.22	PLA:0.2
N6G92_RS27015	-	-	-	N6G92_RS27015	CYT:0.58	PLA:0.25	EXC:0.17
N6G92_RS05025	-	-	-	N6G92_RS05025	CYT:0.56	PLA:0.23	EXC:0.2
N6G92_RS18470	-	-	-	N6G92_RS18470	CYT:0.5	PLA:0.26	EXC:0.25
N6G92_RS10885	-	-	-	N6G92_RS10885	CYT:0.47	PLA:0.3	EXC:0.23
N6G92_RS18490	-	-	-	N6G92_RS18490	CYT:0.83	PLA:0.17	EXC:0
N6G92_RS18165	-	-	-	N6G92_RS18165	CYT:0.43	PLA:0.3	EXC:0.27
N6G92_RS18020	-	-	-	N6G92_RS18020	CYT:0.63	EXC:0.19	PLA:0.18
N6G92_RS27800	-	-	-	N6G92_RS27800	CYT:0.75	PLA:0.15	EXC:0.1
N6G92_RS05220	-	-	-	N6G92_RS05220	CYT:0.5	PLA:0.3	EXC:0.19
N6G92_RS13200	-	-	-	N6G92_RS13200	CYT:0.84	EXC:0.1	PLA:0.07
N6G92_RS26275	-	-	-	N6G92_RS26275	CYT:0.57	PLA:0.24	EXC:0.19
N6G92_RS22725	-	-	-	N6G92_RS22725	CYT:0.58	PLA:0.28	EXC:0.14
N6G92_RS25420	-	-	-	N6G92_RS25420	CYT:0.66	PLA:0.18	EXC:0.16
N6G92_RS14125	-	-	-	N6G92_RS14125	CYT:0.55	EXC:0.24	PLA:0.2
N6G92_RS21715	-	-	-	N6G92_RS21715	CYT:0.47	PLA:0.28	EXC:0.25
N6G92_RS16990	-	-	-	N6G92_RS16990	CYT:0.7	EXC:0.16	PLA:0.14
N6G92_RS11465	-	-	-	N6G92_RS11465	CYT:0.7	PLA:0.16	EXC:0.14
N6G92_RS20605	-	-	-	N6G92_RS20605	CYT:0.55	PLA:0.23	EXC:0.21
N6G92_RS25765	-	-	-	N6G92_RS25765	CYT:0.56	PLA:0.26	EXC:0.18
N6G92_RS21075	-	-	-	N6G92_RS21075	CYT:0.51	PLA:0.26	EXC:0.23
N6G92_RS03840	-	-	-	N6G92_RS03840	CYT:0.66	PLA:0.19	EXC:0.15
N6G92_RS08230	-	-	-	N6G92_RS08230	CYT:0.62	PLA:0.22	EXC:0.16
N6G92_RS26840	-	-	-	N6G92_RS26840	CYT:0.75	EXC:0.13	PLA:0.12
N6G92_RS17465	-	-	-	N6G92_RS17465	CYT:0.67	PLA:0.19	EXC:0.15
N6G92_RS19665	-	-	-	N6G92_RS19665	CYT:0.5	PLA:0.29	EXC:0.21
N6G92_RS15420	-	-	-	N6G92_RS15420	CYT:0.68	PLA:0.18	EXC:0.14
N6G92_RS11690	-	-	-	N6G92_RS11690	CYT:0.57	PLA:0.24	EXC:0.19
N6G92_RS17445	-	-	-	N6G92_RS17445	CYT:0.66	EXC:0.21	PLA:0.13
N6G92_RS04415	-	-	-	N6G92_RS04415	CYT:0.62	PLA:0.2	EXC:0.18
N6G92_RS16770	-	-	-	N6G92_RS16770	CYT:0.48	PLA:0.29	EXC:0.23
N6G92_RS27320	-	-	-	N6G92_RS27320	CYT:0.62	PLA:0.22	EXC:0.16
N6G92_RS27025	-	-	-	N6G92_RS27025	CYT:0.58	PLA:0.23	EXC:0.19
N6G92_RS14370	-	-	-	N6G92_RS14370	CYT:0.66	PLA:0.2	EXC:0.14
N6G92_RS11410	-	-	-	N6G92_RS11410	CYT:0.73	PLA:0.16	EXC:0.11
N6G92_RS23525	-	-	-	N6G92_RS23525	CYT:0.55	PLA:0.23	EXC:0.22
N6G92_RS11825	-	-	-	N6G92_RS11825	CYT:0.83	PLA:0.16	EXC:0.01
N6G92_RS20725	-	-	-	N6G92_RS20725	CYT:0.63	PLA:0.27	EXC:0.1
N6G92_RS28450	-	-	-	N6G92_RS28450	CYT:0.77	EXC:0.12	PLA:0.11
N6G92_RS14780	-	-	-	N6G92_RS14780	CYT:0.61	PLA:0.21	EXC:0.18
N6G92_RS21445	-	-	-	N6G92_RS21445	CYT:0.73	PLA:0.15	EXC:0.12
N6G92_RS24020	-	-	-	N6G92_RS24020	CYT:0.63	PLA:0.27	EXC:0.1
N6G92_RS01905	-	-	-	N6G92_RS01905	CYT:0.58	PLA:0.21	EXC:0.21
N6G92_RS03845	-	-	-	N6G92_RS03845	CYT:0.45	PLA:0.32	EXC:0.23
N6G92_RS13435	-	-	-	N6G92_RS13435	CYT:0.6	PLA:0.23	EXC:0.17
N6G92_RS25835	-	-	-	N6G92_RS25835	CYT:0.67	EXC:0.18	PLA:0.15
N6G92_RS09145	-	-	-	N6G92_RS09145	CYT:0.68	PLA:0.18	EXC:0.14
N6G92_RS16190	-	-	-	N6G92_RS16190	CYT:0.77	PLA:0.14	EXC:0.09
N6G92_RS15780	-	-	-	N6G92_RS15780	CYT:0.55	EXC:0.24	PLA:0.22
N6G92_RS12395	-	-	-	N6G92_RS12395	CYT:0.69	PLA:0.17	EXC:0.14
N6G92_RS15190	-	-	-	N6G92_RS15190	CYT:0.61	PLA:0.22	EXC:0.17
N6G92_RS07990	-	-	-	N6G92_RS07990	CYT:0.5	EXC:0.26	PLA:0.24
N6G92_RS10715	-	-	-	N6G92_RS10715	CYT:0.55	PLA:0.24	EXC:0.21
N6G92_RS23945	-	-	-	N6G92_RS23945	CYT:0.66	PLA:0.18	EXC:0.16
N6G92_RS09455	-	-	-	N6G92_RS09455	CYT:0.62	PLA:0.23	EXC:0.16
N6G92_RS15330	-	-	-	N6G92_RS15330	CYT:0.7	PLA:0.16	EXC:0.14
N6G92_RS17440	-	-	-	N6G92_RS17440	CYT:0.58	PLA:0.24	EXC:0.19
N6G92_RS11480	-	-	-	N6G92_RS11480	CYT:0.55	EXC:0.23	PLA:0.22
N6G92_RS12390	-	-	-	N6G92_RS12390	CYT:0.63	EXC:0.19	PLA:0.18
N6G92_RS05815	-	-	-	N6G92_RS05815	CYT:0.67	PLA:0.21	EXC:0.13
N6G92_RS25440	-	-	-	N6G92_RS25440	CYT:0.64	PLA:0.2	EXC:0.16
N6G92_RS14375	-	-	-	N6G92_RS14375	CYT:0.91	PLA:0.05	EXC:0.04
N6G92_RS14465	-	-	-	N6G92_RS14465	CYT:0.55	PLA:0.24	EXC:0.21
N6G92_RS22080	-	-	-	N6G92_RS22080	CYT:0.59	PLA:0.21	EXC:0.2
N6G92_RS23685	-	-	-	N6G92_RS23685	CYT:0.63	EXC:0.23	PLA:0.14
N6G92_RS06335	-	-	-	N6G92_RS06335	CYT:0.67	PLA:0.24	EXC:0.09
N6G92_RS03500	-	-	-	N6G92_RS03500	CYT:0.55	PLA:0.29	EXC:0.16
N6G92_RS23900	-	-	-	N6G92_RS23900	CYT:0.67	EXC:0.2	PLA:0.13
N6G92_RS17920	-	-	-	N6G92_RS17920	CYT:0.77	EXC:0.12	PLA:0.11
N6G92_RS29325	-	-	-	N6G92_RS29325	CYT:0.86	PLA:0.14	EXC:0
N6G92_RS23885	-	-	-	N6G92_RS23885	CYT:0.47	EXC:0.3	PLA:0.23
N6G92_RS09985	-	-	-	N6G92_RS09985	CYT:0.66	PLA:0.17	EXC:0.17
N6G92_RS26350	-	-	-	N6G92_RS26350	CYT:0.59	PLA:0.26	EXC:0.15
N6G92_RS00820	-	-	-	N6G92_RS00820	CYT:0.63	PLA:0.24	EXC:0.13
N6G92_RS29470	-	-	-	N6G92_RS29470	CYT:0.62	EXC:0.19	PLA:0.19
N6G92_RS22695	-	-	-	N6G92_RS22695	CYT:0.72	PLA:0.16	EXC:0.13
N6G92_RS21855	-	-	-	N6G92_RS21855	CYT:0.42	PLA:0.3	EXC:0.27
N6G92_RS19335	-	-	-	N6G92_RS19335	CYT:0.61	EXC:0.22	PLA:0.17
N6G92_RS27310	-	-	-	N6G92_RS27310	CYT:0.49	PLA:0.29	EXC:0.22
N6G92_RS13765	-	-	-	N6G92_RS13765	CYT:0.5	EXC:0.25	PLA:0.24
N6G92_RS20000	-	-	-	N6G92_RS20000	CYT:0.69	PLA:0.17	EXC:0.15
N6G92_RS17965	-	-	-	N6G92_RS17965	PLA:0.42	EXC:0.29	CYT:0.28
N6G92_RS27020	-	-	-	N6G92_RS27020	CYT:0.67	EXC:0.19	PLA:0.15
N6G92_RS19710	-	-	-	N6G92_RS19710	CYT:0.66	PLA:0.17	EXC:0.16
N6G92_RS29450	-	-	-	N6G92_RS29450	CYT:0.54	EXC:0.24	PLA:0.22
N6G92_RS19810	-	-	-	N6G92_RS19810	CYT:0.63	EXC:0.2	PLA:0.17
N6G92_RS28515	-	-	-	N6G92_RS28515	CYT:0.55	PLA:0.24	EXC:0.22
N6G92_RS21920	-	-	-	N6G92_RS21920	CYT:0.61	PLA:0.2	EXC:0.18
N6G92_RS20025	-	-	-	N6G92_RS20025	CYT:0.77	EXC:0.12	PLA:0.11
N6G92_RS25745	-	-	-	N6G92_RS25745	CYT:0.65	EXC:0.19	PLA:0.15
N6G92_RS10685	-	-	-	N6G92_RS10685	CYT:0.88	PLA:0.12	EXC:0
N6G92_RS09800	-	-	-	N6G92_RS09800	CYT:0.51	EXC:0.27	PLA:0.23
N6G92_RS00015	-	-	-	N6G92_RS00015	CYT:0.69	PLA:0.17	EXC:0.14
N6G92_RS08605	-	-	-	N6G92_RS08605	CYT:0.56	PLA:0.27	EXC:0.18
N6G92_RS09775	-	-	-	N6G92_RS09775	CYT:0.7	PLA:0.2	EXC:0.1
N6G92_RS17225	-	-	-	N6G92_RS17225	CYT:0.66	EXC:0.18	PLA:0.16
N6G92_RS15755	-	-	-	N6G92_RS15755	CYT:0.68	PLA:0.18	EXC:0.13
N6G92_RS08425	-	-	-	N6G92_RS08425	CYT:0.51	PLA:0.27	EXC:0.22
N6G92_RS06165	-	-	-	N6G92_RS06165	CYT:0.77	PLA:0.13	EXC:0.1
N6G92_RS14805	-	-	-	N6G92_RS14805	CYT:0.56	EXC:0.28	PLA:0.16
N6G92_RS10370	-	-	-	N6G92_RS10370	CYT:0.51	EXC:0.25	PLA:0.23
N6G92_RS24950	-	-	-	N6G92_RS24950	CYT:0.64	PLA:0.2	EXC:0.16
N6G92_RS12735	-	-	-	N6G92_RS12735	CYT:0.69	PLA:0.2	EXC:0.12
N6G92_RS14595	-	-	-	N6G92_RS14595	CYT:0.63	EXC:0.2	PLA:0.18
N6G92_RS25740	-	-	-	N6G92_RS25740	CYT:0.63	EXC:0.21	PLA:0.15
N6G92_RS10130	-	-	-	N6G92_RS10130	CYT:0.67	PLA:0.19	EXC:0.14
N6G92_RS21710	-	-	-	N6G92_RS21710	CYT:0.67	PLA:0.24	EXC:0.1
N6G92_RS22720	-	-	-	N6G92_RS22720	CYT:0.77	PLA:0.13	EXC:0.1
N6G92_RS09450	-	-	-	N6G92_RS09450	CYT:0.83	PLA:0.09	EXC:0.07
N6G92_RS06980	-	-	-	N6G92_RS06980	CYT:0.55	EXC:0.26	PLA:0.19
N6G92_RS08460	-	-	-	N6G92_RS08460	CYT:0.67	PLA:0.19	EXC:0.14
N6G92_RS20415	-	-	-	N6G92_RS20415	CYT:0.69	PLA:0.16	EXC:0.15
N6G92_RS14290	-	-	-	N6G92_RS14290	CYT:0.63	PLA:0.21	EXC:0.16
N6G92_RS04175	-	-	-	N6G92_RS04175	CYT:0.66	EXC:0.22	PLA:0.13
N6G92_RS29050	-	-	-	N6G92_RS29050	CYT:0.47	PLA:0.29	EXC:0.24
N6G92_RS00990	-	-	-	N6G92_RS00990	CYT:0.42	EXC:0.3	PLA:0.28
N6G92_RS19955	-	-	-	N6G92_RS19955	CYT:0.63	EXC:0.19	PLA:0.18
N6G92_RS06245	-	-	-	N6G92_RS06245	CYT:0.48	PLA:0.28	EXC:0.24
N6G92_RS15400	-	-	-	N6G92_RS15400	CYT:0.52	EXC:0.24	PLA:0.24
N6G92_RS21925	-	-	-	N6G92_RS21925	CYT:0.67	PLA:0.18	EXC:0.15
N6G92_RS27595	-	-	-	N6G92_RS27595	CYT:0.63	EXC:0.2	PLA:0.17
N6G92_RS21010	-	-	-	N6G92_RS21010	CYT:0.83	PLA:0.1	EXC:0.07
N6G92_RS01270	-	-	-	N6G92_RS01270	CYT:0.39	EXC:0.33	PLA:0.28
N6G92_RS27105	-	-	-	N6G92_RS27105	CYT:0.59	PLA:0.22	EXC:0.19
N6G92_RS18310	-	-	-	N6G92_RS18310	CYT:0.45	PLA:0.32	EXC:0.23
N6G92_RS14820	-	-	-	N6G92_RS14820	CYT:0.86	PLA:0.14	EXC:0
N6G92_RS28935	-	-	-	N6G92_RS28935	CYT:0.6	EXC:0.22	PLA:0.19
N6G92_RS15260	-	-	-	N6G92_RS15260	CYT:0.69	PLA:0.2	EXC:0.1
N6G92_RS26125	-	-	-	N6G92_RS26125	CYT:0.78	PLA:0.13	EXC:0.09
N6G92_RS22005	-	-	-	N6G92_RS22005	CYT:0.68	PLA:0.16	EXC:0.16
N6G92_RS16830	-	-	-	N6G92_RS16830	CYT:0.68	EXC:0.16	PLA:0.16
N6G92_RS02830	-	-	-	N6G92_RS02830	CYT:0.94	PLA:0.05	EXC:0.01
N6G92_RS11395	-	-	-	N6G92_RS11395	CYT:0.55	EXC:0.23	PLA:0.22
N6G92_RS06680	-	-	-	N6G92_RS06680	CYT:0.67	PLA:0.17	EXC:0.16
N6G92_RS23030	-	-	-	N6G92_RS23030	CYT:0.51	EXC:0.25	PLA:0.24
N6G92_RS16225	-	-	-	N6G92_RS16225	CYT:0.74	PLA:0.14	EXC:0.12
N6G92_RS05835	-	-	-	N6G92_RS05835	CYT:0.73	PLA:0.16	EXC:0.11
N6G92_RS22335	-	-	-	N6G92_RS22335	CYT:0.58	PLA:0.22	EXC:0.2
N6G92_RS27125	-	-	-	N6G92_RS27125	CYT:0.7	PLA:0.17	EXC:0.13
N6G92_RS08345	-	-	-	N6G92_RS08345	CYT:0.75	EXC:0.13	PLA:0.12
N6G92_RS09770	-	-	-	N6G92_RS09770	CYT:0.73	PLA:0.16	EXC:0.11
N6G92_RS12600	-	-	-	N6G92_RS12600	CYT:0.5	PLA:0.27	EXC:0.23
N6G92_RS03370	-	-	-	N6G92_RS03370	CYT:0.75	PLA:0.13	EXC:0.12
N6G92_RS10730	-	-	-	N6G92_RS10730	CYT:0.68	EXC:0.16	PLA:0.15
N6G92_RS02190	-	-	-	N6G92_RS02190	CYT:0.79	PLA:0.12	EXC:0.09
N6G92_RS11315	-	-	-	N6G92_RS11315	CYT:0.6	PLA:0.23	EXC:0.17
N6G92_RS27820	-	-	-	N6G92_RS27820	CYT:0.59	PLA:0.24	EXC:0.17
N6G92_RS21190	-	-	-	N6G92_RS21190	CYT:0.54	PLA:0.25	EXC:0.21
N6G92_RS28190	-	-	-	N6G92_RS28190	CYT:0.76	PLA:0.13	EXC:0.11
N6G92_RS05245	-	-	-	N6G92_RS05245	CYT:0.51	PLA:0.25	EXC:0.24
N6G92_RS29055	-	-	-	N6G92_RS29055	CYT:0.62	EXC:0.19	PLA:0.18
N6G92_RS18680	-	-	-	N6G92_RS18680	CYT:0.48	PLA:0.26	EXC:0.26
N6G92_RS14165	-	-	-	N6G92_RS14165	CYT:0.62	EXC:0.19	PLA:0.19
N6G92_RS19690	-	-	-	N6G92_RS19690	CYT:0.39	PLA:0.33	EXC:0.28
N6G92_RS28620	-	-	-	N6G92_RS28620	CYT:0.63	PLA:0.2	EXC:0.17
N6G92_RS04640	-	-	-	N6G92_RS04640	CYT:0.67	PLA:0.17	EXC:0.16
N6G92_RS09595	-	-	-	N6G92_RS09595	CYT:0.62	PLA:0.21	EXC:0.16
N6G92_RS18685	-	-	-	N6G92_RS18685	CYT:0.52	PLA:0.28	EXC:0.2
N6G92_RS25970	-	-	-	N6G92_RS25970	CYT:0.68	EXC:0.2	PLA:0.12
N6G92_RS25425	-	-	-	N6G92_RS25425	CYT:0.47	PLA:0.3	EXC:0.23
N6G92_RS23060	-	-	-	N6G92_RS23060	CYT:0.56	PLA:0.28	EXC:0.15
N6G92_RS00905	-	-	-	N6G92_RS00905	CYT:0.73	PLA:0.15	EXC:0.12
N6G92_RS16930	-	-	-	N6G92_RS16930	CYT:0.69	PLA:0.16	EXC:0.15
N6G92_RS21105	-	-	-	N6G92_RS21105	CYT:0.56	PLA:0.23	EXC:0.2
N6G92_RS08585	-	-	-	N6G92_RS08585	CYT:0.74	PLA:0.16	EXC:0.1
N6G92_RS03310	-	-	-	N6G92_RS03310	CYT:0.61	PLA:0.2	EXC:0.19
N6G92_RS10800	-	-	-	N6G92_RS10800	CYT:0.61	PLA:0.22	EXC:0.17
N6G92_RS24210	-	-	-	N6G92_RS24210	CYT:0.55	PLA:0.25	EXC:0.2
N6G92_RS26760	-	-	-	N6G92_RS26760	CYT:0.85	PLA:0.11	EXC:0.04
N6G92_RS00125	-	-	-	N6G92_RS00125	CYT:0.6	PLA:0.23	EXC:0.18
N6G92_RS14295	-	-	-	N6G92_RS14295	CYT:0.61	PLA:0.24	EXC:0.15
N6G92_RS13545	-	-	-	N6G92_RS13545	CYT:0.54	EXC:0.25	PLA:0.21
N6G92_RS11425	-	-	-	N6G92_RS11425	CYT:0.44	EXC:0.31	PLA:0.25
N6G92_RS20040	-	-	-	N6G92_RS20040	CYT:0.81	PLA:0.19	EXC:0
N6G92_RS24250	-	-	-	N6G92_RS24250	CYT:0.58	PLA:0.22	EXC:0.19
N6G92_RS10735	-	-	-	N6G92_RS10735	CYT:0.54	PLA:0.27	EXC:0.2
N6G92_RS05005	-	-	-	N6G92_RS05005	CYT:0.56	EXC:0.25	PLA:0.19
N6G92_RS23165	-	-	-	N6G92_RS23165	CYT:0.67	EXC:0.17	PLA:0.16
N6G92_RS03615	-	-	-	N6G92_RS03615	CYT:0.61	PLA:0.22	EXC:0.17
N6G92_RS14745	-	-	-	N6G92_RS14745	CYT:0.61	PLA:0.23	EXC:0.16
N6G92_RS10925	-	-	-	N6G92_RS10925	CYT:0.58	EXC:0.21	PLA:0.21
N6G92_RS28660	-	-	-	N6G92_RS28660	CYT:0.43	EXC:0.39	PLA:0.18
N6G92_RS29095	-	-	-	N6G92_RS29095	CYT:0.52	PLA:0.26	EXC:0.22
N6G92_RS03350	-	-	-	N6G92_RS03350	CYT:0.83	EXC:0.09	PLA:0.08
N6G92_RS09125	-	-	-	N6G92_RS09125	CYT:0.5	PLA:0.26	EXC:0.24
N6G92_RS20475	-	-	-	N6G92_RS20475	CYT:0.55	PLA:0.24	EXC:0.21
N6G92_RS28780	-	-	-	N6G92_RS28780	CYT:0.5	PLA:0.26	EXC:0.24
N6G92_RS09750	-	-	-	N6G92_RS09750	CYT:0.66	PLA:0.21	EXC:0.13
N6G92_RS13075	-	-	-	N6G92_RS13075	CYT:0.64	PLA:0.21	EXC:0.15
N6G92_RS02050	-	-	-	N6G92_RS02050	CYT:0.56	EXC:0.22	PLA:0.21
N6G92_RS19500	-	-	-	N6G92_RS19500	CYT:0.78	PLA:0.13	EXC:0.09
N6G92_RS20850	-	-	-	N6G92_RS20850	CYT:0.8	EXC:0.11	PLA:0.1
N6G92_RS08645	-	-	-	N6G92_RS08645	CYT:0.48	PLA:0.27	EXC:0.25
N6G92_RS20045	-	-	-	N6G92_RS20045	CYT:0.7	PLA:0.15	EXC:0.15
N6G92_RS17940	-	-	-	N6G92_RS17940	CYT:0.58	EXC:0.23	PLA:0.18
N6G92_RS05870	-	-	-	N6G92_RS05870	CYT:0.67	PLA:0.21	EXC:0.12
N6G92_RS08995	-	-	-	N6G92_RS08995	CYT:0.53	PLA:0.25	EXC:0.22
N6G92_RS10475	-	-	-	N6G92_RS10475	CYT:0.69	PLA:0.16	EXC:0.15
N6G92_RS26520	-	-	-	N6G92_RS26520	CYT:0.69	EXC:0.17	PLA:0.14
N6G92_RS10170	-	-	-	N6G92_RS10170	CYT:0.63	EXC:0.2	PLA:0.17
N6G92_RS18495	-	-	-	N6G92_RS18495	CYT:0.85	PLA:0.09	EXC:0.06
N6G92_RS27370	-	-	-	N6G92_RS27370	CYT:0.87	EXC:0.08	PLA:0.05
N6G92_RS15105	-	-	-	N6G92_RS15105	CYT:0.53	EXC:0.26	PLA:0.21
N6G92_RS15580	-	-	-	N6G92_RS15580	CYT:0.75	PLA:0.25	EXC:0
N6G92_RS10205	-	-	-	N6G92_RS10205	CYT:0.65	EXC:0.21	PLA:0.14
N6G92_RS19915	-	-	-	N6G92_RS19915	CYT:0.47	PLA:0.34	EXC:0.19
N6G92_RS17580	-	-	-	N6G92_RS17580	CYT:0.85	EXC:0.08	PLA:0.07
N6G92_RS01280	-	-	-	N6G92_RS01280	CYT:0.6	PLA:0.24	EXC:0.16
N6G92_RS03095	-	-	-	N6G92_RS03095	CYT:0.53	EXC:0.25	PLA:0.22
N6G92_RS25975	-	-	-	N6G92_RS25975	CYT:0.84	PLA:0.1	EXC:0.06
N6G92_RS12470	-	-	-	N6G92_RS12470	CYT:0.77	EXC:0.12	PLA:0.11
N6G92_RS17795	-	-	-	N6G92_RS17795	CYT:0.59	PLA:0.24	EXC:0.17
N6G92_RS16615	-	-	-	N6G92_RS16615	CYT:0.93	PLA:0.07	EXC:0
N6G92_RS05160	-	-	-	N6G92_RS05160	CYT:0.79	PLA:0.12	EXC:0.09
N6G92_RS26155	-	-	-	N6G92_RS26155	CYT:0.57	PLA:0.24	EXC:0.2
N6G92_RS21205	-	-	-	N6G92_RS21205	CYT:0.78	EXC:0.12	PLA:0.1
N6G92_RS10155	-	-	-	N6G92_RS10155	CYT:0.56	EXC:0.24	PLA:0.2
N6G92_RS08810	-	-	-	N6G92_RS08810	CYT:0.67	EXC:0.17	PLA:0.16
N6G92_RS27120	-	-	-	N6G92_RS27120	CYT:0.59	PLA:0.23	EXC:0.17
N6G92_RS18200	-	-	-	N6G92_RS18200	CYT:0.72	PLA:0.17	EXC:0.11
N6G92_RS07950	-	-	-	N6G92_RS07950	CYT:0.57	EXC:0.22	PLA:0.21
N6G92_RS03105	-	-	-	N6G92_RS03105	CYT:0.5	EXC:0.27	PLA:0.23
N6G92_RS03145	-	-	-	N6G92_RS03145	CYT:0.58	EXC:0.21	PLA:0.21
N6G92_RS09215	-	-	-	N6G92_RS09215	CYT:0.53	PLA:0.25	EXC:0.22
N6G92_RS19970	-	-	-	N6G92_RS19970	CYT:0.91	PLA:0.08	EXC:0.01
N6G92_RS04275	-	-	-	N6G92_RS04275	CYT:0.59	PLA:0.23	EXC:0.19
N6G92_RS19045	-	-	-	N6G92_RS19045	CYT:0.63	PLA:0.19	EXC:0.19
N6G92_RS14490	-	-	-	N6G92_RS14490	CYT:0.45	PLA:0.31	EXC:0.24
N6G92_RS14185	-	-	-	N6G92_RS14185	CYT:0.61	EXC:0.21	PLA:0.19
N6G92_RS19685	-	-	-	N6G92_RS19685	CYT:0.53	EXC:0.24	PLA:0.23
N6G92_RS09230	-	-	-	N6G92_RS09230	CYT:0.97	PLA:0.03	EXC:0
N6G92_RS19200	-	-	-	N6G92_RS19200	CYT:0.73	PLA:0.19	EXC:0.08
N6G92_RS08545	-	-	-	N6G92_RS08545	CYT:0.63	PLA:0.26	EXC:0.11
N6G92_RS16955	-	-	-	N6G92_RS16955	CYT:0.65	PLA:0.18	EXC:0.17
N6G92_RS25450	-	-	-	N6G92_RS25450	CYT:0.63	PLA:0.19	EXC:0.18
N6G92_RS17195	-	-	-	N6G92_RS17195	CYT:0.62	EXC:0.3	PLA:0.08
N6G92_RS27690	-	-	-	N6G92_RS27690	CYT:0.56	EXC:0.23	PLA:0.21
N6G92_RS08720	-	-	-	N6G92_RS08720	CYT:0.49	EXC:0.28	PLA:0.23
N6G92_RS08290	-	-	-	N6G92_RS08290	CYT:0.5	PLA:0.28	EXC:0.22
N6G92_RS25595	-	-	-	N6G92_RS25595	CYT:0.66	PLA:0.19	EXC:0.16
N6G92_RS09085	-	-	-	N6G92_RS09085	CYT:0.64	PLA:0.2	EXC:0.16
N6G92_RS11560	-	-	-	N6G92_RS11560	CYT:0.71	PLA:0.18	EXC:0.1
N6G92_RS06140	-	-	-	N6G92_RS06140	CYT:0.53	PLA:0.3	EXC:0.16
N6G92_RS09275	-	-	-	N6G92_RS09275	CYT:0.83	PLA:0.09	EXC:0.08
N6G92_RS06230	-	-	-	N6G92_RS06230	CYT:0.5	EXC:0.25	PLA:0.25
N6G92_RS11740	-	-	-	N6G92_RS11740	CYT:0.83	PLA:0.17	EXC:0
N6G92_RS11860	-	-	-	N6G92_RS11860	CYT:0.7	EXC:0.15	PLA:0.15
N6G92_RS00250	-	-	-	N6G92_RS00250	CYT:0.6	PLA:0.21	EXC:0.19
N6G92_RS10410	-	-	-	N6G92_RS10410	CYT:0.57	PLA:0.26	EXC:0.17
N6G92_RS02475	-	-	-	N6G92_RS02475	CYT:0.66	EXC:0.2	PLA:0.14
N6G92_RS07890	-	-	-	N6G92_RS07890	CYT:0.54	PLA:0.29	EXC:0.17
N6G92_RS22205	-	-	-	N6G92_RS22205	CYT:0.69	EXC:0.17	PLA:0.14
N6G92_RS22590	-	-	-	N6G92_RS22590	CYT:0.72	PLA:0.18	EXC:0.1
N6G92_RS22465	-	-	-	N6G92_RS22465	CYT:0.53	PLA:0.25	EXC:0.23
N6G92_RS06995	-	-	-	N6G92_RS06995	CYT:0.55	PLA:0.25	EXC:0.2
N6G92_RS11800	-	-	-	N6G92_RS11800	CYT:0.58	EXC:0.27	PLA:0.14
N6G92_RS05405	-	-	-	N6G92_RS05405	CYT:0.68	PLA:0.17	EXC:0.16
N6G92_RS25510	-	-	-	N6G92_RS25510	CYT:0.75	PLA:0.14	EXC:0.1
N6G92_RS24705	-	-	-	N6G92_RS24705	CYT:0.69	PLA:0.18	EXC:0.13
N6G92_RS09960	-	-	-	N6G92_RS09960	CYT:0.45	PLA:0.34	EXC:0.21
N6G92_RS08155	-	-	-	N6G92_RS08155	CYT:0.59	PLA:0.21	EXC:0.2
N6G92_RS04255	-	-	-	N6G92_RS04255	CYT:0.59	PLA:0.24	EXC:0.17
N6G92_RS06920	-	-	-	N6G92_RS06920	CYT:0.47	EXC:0.28	PLA:0.25
N6G92_RS17585	-	-	-	N6G92_RS17585	CYT:0.75	PLA:0.18	EXC:0.07
N6G92_RS10565	-	-	-	N6G92_RS10565	CYT:0.81	PLA:0.12	EXC:0.07
N6G92_RS02510	-	-	-	N6G92_RS02510	CYT:0.63	PLA:0.22	EXC:0.15
N6G92_RS11615	-	-	-	N6G92_RS11615	CYT:0.67	PLA:0.19	EXC:0.15
N6G92_RS08705	-	-	-	N6G92_RS08705	CYT:0.46	PLA:0.3	EXC:0.24
N6G92_RS10880	-	-	-	N6G92_RS10880	CYT:0.67	PLA:0.17	EXC:0.15
N6G92_RS24005	-	-	-	N6G92_RS24005	CYT:0.54	PLA:0.24	EXC:0.23
N6G92_RS03290	-	-	-	N6G92_RS03290	CYT:0.73	PLA:0.16	EXC:0.11
N6G92_RS13700	-	-	-	N6G92_RS13700	CYT:0.53	EXC:0.31	PLA:0.15
N6G92_RS13220	-	-	-	N6G92_RS13220	CYT:0.76	PLA:0.14	EXC:0.1
N6G92_RS12325	-	-	-	N6G92_RS12325	CYT:0.75	EXC:0.14	PLA:0.11
N6G92_RS15205	-	-	-	N6G92_RS15205	CYT:0.57	EXC:0.25	PLA:0.18
N6G92_RS15520	-	-	-	N6G92_RS15520	CYT:0.55	EXC:0.23	PLA:0.22
N6G92_RS13325	-	-	-	N6G92_RS13325	CYT:0.72	EXC:0.15	PLA:0.12
N6G92_RS08950	-	-	-	N6G92_RS08950	CYT:0.8	EXC:0.12	PLA:0.08
N6G92_RS07135	-	-	-	N6G92_RS07135	CYT:0.57	EXC:0.25	PLA:0.19
N6G92_RS16835	-	-	-	N6G92_RS16835	CYT:0.51	PLA:0.27	EXC:0.22
N6G92_RS12770	-	-	-	N6G92_RS12770	CYT:0.69	PLA:0.18	EXC:0.13
N6G92_RS15985	-	-	-	N6G92_RS15985	CYT:0.65	PLA:0.23	EXC:0.12
N6G92_RS17740	-	-	-	N6G92_RS17740	CYT:0.53	EXC:0.26	PLA:0.21
N6G92_RS03720	-	-	-	N6G92_RS03720	CYT:0.68	PLA:0.19	EXC:0.13
N6G92_RS11240	-	-	-	N6G92_RS11240	CYT:0.52	PLA:0.25	EXC:0.23
N6G92_RS09880	-	-	-	N6G92_RS09880	CYT:0.66	PLA:0.17	EXC:0.17
N6G92_RS15325	-	-	-	N6G92_RS15325	CYT:0.63	PLA:0.22	EXC:0.15
N6G92_RS12365	-	-	-	N6G92_RS12365	CYT:0.57	EXC:0.23	PLA:0.21
N6G92_RS10960	-	-	-	N6G92_RS10960	CYT:0.63	PLA:0.19	EXC:0.18
N6G92_RS19750	-	-	-	N6G92_RS19750	CYT:0.63	PLA:0.22	EXC:0.15
N6G92_RS16915	-	-	-	N6G92_RS16915	CYT:0.47	EXC:0.28	PLA:0.25
N6G92_RS04110	-	-	-	N6G92_RS04110	CYT:0.56	PLA:0.23	EXC:0.21
N6G92_RS22885	-	-	-	N6G92_RS22885	CYT:0.55	PLA:0.45	EXC:0
N6G92_RS29185	-	-	-	N6G92_RS29185	CYT:0.58	EXC:0.21	PLA:0.2
N6G92_RS19805	-	-	-	N6G92_RS19805	CYT:0.66	PLA:0.25	EXC:0.1
N6G92_RS24850	-	-	-	N6G92_RS24850	CYT:0.51	PLA:0.25	EXC:0.24
N6G92_RS23130	-	-	-	N6G92_RS23130	CYT:0.58	PLA:0.22	EXC:0.2
N6G92_RS05605	-	-	-	N6G92_RS05605	CYT:0.54	EXC:0.29	PLA:0.17
N6G92_RS00755	-	-	-	N6G92_RS00755	CYT:0.75	PLA:0.15	EXC:0.1
N6G92_RS13405	-	-	-	N6G92_RS13405	CYT:0.67	PLA:0.22	EXC:0.11
N6G92_RS16700	-	-	-	N6G92_RS16700	CYT:0.6	PLA:0.25	EXC:0.15
N6G92_RS18190	-	-	-	N6G92_RS18190	CYT:0.58	EXC:0.23	PLA:0.2
N6G92_RS10090	-	-	-	N6G92_RS10090	CYT:0.62	PLA:0.2	EXC:0.18
N6G92_RS26420	-	-	-	N6G92_RS26420	CYT:0.6	PLA:0.22	EXC:0.18
N6G92_RS12485	-	-	-	N6G92_RS12485	CYT:0.9	EXC:0.05	PLA:0.05
N6G92_RS10470	-	-	-	N6G92_RS10470	CYT:0.63	PLA:0.23	EXC:0.14
N6G92_RS29305	-	-	-	N6G92_RS29305	CYT:0.44	EXC:0.32	PLA:0.23
N6G92_RS19240	-	-	-	N6G92_RS19240	CYT:0.6	EXC:0.22	PLA:0.18
N6G92_RS26620	-	-	-	N6G92_RS26620	CYT:0.58	EXC:0.21	PLA:0.2
N6G92_RS12225	-	-	-	N6G92_RS12225	CYT:0.66	PLA:0.18	EXC:0.16
N6G92_RS02980	-	-	-	N6G92_RS02980	CYT:0.54	PLA:0.26	EXC:0.2
N6G92_RS18990	-	-	-	N6G92_RS18990	CYT:0.79	PLA:0.12	EXC:0.09
N6G92_RS13865	-	-	-	N6G92_RS13865	CYT:0.62	EXC:0.21	PLA:0.17
N6G92_RS00335	-	-	-	N6G92_RS00335	CYT:0.71	PLA:0.15	EXC:0.13
N6G92_RS12095	-	-	-	N6G92_RS12095	CYT:0.49	EXC:0.3	PLA:0.21
N6G92_RS01885	-	-	-	N6G92_RS01885	CYT:0.74	PLA:0.15	EXC:0.11
N6G92_RS00150	-	-	-	N6G92_RS00150	CYT:0.78	PLA:0.14	EXC:0.08
N6G92_RS23175	-	-	-	N6G92_RS23175	CYT:0.66	EXC:0.2	PLA:0.14
N6G92_RS27330	-	-	-	N6G92_RS27330	CYT:0.66	PLA:0.18	EXC:0.16
N6G92_RS29145	-	-	-	N6G92_RS29145	CYT:0.52	EXC:0.29	PLA:0.19
N6G92_RS00310	-	-	-	N6G92_RS00310	CYT:0.64	EXC:0.19	PLA:0.18
N6G92_RS00155	-	-	-	N6G92_RS00155	CYT:0.65	EXC:0.21	PLA:0.14
N6G92_RS04705	-	-	-	N6G92_RS04705	CYT:0.39	EXC:0.32	PLA:0.29
N6G92_RS21125	-	-	-	N6G92_RS21125	CYT:0.92	PLA:0.08	EXC:0
N6G92_RS19265	-	-	-	N6G92_RS19265	CYT:0.54	PLA:0.24	EXC:0.22
N6G92_RS01460	-	-	-	N6G92_RS01460	CYT:0.7	PLA:0.16	EXC:0.14
N6G92_RS01465	-	-	-	N6G92_RS01465	CYT:0.5	PLA:0.27	EXC:0.23
N6G92_RS18915	-	-	-	N6G92_RS18915	CYT:0.47	EXC:0.29	PLA:0.23
N6G92_RS28455	-	-	-	N6G92_RS28455	CYT:0.65	PLA:0.2	EXC:0.15
N6G92_RS26585	-	-	-	N6G92_RS26585	CYT:0.67	PLA:0.19	EXC:0.14
N6G92_RS17365	-	-	-	N6G92_RS17365	CYT:0.57	EXC:0.26	PLA:0.18
N6G92_RS26745	-	-	-	N6G92_RS26745	CYT:0.62	PLA:0.22	EXC:0.16
N6G92_RS13880	-	-	-	N6G92_RS13880	CYT:0.47	EXC:0.28	PLA:0.26
N6G92_RS24520	-	-	-	N6G92_RS24520	CYT:0.62	PLA:0.2	EXC:0.18
N6G92_RS10610	-	-	-	N6G92_RS10610	CYT:0.49	PLA:0.27	EXC:0.23
N6G92_RS22260	-	-	-	N6G92_RS22260	CYT:0.46	EXC:0.27	PLA:0.26
N6G92_RS28805	-	-	-	N6G92_RS28805	CYT:0.61	EXC:0.22	PLA:0.17
N6G92_RS03460	-	-	-	N6G92_RS03460	CYT:0.65	EXC:0.3	PLA:0.05
N6G92_RS17035	-	-	-	N6G92_RS17035	CYT:0.6	PLA:0.21	EXC:0.19
N6G92_RS13285	-	-	-	N6G92_RS13285	CYT:0.63	EXC:0.19	PLA:0.19
N6G92_RS05640	-	-	-	N6G92_RS05640	CYT:0.66	EXC:0.18	PLA:0.16
N6G92_RS22630	-	-	-	N6G92_RS22630	CYT:0.5	EXC:0.25	PLA:0.24
N6G92_RS20150	-	-	-	N6G92_RS20150	CYT:0.78	PLA:0.15	EXC:0.07
N6G92_RS05030	-	-	-	N6G92_RS05030	CYT:0.77	EXC:0.14	PLA:0.09
N6G92_RS23230	-	-	-	N6G92_RS23230	CYT:0.53	PLA:0.24	EXC:0.23
N6G92_RS16365	-	-	-	N6G92_RS16365	CYT:0.61	PLA:0.2	EXC:0.19
N6G92_RS18775	-	-	-	N6G92_RS18775	CYT:0.64	PLA:0.18	EXC:0.18
N6G92_RS17340	-	-	-	N6G92_RS17340	CYT:0.6	EXC:0.2	PLA:0.2
N6G92_RS23755	-	-	-	N6G92_RS23755	CYT:0.49	EXC:0.29	PLA:0.22
N6G92_RS18140	-	-	-	N6G92_RS18140	CYT:0.69	PLA:0.18	EXC:0.13
N6G92_RS26810	-	-	-	N6G92_RS26810	CYT:0.51	PLA:0.26	EXC:0.23
N6G92_RS13360	-	-	-	N6G92_RS13360	CYT:0.6	PLA:0.21	EXC:0.19
N6G92_RS16815	-	-	-	N6G92_RS16815	CYT:0.65	EXC:0.19	PLA:0.16
N6G92_RS28990	-	-	-	N6G92_RS28990	CYT:0.53	EXC:0.25	PLA:0.23
N6G92_RS20425	-	-	-	N6G92_RS20425	CYT:0.55	PLA:0.23	EXC:0.22
N6G92_RS15120	-	-	-	N6G92_RS15120	CYT:0.62	PLA:0.19	EXC:0.18
N6G92_RS11435	-	-	-	N6G92_RS11435	CYT:0.57	PLA:0.25	EXC:0.18
N6G92_RS19990	-	-	-	N6G92_RS19990	CYT:0.46	PLA:0.36	EXC:0.17
N6G92_RS02490	-	-	-	N6G92_RS02490	CYT:0.93	PLA:0.07	EXC:0
N6G92_RS01185	-	-	-	N6G92_RS01185	CYT:0.69	PLA:0.17	EXC:0.13
N6G92_RS20995	-	-	-	N6G92_RS20995	CYT:0.67	PLA:0.24	EXC:0.09
N6G92_RS06300	-	-	-	N6G92_RS06300	CYT:0.85	EXC:0.09	PLA:0.06
N6G92_RS17565	-	-	-	N6G92_RS17565	CYT:0.73	PLA:0.21	EXC:0.06
N6G92_RS09920	-	-	-	N6G92_RS09920	CYT:0.69	PLA:0.16	EXC:0.15
N6G92_RS27910	-	-	-	N6G92_RS27910	CYT:0.52	PLA:0.28	EXC:0.2
N6G92_RS21090	-	-	-	N6G92_RS21090	CYT:0.41	PLA:0.41	EXC:0.18
N6G92_RS09060	-	-	-	N6G92_RS09060	CYT:0.5	EXC:0.26	PLA:0.23
N6G92_RS00425	-	-	-	N6G92_RS00425	CYT:0.5	PLA:0.26	EXC:0.24
N6G92_RS18850	-	-	-	N6G92_RS18850	CYT:0.63	EXC:0.23	PLA:0.14
N6G92_RS25180	-	-	-	N6G92_RS25180	CYT:0.5	PLA:0.27	EXC:0.23
N6G92_RS29310	-	-	-	N6G92_RS29310	CYT:0.54	PLA:0.24	EXC:0.22
N6G92_RS00805	-	-	-	N6G92_RS00805	CYT:0.54	PLA:0.32	EXC:0.13
N6G92_RS15930	-	-	-	N6G92_RS15930	CYT:0.64	PLA:0.2	EXC:0.17
N6G92_RS19755	-	-	-	N6G92_RS19755	CYT:0.77	PLA:0.12	EXC:0.11
N6G92_RS01060	-	-	-	N6G92_RS01060	CYT:0.52	EXC:0.25	PLA:0.22
N6G92_RS23845	-	-	-	N6G92_RS23845	CYT:0.61	PLA:0.24	EXC:0.15
N6G92_RS03765	-	-	-	N6G92_RS03765	CYT:0.56	EXC:0.23	PLA:0.21
N6G92_RS04145	-	-	-	N6G92_RS04145	CYT:0.56	EXC:0.22	PLA:0.22
N6G92_RS08760	-	-	-	N6G92_RS08760	CYT:0.65	PLA:0.18	EXC:0.18
N6G92_RS09965	-	-	-	N6G92_RS09965	CYT:0.7	PLA:0.17	EXC:0.13
N6G92_RS14180	-	-	-	N6G92_RS14180	CYT:0.68	PLA:0.2	EXC:0.12
N6G92_RS20330	-	-	-	N6G92_RS20330	CYT:0.87	PLA:0.07	EXC:0.06
N6G92_RS08195	-	-	-	N6G92_RS08195	CYT:0.54	EXC:0.26	PLA:0.2
N6G92_RS10990	-	-	-	N6G92_RS10990	CYT:0.59	EXC:0.21	PLA:0.21
N6G92_RS13690	-	-	-	N6G92_RS13690	CYT:0.56	EXC:0.28	PLA:0.16
N6G92_RS00880	-	-	-	N6G92_RS00880	CYT:0.61	EXC:0.24	PLA:0.15
N6G92_RS17855	-	-	-	N6G92_RS17855	CYT:0.61	PLA:0.22	EXC:0.18
N6G92_RS00655	-	-	-	N6G92_RS00655	CYT:0.7	EXC:0.2	PLA:0.11
N6G92_RS04865	-	-	-	N6G92_RS04865	CYT:0.64	PLA:0.19	EXC:0.17
N6G92_RS14450	-	-	-	N6G92_RS14450	CYT:0.66	EXC:0.19	PLA:0.15
N6G92_RS14105	-	-	-	N6G92_RS14105	CYT:0.78	PLA:0.15	EXC:0.07
N6G92_RS17345	-	-	-	N6G92_RS17345	CYT:0.58	PLA:0.22	EXC:0.2
N6G92_RS23990	-	-	-	N6G92_RS23990	CYT:0.6	PLA:0.21	EXC:0.18
N6G92_RS15565	-	-	-	N6G92_RS15565	CYT:0.62	PLA:0.21	EXC:0.18
N6G92_RS27255	-	-	-	N6G92_RS27255	CYT:0.7	EXC:0.16	PLA:0.15
N6G92_RS13130	-	-	-	N6G92_RS13130	CYT:0.94	EXC:0.04	PLA:0.03
N6G92_RS10945	-	-	-	N6G92_RS10945	CYT:0.58	EXC:0.21	PLA:0.21
N6G92_RS21330	-	-	-	N6G92_RS21330	CYT:0.59	EXC:0.23	PLA:0.17
N6G92_RS09885	-	-	-	N6G92_RS09885	CYT:0.61	PLA:0.22	EXC:0.17
N6G92_RS11730	-	-	-	N6G92_RS11730	CYT:0.65	EXC:0.18	PLA:0.16
N6G92_RS10035	-	-	-	N6G92_RS10035	CYT:0.56	EXC:0.23	PLA:0.21
N6G92_RS29410	-	-	-	N6G92_RS29410	CYT:0.61	EXC:0.21	PLA:0.19
N6G92_RS20235	-	-	-	N6G92_RS20235	CYT:0.64	PLA:0.2	EXC:0.17
N6G92_RS09825	-	-	-	N6G92_RS09825	CYT:0.62	PLA:0.2	EXC:0.18
N6G92_RS20230	-	-	-	N6G92_RS20230	CYT:0.63	PLA:0.2	EXC:0.17
N6G92_RS05680	-	-	-	N6G92_RS05680	CYT:0.54	PLA:0.27	EXC:0.19
N6G92_RS07915	-	-	-	N6G92_RS07915	CYT:0.56	PLA:0.22	EXC:0.21
N6G92_RS23840	-	-	-	N6G92_RS23840	CYT:0.56	PLA:0.27	EXC:0.17
N6G92_RS25985	-	-	-	N6G92_RS25985	CYT:0.69	PLA:0.18	EXC:0.13
N6G92_RS09610	-	-	-	N6G92_RS09610	CYT:0.43	EXC:0.36	PLA:0.21
N6G92_RS20210	-	-	-	N6G92_RS20210	CYT:0.43	PLA:0.32	EXC:0.25
N6G92_RS07480	-	-	-	N6G92_RS07480	CYT:0.67	PLA:0.19	EXC:0.14
N6G92_RS14385	-	-	-	N6G92_RS14385	CYT:0.68	EXC:0.19	PLA:0.12
N6G92_RS07435	-	-	-	N6G92_RS07435	CYT:0.89	PLA:0.08	EXC:0.03
N6G92_RS22105	-	-	-	N6G92_RS22105	CYT:0.43	PLA:0.39	EXC:0.18
N6G92_RS20895	-	-	-	N6G92_RS20895	CYT:0.63	PLA:0.2	EXC:0.16
N6G92_RS20275	-	-	-	N6G92_RS20275	CYT:0.7	PLA:0.16	EXC:0.14
N6G92_RS20190	-	-	-	N6G92_RS20190	CYT:0.5	PLA:0.25	EXC:0.25
N6G92_RS20375	-	-	-	N6G92_RS20375	CYT:0.51	EXC:0.26	PLA:0.23
N6G92_RS26555	-	-	-	N6G92_RS26555	CYT:0.71	EXC:0.16	PLA:0.13
N6G92_RS11745	-	-	-	N6G92_RS11745	CYT:0.6	EXC:0.21	PLA:0.2
N6G92_RS15610	-	-	-	N6G92_RS15610	CYT:0.68	PLA:0.17	EXC:0.15
N6G92_RS14235	-	-	-	N6G92_RS14235	CYT:0.6	PLA:0.22	EXC:0.18
N6G92_RS24215	-	-	-	N6G92_RS24215	CYT:0.61	PLA:0.21	EXC:0.17
N6G92_RS15945	-	-	-	N6G92_RS15945	PLA:0.37	EXC:0.33	CYT:0.3
N6G92_RS26425	-	-	-	N6G92_RS26425	CYT:0.6	PLA:0.22	EXC:0.18
N6G92_RS14275	-	-	-	N6G92_RS14275	CYT:0.84	PLA:0.16	EXC:0
N6G92_RS10790	-	-	-	N6G92_RS10790	CYT:0.54	EXC:0.26	PLA:0.2
N6G92_RS14020	-	-	-	N6G92_RS14020	CYT:0.62	EXC:0.2	PLA:0.18
N6G92_RS08560	-	-	-	N6G92_RS08560	CYT:0.75	PLA:0.16	EXC:0.1
N6G92_RS10805	-	-	-	N6G92_RS10805	CYT:0.89	PLA:0.11	EXC:0
N6G92_RS05500	-	-	-	N6G92_RS05500	CYT:0.65	EXC:0.19	PLA:0.16
N6G92_RS26740	-	-	-	N6G92_RS26740	CYT:0.49	PLA:0.26	EXC:0.26
N6G92_RS10075	-	-	-	N6G92_RS10075	CYT:0.63	EXC:0.19	PLA:0.18
N6G92_RS01610	-	-	-	N6G92_RS01610	CYT:0.63	EXC:0.21	PLA:0.16
N6G92_RS21370	-	-	-	N6G92_RS21370	CYT:0.65	PLA:0.21	EXC:0.14
N6G92_RS09655	-	-	-	N6G92_RS09655	CYT:0.64	PLA:0.22	EXC:0.14
N6G92_RS18555	-	-	-	N6G92_RS18555	CYT:0.71	PLA:0.14	EXC:0.14
N6G92_RS19145	-	-	-	N6G92_RS19145	CYT:0.52	PLA:0.25	EXC:0.23
N6G92_RS18715	-	-	-	N6G92_RS18715	CYT:0.77	PLA:0.15	EXC:0.08
N6G92_RS13890	-	-	-	N6G92_RS13890	CYT:0.81	PLA:0.13	EXC:0.06
N6G92_RS02595	-	-	-	N6G92_RS02595	CYT:0.67	EXC:0.19	PLA:0.13
N6G92_RS23480	-	-	-	N6G92_RS23480	CYT:0.57	PLA:0.24	EXC:0.19
N6G92_RS15015	-	-	-	N6G92_RS15015	CYT:0.67	PLA:0.2	EXC:0.14
N6G92_RS08970	-	-	-	N6G92_RS08970	CYT:0.92	EXC:0.04	PLA:0.03
N6G92_RS15825	-	-	-	N6G92_RS15825	CYT:0.58	EXC:0.22	PLA:0.19
N6G92_RS11585	-	-	-	N6G92_RS11585	CYT:0.62	EXC:0.2	PLA:0.18
N6G92_RS14515	-	-	-	N6G92_RS14515	CYT:0.51	PLA:0.25	EXC:0.24
N6G92_RS10050	-	-	-	N6G92_RS10050	CYT:0.55	PLA:0.25	EXC:0.21
N6G92_RS22220	-	-	-	N6G92_RS22220	CYT:0.51	PLA:0.27	EXC:0.22
N6G92_RS21165	-	-	-	N6G92_RS21165	CYT:0.57	PLA:0.23	EXC:0.2
N6G92_RS19565	-	-	-	N6G92_RS19565	CYT:0.61	PLA:0.22	EXC:0.18
N6G92_RS14230	-	-	-	N6G92_RS14230	CYT:0.6	PLA:0.25	EXC:0.16
N6G92_RS12030	-	-	-	N6G92_RS12030	CYT:0.8	PLA:0.16	EXC:0.03
N6G92_RS15240	-	-	-	N6G92_RS15240	CYT:0.77	EXC:0.12	PLA:0.11
N6G92_RS10630	-	-	-	N6G92_RS10630	CYT:0.71	PLA:0.16	EXC:0.13
N6G92_RS10840	-	-	-	N6G92_RS10840	CYT:0.63	PLA:0.2	EXC:0.17
N6G92_RS06450	-	-	-	N6G92_RS06450	EXC:0.38	CYT:0.36	PLA:0.26
N6G92_RS03120	-	-	-	N6G92_RS03120	CYT:0.69	EXC:0.17	PLA:0.15
N6G92_RS21465	-	-	-	N6G92_RS21465	CYT:0.61	EXC:0.2	PLA:0.19
N6G92_RS08700	-	-	-	N6G92_RS08700	CYT:0.76	PLA:0.16	EXC:0.09
N6G92_RS09185	-	-	-	N6G92_RS09185	CYT:0.54	PLA:0.24	EXC:0.22
N6G92_RS27475	-	-	-	N6G92_RS27475	CYT:0.71	PLA:0.17	EXC:0.12
N6G92_RS09840	-	-	-	N6G92_RS09840	CYT:0.51	PLA:0.25	EXC:0.24
N6G92_RS11675	-	-	-	N6G92_RS11675	CYT:0.58	EXC:0.21	PLA:0.2
N6G92_RS27195	-	-	-	N6G92_RS27195	CYT:0.72	PLA:0.15	EXC:0.13
N6G92_RS14470	-	-	-	N6G92_RS14470	CYT:0.51	PLA:0.29	EXC:0.2
N6G92_RS08740	-	-	-	N6G92_RS08740	CYT:0.7	PLA:0.19	EXC:0.12
N6G92_RS05040	-	-	-	N6G92_RS05040	CYT:0.62	PLA:0.2	EXC:0.18
N6G92_RS13915	-	-	-	N6G92_RS13915	CYT:0.86	PLA:0.08	EXC:0.06
N6G92_RS05150	-	-	-	N6G92_RS05150	CYT:0.67	EXC:0.2	PLA:0.13
N6G92_RS10695	-	-	-	N6G92_RS10695	CYT:0.78	EXC:0.11	PLA:0.11
N6G92_RS20680	-	-	-	N6G92_RS20680	CYT:0.52	EXC:0.25	PLA:0.23
N6G92_RS09080	-	-	-	N6G92_RS09080	CYT:0.56	EXC:0.24	PLA:0.2
N6G92_RS14670	-	-	-	N6G92_RS14670	CYT:0.74	PLA:0.18	EXC:0.08
N6G92_RS13080	-	-	-	N6G92_RS13080	CYT:0.6	PLA:0.2	EXC:0.2
N6G92_RS29165	-	-	-	N6G92_RS29165	PLA:0.45	CYT:0.41	EXC:0.14
N6G92_RS05430	-	-	-	N6G92_RS05430	CYT:0.67	PLA:0.19	EXC:0.15
N6G92_RS14880	-	-	-	N6G92_RS14880	CYT:0.46	PLA:0.34	EXC:0.2
N6G92_RS08785	-	-	-	N6G92_RS08785	CYT:0.56	EXC:0.23	PLA:0.21
N6G92_RS13850	-	-	-	N6G92_RS13850	CYT:0.74	PLA:0.14	EXC:0.11
N6G92_RS27955	-	-	-	N6G92_RS27955	CYT:0.44	PLA:0.32	EXC:0.24
N6G92_RS04130	-	-	-	N6G92_RS04130	CYT:0.7	PLA:0.22	EXC:0.08
N6G92_RS04995	-	-	-	N6G92_RS04995	CYT:0.75	EXC:0.13	PLA:0.11
N6G92_RS12375	-	-	-	N6G92_RS12375	CYT:0.67	PLA:0.19	EXC:0.14
N6G92_RS14955	-	-	-	N6G92_RS14955	CYT:0.68	PLA:0.17	EXC:0.15
N6G92_RS26870	-	-	-	N6G92_RS26870	CYT:0.39	PLA:0.31	EXC:0.3
N6G92_RS11345	-	-	-	N6G92_RS11345	CYT:0.75	EXC:0.16	PLA:0.1
N6G92_RS06640	-	-	-	N6G92_RS06640	CYT:0.64	EXC:0.18	PLA:0.18
N6G92_RS13855	-	-	-	N6G92_RS13855	CYT:0.63	PLA:0.21	EXC:0.15
N6G92_RS04550	-	-	-	N6G92_RS04550	CYT:0.67	EXC:0.17	PLA:0.16
N6G92_RS05505	-	-	-	N6G92_RS05505	CYT:0.83	EXC:0.14	PLA:0.03
N6G92_RS24100	-	-	-	N6G92_RS24100	CYT:0.7	PLA:0.2	EXC:0.1
N6G92_RS28910	-	-	-	N6G92_RS28910	CYT:0.53	PLA:0.27	EXC:0.2
N6G92_RS06305	-	-	-	N6G92_RS06305	CYT:0.7	PLA:0.17	EXC:0.13
N6G92_RS09525	-	-	-	N6G92_RS09525	CYT:0.49	PLA:0.25	EXC:0.25
N6G92_RS26005	-	-	-	N6G92_RS26005	CYT:0.77	PLA:0.13	EXC:0.1
N6G92_RS07070	-	-	-	N6G92_RS07070	CYT:0.63	PLA:0.19	EXC:0.18
N6G92_RS25085	-	-	-	N6G92_RS25085	CYT:0.7	EXC:0.17	PLA:0.12
N6G92_RS12300	-	-	-	N6G92_RS12300	CYT:0.57	PLA:0.23	EXC:0.2
N6G92_RS23275	-	-	-	N6G92_RS23275	CYT:0.52	PLA:0.24	EXC:0.23
N6G92_RS15805	-	-	-	N6G92_RS15805	CYT:0.7	PLA:0.15	EXC:0.15
N6G92_RS12360	-	-	-	N6G92_RS12360	CYT:0.67	PLA:0.18	EXC:0.16
N6G92_RS03910	-	-	-	N6G92_RS03910	CYT:0.69	EXC:0.17	PLA:0.14
N6G92_RS22185	-	-	-	N6G92_RS22185	CYT:0.62	PLA:0.2	EXC:0.18
N6G92_RS13965	-	-	-	N6G92_RS13965	CYT:0.43	PLA:0.3	EXC:0.27
N6G92_RS12665	-	-	-	N6G92_RS12665	CYT:0.5	EXC:0.28	PLA:0.22
N6G92_RS16895	-	-	-	N6G92_RS16895	CYT:0.8	PLA:0.17	EXC:0.03
N6G92_RS14725	-	-	-	N6G92_RS14725	CYT:0.57	PLA:0.22	EXC:0.21
N6G92_RS18625	-	-	-	N6G92_RS18625	CYT:0.78	PLA:0.12	EXC:0.11
N6G92_RS11770	-	-	-	N6G92_RS11770	CYT:0.62	PLA:0.2	EXC:0.18
N6G92_RS16340	-	-	-	N6G92_RS16340	CYT:0.65	EXC:0.18	PLA:0.17
N6G92_RS24990	-	-	-	N6G92_RS24990	CYT:0.56	PLA:0.22	EXC:0.21
N6G92_RS17030	-	-	-	N6G92_RS17030	CYT:0.57	EXC:0.22	PLA:0.21
N6G92_RS09025	-	-	-	N6G92_RS09025	CYT:0.49	PLA:0.26	EXC:0.25
N6G92_RS09940	-	-	-	N6G92_RS09940	CYT:0.71	PLA:0.19	EXC:0.1
N6G92_RS02305	-	-	-	N6G92_RS02305	CYT:0.62	PLA:0.2	EXC:0.18
N6G92_RS01005	-	-	-	N6G92_RS01005	CYT:0.7	EXC:0.18	PLA:0.13
N6G92_RS27745	-	-	-	N6G92_RS27745	CYT:0.48	PLA:0.33	EXC:0.19
N6G92_RS05525	-	-	-	N6G92_RS05525	CYT:0.49	EXC:0.27	PLA:0.24
N6G92_RS06310	-	-	-	N6G92_RS06310	CYT:0.7	PLA:0.2	EXC:0.1
N6G92_RS06470	-	-	-	N6G92_RS06470	CYT:0.41	EXC:0.3	PLA:0.29
N6G92_RS25275	-	-	-	N6G92_RS25275	CYT:0.75	EXC:0.13	PLA:0.12
N6G92_RS03275	-	-	-	N6G92_RS03275	CYT:0.59	EXC:0.23	PLA:0.18
N6G92_RS21480	-	-	-	N6G92_RS21480	CYT:0.58	PLA:0.27	EXC:0.16
N6G92_RS08935	-	-	-	N6G92_RS08935	CYT:0.65	PLA:0.2	EXC:0.15
N6G92_RS14650	-	-	-	N6G92_RS14650	CYT:0.68	EXC:0.17	PLA:0.15
N6G92_RS24955	-	-	-	N6G92_RS24955	CYT:0.61	EXC:0.2	PLA:0.18
N6G92_RS10750	-	-	-	N6G92_RS10750	CYT:0.54	EXC:0.23	PLA:0.23
N6G92_RS04935	-	-	-	N6G92_RS04935	CYT:0.61	PLA:0.22	EXC:0.17
N6G92_RS14865	-	-	-	N6G92_RS14865	CYT:0.75	PLA:0.13	EXC:0.12
N6G92_RS07190	-	-	-	N6G92_RS07190	CYT:0.76	EXC:0.14	PLA:0.1
N6G92_RS07505	-	-	-	N6G92_RS07505	CYT:0.72	PLA:0.16	EXC:0.12
N6G92_RS22160	-	-	-	N6G92_RS22160	CYT:0.51	EXC:0.25	PLA:0.24
N6G92_RS05925	-	-	-	N6G92_RS05925	CYT:0.6	PLA:0.22	EXC:0.18
N6G92_RS17870	-	-	-	N6G92_RS17870	CYT:0.96	PLA:0.04	EXC:0
N6G92_RS05985	-	-	-	N6G92_RS05985	CYT:0.75	PLA:0.16	EXC:0.09
N6G92_RS13420	-	-	-	N6G92_RS13420	CYT:0.57	EXC:0.23	PLA:0.2
N6G92_RS13090	-	-	-	N6G92_RS13090	CYT:0.7	PLA:0.17	EXC:0.13
N6G92_RS26680	-	-	-	N6G92_RS26680	CYT:0.56	PLA:0.29	EXC:0.15
N6G92_RS02985	-	-	-	N6G92_RS02985	CYT:0.54	PLA:0.28	EXC:0.17
N6G92_RS00480	-	-	-	N6G92_RS00480	CYT:0.83	PLA:0.12	EXC:0.05
N6G92_RS12500	-	-	-	N6G92_RS12500	CYT:0.7	PLA:0.17	EXC:0.14
N6G92_RS24975	-	-	-	N6G92_RS24975	CYT:0.61	PLA:0.2	EXC:0.19
N6G92_RS11020	-	-	-	N6G92_RS11020	CYT:0.62	PLA:0.24	EXC:0.14
N6G92_RS01255	-	-	-	N6G92_RS01255	CYT:0.59	PLA:0.25	EXC:0.17
N6G92_RS13340	-	-	-	N6G92_RS13340	CYT:0.58	EXC:0.22	PLA:0.2
N6G92_RS09160	-	-	-	N6G92_RS09160	CYT:0.54	PLA:0.24	EXC:0.22
N6G92_RS22025	-	-	-	N6G92_RS22025	CYT:0.65	EXC:0.18	PLA:0.17
N6G92_RS12090	-	-	-	N6G92_RS12090	CYT:0.62	PLA:0.26	EXC:0.12
N6G92_RS16555	-	-	-	N6G92_RS16555	CYT:0.5	EXC:0.28	PLA:0.22
N6G92_RS03915	-	-	-	N6G92_RS03915	CYT:0.38	EXC:0.33	PLA:0.29
N6G92_RS01440	-	-	-	N6G92_RS01440	CYT:0.65	PLA:0.22	EXC:0.13
N6G92_RS23310	-	-	-	N6G92_RS23310	CYT:0.79	PLA:0.12	EXC:0.08
N6G92_RS03660	-	-	-	N6G92_RS03660	CYT:0.59	PLA:0.23	EXC:0.18
N6G92_RS05965	-	-	-	N6G92_RS05965	CYT:0.42	PLA:0.3	EXC:0.28
N6G92_RS11775	-	-	-	N6G92_RS11775	CYT:0.64	PLA:0.19	EXC:0.17
N6G92_RS22180	-	-	-	N6G92_RS22180	CYT:0.58	PLA:0.23	EXC:0.19
N6G92_RS13400	-	-	-	N6G92_RS13400	CYT:0.89	EXC:0.06	PLA:0.04
N6G92_RS17320	-	-	-	N6G92_RS17320	CYT:0.59	PLA:0.22	EXC:0.19
N6G92_RS13210	-	-	-	N6G92_RS13210	CYT:0.66	EXC:0.19	PLA:0.15
N6G92_RS25400	-	-	-	N6G92_RS25400	CYT:0.75	PLA:0.14	EXC:0.1
N6G92_RS05185	-	-	-	N6G92_RS05185	CYT:0.71	PLA:0.19	EXC:0.1
N6G92_RS07515	-	-	-	N6G92_RS07515	CYT:0.61	PLA:0.28	EXC:0.11
N6G92_RS14430	-	-	-	N6G92_RS14430	CYT:0.57	PLA:0.38	EXC:0.05
N6G92_RS14455	-	-	-	N6G92_RS14455	CYT:0.43	PLA:0.3	EXC:0.27
N6G92_RS05345	-	-	-	N6G92_RS05345	CYT:0.51	PLA:0.27	EXC:0.22
N6G92_RS16550	-	-	-	N6G92_RS16550	CYT:0.44	EXC:0.28	PLA:0.28
N6G92_RS01140	-	-	-	N6G92_RS01140	CYT:0.67	EXC:0.21	PLA:0.12
N6G92_RS21240	-	-	-	N6G92_RS21240	CYT:0.45	EXC:0.28	PLA:0.27
N6G92_RS09355	-	-	-	N6G92_RS09355	CYT:0.8	PLA:0.2	EXC:0
N6G92_RS14040	-	-	-	N6G92_RS14040	CYT:0.53	PLA:0.25	EXC:0.22
N6G92_RS26355	-	-	-	N6G92_RS26355	CYT:0.63	EXC:0.23	PLA:0.14
N6G92_RS06940	-	-	-	N6G92_RS06940	CYT:0.74	EXC:0.13	PLA:0.13
N6G92_RS07130	-	-	-	N6G92_RS07130	CYT:0.49	EXC:0.26	PLA:0.25
N6G92_RS23195	-	-	-	N6G92_RS23195	CYT:0.65	PLA:0.35	EXC:0
N6G92_RS03740	-	-	-	N6G92_RS03740	CYT:0.72	EXC:0.18	PLA:0.11
N6G92_RS06850	-	-	-	N6G92_RS06850	CYT:0.72	PLA:0.16	EXC:0.12
N6G92_RS15525	-	-	-	N6G92_RS15525	CYT:0.78	PLA:0.14	EXC:0.08
N6G92_RS28655	-	-	-	N6G92_RS28655	CYT:0.53	EXC:0.24	PLA:0.23
N6G92_RS01360	-	-	-	N6G92_RS01360	CYT:0.49	PLA:0.33	EXC:0.18
N6G92_RS13145	-	-	-	N6G92_RS13145	CYT:0.69	EXC:0.16	PLA:0.15
N6G92_RS06645	-	-	-	N6G92_RS06645	CYT:0.66	PLA:0.17	EXC:0.17
N6G92_RS06895	-	-	-	N6G92_RS06895	CYT:0.7	PLA:0.17	EXC:0.13
N6G92_RS10795	-	-	-	N6G92_RS10795	CYT:0.64	PLA:0.24	EXC:0.13
N6G92_RS20700	-	-	-	N6G92_RS20700	CYT:0.57	EXC:0.23	PLA:0.2
N6G92_RS13870	-	-	-	N6G92_RS13870	CYT:0.92	PLA:0.06	EXC:0.02
N6G92_RS12755	-	-	-	N6G92_RS12755	CYT:0.71	PLA:0.24	EXC:0.04
N6G92_RS08395	-	-	-	N6G92_RS08395	CYT:0.71	EXC:0.16	PLA:0.13
N6G92_RS13505	-	-	-	N6G92_RS13505	CYT:0.57	PLA:0.25	EXC:0.19
N6G92_RS24460	-	-	-	N6G92_RS24460	CYT:0.57	PLA:0.22	EXC:0.21
N6G92_RS19680	-	-	-	N6G92_RS19680	CYT:0.49	EXC:0.3	PLA:0.21
N6G92_RS19225	-	-	-	N6G92_RS19225	CYT:0.54	EXC:0.27	PLA:0.19
N6G92_RS21660	-	-	-	N6G92_RS21660	CYT:0.6	PLA:0.25	EXC:0.15
N6G92_RS24230	-	-	-	N6G92_RS24230	CYT:0.66	PLA:0.18	EXC:0.16
N6G92_RS22395	-	-	-	N6G92_RS22395	CYT:0.72	EXC:0.15	PLA:0.14
N6G92_RS05980	-	-	-	N6G92_RS05980	CYT:0.35	PLA:0.34	EXC:0.32
N6G92_RS27625	-	-	-	N6G92_RS27625	CYT:0.63	EXC:0.19	PLA:0.17
N6G92_RS02380	-	-	-	N6G92_RS02380	CYT:0.89	EXC:0.06	PLA:0.04
N6G92_RS15900	-	-	-	N6G92_RS15900	CYT:0.75	PLA:0.16	EXC:0.09
N6G92_RS18220	-	-	-	N6G92_RS18220	CYT:0.7	EXC:0.26	PLA:0.04
N6G92_RS05065	-	-	-	N6G92_RS05065	CYT:0.55	PLA:0.24	EXC:0.21
N6G92_RS16710	-	-	-	N6G92_RS16710	CYT:0.57	EXC:0.25	PLA:0.18
N6G92_RS27605	-	-	-	N6G92_RS27605	CYT:0.5	EXC:0.27	PLA:0.23
N6G92_RS04575	-	-	-	N6G92_RS04575	CYT:0.67	EXC:0.18	PLA:0.15
N6G92_RS09615	-	-	-	N6G92_RS09615	CYT:0.54	EXC:0.28	PLA:0.18
N6G92_RS23155	-	-	-	N6G92_RS23155	CYT:0.54	PLA:0.27	EXC:0.19
N6G92_RS12320	-	-	-	N6G92_RS12320	CYT:0.64	PLA:0.22	EXC:0.14
N6G92_RS11565	-	-	-	N6G92_RS11565	CYT:0.59	PLA:0.23	EXC:0.19
N6G92_RS25045	-	-	-	N6G92_RS25045	CYT:0.59	PLA:0.29	EXC:0.12
N6G92_RS23295	-	-	-	N6G92_RS23295	CYT:0.61	PLA:0.21	EXC:0.18
N6G92_RS16970	-	-	-	N6G92_RS16970	CYT:0.75	PLA:0.13	EXC:0.12
N6G92_RS20110	-	-	-	N6G92_RS20110	CYT:0.55	EXC:0.25	PLA:0.2
N6G92_RS24185	-	-	-	N6G92_RS24185	CYT:0.73	EXC:0.14	PLA:0.12
N6G92_RS17645	-	-	-	N6G92_RS17645	CYT:0.69	PLA:0.22	EXC:0.09
N6G92_RS05620	-	-	-	N6G92_RS05620	CYT:0.52	PLA:0.25	EXC:0.22
N6G92_RS16950	-	-	-	N6G92_RS16950	CYT:0.6	EXC:0.21	PLA:0.19
N6G92_RS01165	-	-	-	N6G92_RS01165	CYT:0.57	EXC:0.23	PLA:0.21
N6G92_RS13380	-	-	-	N6G92_RS13380	CYT:0.68	PLA:0.18	EXC:0.15
N6G92_RS21130	-	-	-	N6G92_RS21130	CYT:0.88	PLA:0.12	EXC:0
N6G92_RS08765	-	-	-	N6G92_RS08765	CYT:0.6	PLA:0.2	EXC:0.2
N6G92_RS24350	-	-	-	N6G92_RS24350	CYT:0.58	PLA:0.23	EXC:0.19
N6G92_RS23630	-	-	-	N6G92_RS23630	CYT:0.7	EXC:0.17	PLA:0.13
N6G92_RS07520	-	-	-	N6G92_RS07520	CYT:0.47	EXC:0.28	PLA:0.26
N6G92_RS09900	-	-	-	N6G92_RS09900	CYT:0.9	PLA:0.1	EXC:0
N6G92_RS17560	-	-	-	N6G92_RS17560	CYT:0.71	PLA:0.16	EXC:0.13
N6G92_RS22945	-	-	-	N6G92_RS22945	CYT:0.62	EXC:0.2	PLA:0.18
N6G92_RS24995	-	-	-	N6G92_RS24995	CYT:0.57	PLA:0.24	EXC:0.19
N6G92_RS12825	-	-	-	N6G92_RS12825	CYT:0.71	PLA:0.18	EXC:0.11
N6G92_RS18805	-	-	-	N6G92_RS18805	CYT:0.52	PLA:0.26	EXC:0.22
N6G92_RS11865	-	-	-	N6G92_RS11865	CYT:0.59	EXC:0.21	PLA:0.2
N6G92_RS07030	-	-	-	N6G92_RS07030	CYT:0.61	PLA:0.21	EXC:0.18
N6G92_RS21785	-	-	-	N6G92_RS21785	CYT:0.61	PLA:0.25	EXC:0.15
N6G92_RS11365	-	-	-	N6G92_RS11365	CYT:0.61	EXC:0.23	PLA:0.16
N6G92_RS17105	-	-	-	N6G92_RS17105	CYT:0.82	PLA:0.11	EXC:0.07
N6G92_RS13720	-	-	-	N6G92_RS13720	CYT:0.65	PLA:0.18	EXC:0.17
N6G92_RS11840	-	-	-	N6G92_RS11840	CYT:0.63	PLA:0.2	EXC:0.18
N6G92_RS08420	-	-	-	N6G92_RS08420	CYT:0.5	PLA:0.26	EXC:0.24
N6G92_RS20195	-	-	-	N6G92_RS20195	CYT:0.71	PLA:0.17	EXC:0.12
N6G92_RS10965	-	-	-	N6G92_RS10965	CYT:0.6	PLA:0.21	EXC:0.2
N6G92_RS26370	-	-	-	N6G92_RS26370	CYT:0.5	PLA:0.3	EXC:0.2
N6G92_RS09330	-	-	-	N6G92_RS09330	CYT:0.78	PLA:0.13	EXC:0.09
N6G92_RS09945	-	-	-	N6G92_RS09945	CYT:0.56	PLA:0.23	EXC:0.21
N6G92_RS26530	-	-	-	N6G92_RS26530	CYT:0.78	PLA:0.12	EXC:0.09
N6G92_RS13280	-	-	-	N6G92_RS13280	CYT:0.54	EXC:0.24	PLA:0.22
N6G92_RS12110	-	-	-	N6G92_RS12110	CYT:0.67	PLA:0.17	EXC:0.16
N6G92_RS09335	-	-	-	N6G92_RS09335	CYT:0.39	PLA:0.31	EXC:0.3
N6G92_RS26535	-	-	-	N6G92_RS26535	CYT:0.6	PLA:0.2	EXC:0.2
N6G92_RS02410	-	-	-	N6G92_RS02410	CYT:0.65	PLA:0.2	EXC:0.15
N6G92_RS02590	-	-	-	N6G92_RS02590	CYT:0.69	PLA:0.19	EXC:0.13
N6G92_RS00070	-	-	-	N6G92_RS00070	CYT:0.58	PLA:0.24	EXC:0.18
N6G92_RS05885	-	-	-	N6G92_RS05885	CYT:0.47	PLA:0.3	EXC:0.23
N6G92_RS19640	-	-	-	N6G92_RS19640	CYT:0.67	EXC:0.17	PLA:0.16
N6G92_RS18080	-	-	-	N6G92_RS18080	CYT:0.52	PLA:0.27	EXC:0.21
N6G92_RS15545	-	-	-	N6G92_RS15545	CYT:0.59	PLA:0.21	EXC:0.2
N6G92_RS02530	-	-	-	N6G92_RS02530	CYT:0.38	PLA:0.32	EXC:0.3
N6G92_RS18025	-	-	-	N6G92_RS18025	CYT:0.73	PLA:0.14	EXC:0.13
N6G92_RS22125	-	-	-	N6G92_RS22125	CYT:0.53	EXC:0.24	PLA:0.23
N6G92_RS03665	-	-	-	N6G92_RS03665	CYT:0.56	PLA:0.24	EXC:0.2
N6G92_RS11900	-	-	-	N6G92_RS11900	CYT:0.6	EXC:0.21	PLA:0.19
N6G92_RS10615	-	-	-	N6G92_RS10615	CYT:0.56	EXC:0.22	PLA:0.22
N6G92_RS20335	-	-	-	N6G92_RS20335	CYT:0.57	PLA:0.23	EXC:0.19
N6G92_RS15635	-	-	-	N6G92_RS15635	CYT:0.94	PLA:0.06	EXC:0
N6G92_RS19540	-	-	-	N6G92_RS19540	CYT:0.67	PLA:0.22	EXC:0.11
N6G92_RS01420	-	-	-	N6G92_RS01420	CYT:0.65	PLA:0.21	EXC:0.14
N6G92_RS28930	-	-	-	N6G92_RS28930	CYT:0.53	PLA:0.25	EXC:0.22
N6G92_RS18240	-	-	-	N6G92_RS18240	CYT:0.41	PLA:0.35	EXC:0.23
N6G92_RS05155	-	-	-	N6G92_RS05155	CYT:0.43	EXC:0.3	PLA:0.28
N6G92_RS02025	-	-	-	N6G92_RS02025	CYT:0.69	PLA:0.16	EXC:0.14
N6G92_RS19590	-	-	-	N6G92_RS19590	CYT:0.58	EXC:0.22	PLA:0.19
N6G92_RS11880	-	-	-	N6G92_RS11880	CYT:0.54	EXC:0.24	PLA:0.22
N6G92_RS11280	-	-	-	N6G92_RS11280	CYT:0.65	EXC:0.19	PLA:0.16
N6G92_RS00445	-	-	-	N6G92_RS00445	CYT:0.42	EXC:0.32	PLA:0.26
N6G92_RS11805	-	-	-	N6G92_RS11805	CYT:0.96	PLA:0.04	EXC:0
N6G92_RS00010	-	-	-	N6G92_RS00010	CYT:0.67	PLA:0.18	EXC:0.15
N6G92_RS01365	-	-	-	N6G92_RS01365	CYT:0.74	EXC:0.14	PLA:0.12
N6G92_RS06945	-	-	-	N6G92_RS06945	CYT:0.74	PLA:0.17	EXC:0.09
N6G92_RS15055	-	-	-	N6G92_RS15055	CYT:0.7	EXC:0.17	PLA:0.13
N6G92_RS05390	-	-	-	N6G92_RS05390	CYT:0.53	EXC:0.24	PLA:0.23
N6G92_RS18725	-	-	-	N6G92_RS18725	CYT:0.42	PLA:0.32	EXC:0.26
N6G92_RS01040	-	-	-	N6G92_RS01040	CYT:0.56	EXC:0.23	PLA:0.21
N6G92_RS09905	-	-	-	N6G92_RS09905	CYT:0.49	EXC:0.28	PLA:0.23
N6G92_RS27825	-	-	-	N6G92_RS27825	CYT:0.64	PLA:0.19	EXC:0.16
N6G92_RS22595	-	-	-	N6G92_RS22595	CYT:0.65	EXC:0.19	PLA:0.16
N6G92_RS15050	-	-	-	N6G92_RS15050	CYT:0.59	PLA:0.28	EXC:0.13
N6G92_RS13875	-	-	-	N6G92_RS13875	CYT:0.56	PLA:0.25	EXC:0.2
N6G92_RS19625	-	-	-	N6G92_RS19625	CYT:0.59	EXC:0.22	PLA:0.19
N6G92_RS14495	-	-	-	N6G92_RS14495	CYT:0.7	PLA:0.17	EXC:0.13
N6G92_RS21985	-	-	-	N6G92_RS21985	CYT:0.57	EXC:0.22	PLA:0.21
N6G92_RS00130	-	-	-	N6G92_RS00130	CYT:0.64	PLA:0.18	EXC:0.18
N6G92_RS08080	-	-	-	N6G92_RS08080	CYT:0.64	EXC:0.19	PLA:0.17
N6G92_RS17725	-	-	-	N6G92_RS17725	CYT:0.67	PLA:0.21	EXC:0.12
N6G92_RS29365	-	-	-	N6G92_RS29365	CYT:0.66	PLA:0.24	EXC:0.1
N6G92_RS16510	-	-	-	N6G92_RS16510	CYT:0.66	PLA:0.19	EXC:0.15
N6G92_RS27780	-	-	-	N6G92_RS27780	CYT:0.68	PLA:0.21	EXC:0.12
N6G92_RS14245	-	-	-	N6G92_RS14245	CYT:0.58	PLA:0.22	EXC:0.21
N6G92_RS16765	-	-	-	N6G92_RS16765	CYT:0.61	PLA:0.25	EXC:0.14
N6G92_RS21315	-	-	-	N6G92_RS21315	CYT:0.78	EXC:0.13	PLA:0.09
N6G92_RS03420	-	-	-	N6G92_RS03420	CYT:0.67	EXC:0.18	PLA:0.15
N6G92_RS17360	-	-	-	N6G92_RS17360	CYT:0.7	PLA:0.21	EXC:0.09
N6G92_RS25060	-	-	-	N6G92_RS25060	CYT:0.54	PLA:0.25	EXC:0.21
N6G92_RS17525	-	-	-	N6G92_RS17525	CYT:0.79	PLA:0.13	EXC:0.08
N6G92_RS27950	-	-	-	N6G92_RS27950	CYT:0.95	PLA:0.05	EXC:0
N6G92_RS26685	-	-	-	N6G92_RS26685	CYT:0.67	PLA:0.17	EXC:0.16
N6G92_RS07830	-	-	-	N6G92_RS07830	CYT:0.71	EXC:0.15	PLA:0.14
N6G92_RS08295	-	-	-	N6G92_RS08295	CYT:0.89	EXC:0.06	PLA:0.05
N6G92_RS22480	-	-	-	N6G92_RS22480	CYT:0.63	PLA:0.25	EXC:0.12
N6G92_RS22460	-	-	-	N6G92_RS22460	CYT:0.66	PLA:0.22	EXC:0.11
N6G92_RS03645	-	-	-	N6G92_RS03645	CYT:0.49	PLA:0.3	EXC:0.21
N6G92_RS11175	-	-	-	N6G92_RS11175	CYT:0.59	EXC:0.24	PLA:0.17
N6G92_RS26495	-	-	-	N6G92_RS26495	CYT:0.61	EXC:0.2	PLA:0.19
N6G92_RS11655	-	-	-	N6G92_RS11655	CYT:0.9	PLA:0.1	EXC:0
N6G92_RS01265	-	-	-	N6G92_RS01265	CYT:0.57	EXC:0.24	PLA:0.19
N6G92_RS20915	-	-	-	N6G92_RS20915	CYT:0.49	PLA:0.26	EXC:0.25
N6G92_RS12685	-	-	-	N6G92_RS12685	CYT:0.61	PLA:0.21	EXC:0.19
N6G92_RS20685	-	-	-	N6G92_RS20685	CYT:0.66	PLA:0.18	EXC:0.16
N6G92_RS27935	-	-	-	N6G92_RS27935	CYT:0.52	EXC:0.3	PLA:0.18
N6G92_RS23330	-	-	-	N6G92_RS23330	CYT:0.49	PLA:0.27	EXC:0.24
N6G92_RS16655	-	-	-	N6G92_RS16655	CYT:0.57	PLA:0.21	EXC:0.21
N6G92_RS03425	-	-	-	N6G92_RS03425	CYT:0.72	PLA:0.19	EXC:0.09
N6G92_RS23500	-	-	-	N6G92_RS23500	CYT:0.57	PLA:0.29	EXC:0.14
N6G92_RS07345	-	-	-	N6G92_RS07345	CYT:0.61	PLA:0.22	EXC:0.18
N6G92_RS08955	-	-	-	N6G92_RS08955	CYT:0.65	EXC:0.22	PLA:0.13
N6G92_RS21225	-	-	-	N6G92_RS21225	CYT:0.53	PLA:0.26	EXC:0.21
N6G92_RS26415	-	-	-	N6G92_RS26415	CYT:0.62	EXC:0.22	PLA:0.16
N6G92_RS20515	-	-	-	N6G92_RS20515	CYT:0.77	EXC:0.13	PLA:0.1
N6G92_RS22960	-	-	-	N6G92_RS22960	CYT:0.49	PLA:0.26	EXC:0.25
N6G92_RS29105	-	-	-	N6G92_RS29105	CYT:0.47	PLA:0.29	EXC:0.24
N6G92_RS03065	-	-	-	N6G92_RS03065	CYT:0.55	PLA:0.22	EXC:0.22
N6G92_RS11845	-	-	-	N6G92_RS11845	CYT:0.72	EXC:0.15	PLA:0.13
N6G92_RS13215	-	-	-	N6G92_RS13215	CYT:0.67	PLA:0.17	EXC:0.16
N6G92_RS13240	-	-	-	N6G92_RS13240	CYT:0.81	PLA:0.11	EXC:0.08
N6G92_RS16935	-	-	-	N6G92_RS16935	CYT:0.66	PLA:0.2	EXC:0.15
N6G92_RS07055	-	-	-	N6G92_RS07055	CYT:0.75	PLA:0.14	EXC:0.11
N6G92_RS11925	-	-	-	N6G92_RS11925	CYT:0.95	PLA:0.05	EXC:0
N6G92_RS18710	-	-	-	N6G92_RS18710	CYT:0.8	EXC:0.11	PLA:0.09
N6G92_RS04085	-	-	-	N6G92_RS04085	CYT:0.71	EXC:0.17	PLA:0.12
N6G92_RS02645	-	-	-	N6G92_RS02645	CYT:0.74	PLA:0.15	EXC:0.1
N6G92_RS29330	-	-	-	N6G92_RS29330	CYT:0.51	PLA:0.26	EXC:0.23
N6G92_RS01310	-	-	-	N6G92_RS01310	CYT:0.57	EXC:0.28	PLA:0.16
N6G92_RS07815	-	-	-	N6G92_RS07815	CYT:0.61	PLA:0.22	EXC:0.17
N6G92_RS00270	-	-	-	N6G92_RS00270	CYT:0.91	EXC:0.05	PLA:0.04
N6G92_RS18545	-	-	-	N6G92_RS18545	CYT:0.66	PLA:0.21	EXC:0.13
N6G92_RS07855	-	-	-	N6G92_RS07855	CYT:0.67	PLA:0.19	EXC:0.13
N6G92_RS25455	-	-	-	N6G92_RS25455	CYT:0.59	PLA:0.21	EXC:0.2
N6G92_RS06890	-	-	-	N6G92_RS06890	CYT:0.59	EXC:0.21	PLA:0.2
N6G92_RS27600	-	-	-	N6G92_RS27600	CYT:0.61	PLA:0.2	EXC:0.18
N6G92_RS23150	-	-	-	N6G92_RS23150	CYT:0.5	EXC:0.28	PLA:0.23
N6G92_RS00255	-	-	-	N6G92_RS00255	CYT:0.59	PLA:0.22	EXC:0.19
N6G92_RS17835	-	-	-	N6G92_RS17835	CYT:0.61	PLA:0.2	EXC:0.18
N6G92_RS15320	-	-	-	N6G92_RS15320	CYT:0.69	PLA:0.17	EXC:0.14
N6G92_RS09390	-	-	-	N6G92_RS09390	CYT:0.64	EXC:0.18	PLA:0.18
N6G92_RS01000	-	-	-	N6G92_RS01000	CYT:0.69	EXC:0.19	PLA:0.13
N6G92_RS18620	-	-	-	N6G92_RS18620	CYT:0.77	PLA:0.16	EXC:0.07
N6G92_RS13320	-	-	-	N6G92_RS13320	CYT:0.54	PLA:0.31	EXC:0.15
N6G92_RS20270	-	-	-	N6G92_RS20270	CYT:0.6	EXC:0.25	PLA:0.15
N6G92_RS09675	-	-	-	N6G92_RS09675	CYT:0.63	EXC:0.21	PLA:0.16
N6G92_RS15300	-	-	-	N6G92_RS15300	CYT:0.52	PLA:0.29	EXC:0.2
N6G92_RS08680	-	-	-	N6G92_RS08680	CYT:0.69	PLA:0.18	EXC:0.14
N6G92_RS09495	-	-	-	N6G92_RS09495	CYT:0.64	EXC:0.19	PLA:0.17
N6G92_RS19910	-	-	-	N6G92_RS19910	CYT:0.63	PLA:0.24	EXC:0.13
N6G92_RS00520	-	-	-	N6G92_RS00520	CYT:0.71	PLA:0.16	EXC:0.13
N6G92_RS07850	-	-	-	N6G92_RS07850	CYT:0.59	PLA:0.22	EXC:0.19
N6G92_RS10825	-	-	-	N6G92_RS10825	CYT:0.57	PLA:0.22	EXC:0.21
N6G92_RS12945	-	-	-	N6G92_RS12945	CYT:0.66	EXC:0.18	PLA:0.17
N6G92_RS01065	-	-	-	N6G92_RS01065	CYT:0.61	EXC:0.2	PLA:0.18
N6G92_RS20975	-	-	-	N6G92_RS20975	CYT:0.87	PLA:0.1	EXC:0.02
N6G92_RS06605	-	-	-	N6G92_RS06605	CYT:0.53	PLA:0.25	EXC:0.22
N6G92_RS06360	-	-	-	N6G92_RS06360	CYT:0.56	PLA:0.28	EXC:0.16
N6G92_RS12835	-	-	-	N6G92_RS12835	CYT:0.58	EXC:0.25	PLA:0.17
N6G92_RS04235	-	-	-	N6G92_RS04235	CYT:0.5	EXC:0.28	PLA:0.22
N6G92_RS23770	-	-	-	N6G92_RS23770	CYT:0.53	PLA:0.26	EXC:0.21
N6G92_RS15100	-	-	-	N6G92_RS15100	CYT:0.51	EXC:0.26	PLA:0.23
N6G92_RS00940	-	-	-	N6G92_RS00940	CYT:0.64	PLA:0.19	EXC:0.17
N6G92_RS09010	-	-	-	N6G92_RS09010	CYT:0.58	EXC:0.22	PLA:0.2
N6G92_RS02095	-	-	-	N6G92_RS02095	CYT:0.68	PLA:0.19	EXC:0.13
N6G92_RS22775	-	-	-	N6G92_RS22775	CYT:0.59	PLA:0.21	EXC:0.2
N6G92_RS20075	-	-	-	N6G92_RS20075	CYT:0.61	EXC:0.29	PLA:0.1
N6G92_RS14895	-	-	-	N6G92_RS14895	CYT:0.56	PLA:0.23	EXC:0.21
N6G92_RS23835	-	-	-	N6G92_RS23835	CYT:0.63	PLA:0.19	EXC:0.18
N6G92_RS13045	-	-	-	N6G92_RS13045	CYT:0.89	PLA:0.11	EXC:0
N6G92_RS04945	-	-	-	N6G92_RS04945	CYT:0.56	PLA:0.33	EXC:0.12
N6G92_RS13175	-	-	-	N6G92_RS13175	CYT:0.65	EXC:0.18	PLA:0.17
N6G92_RS22155	-	-	-	N6G92_RS22155	CYT:0.72	PLA:0.25	EXC:0.03
N6G92_RS28005	-	-	-	N6G92_RS28005	CYT:0.54	PLA:0.25	EXC:0.21
N6G92_RS20540	-	-	-	N6G92_RS20540	CYT:0.46	PLA:0.36	EXC:0.18
N6G92_RS05365	-	-	-	N6G92_RS05365	CYT:0.49	PLA:0.26	EXC:0.25
N6G92_RS08840	-	-	-	N6G92_RS08840	CYT:0.7	PLA:0.21	EXC:0.1
N6G92_RS18030	-	-	-	N6G92_RS18030	CYT:0.47	EXC:0.43	PLA:0.11
N6G92_RS07595	-	-	-	N6G92_RS07595	CYT:0.63	EXC:0.19	PLA:0.18
N6G92_RS04990	-	-	-	N6G92_RS04990	CYT:0.46	EXC:0.28	PLA:0.26
N6G92_RS07710	-	-	-	N6G92_RS07710	CYT:0.49	PLA:0.31	EXC:0.2
N6G92_RS04120	-	-	-	N6G92_RS04120	CYT:0.55	PLA:0.26	EXC:0.19
N6G92_RS25150	-	-	-	N6G92_RS25150	CYT:0.71	EXC:0.16	PLA:0.14
N6G92_RS01105	-	-	-	N6G92_RS01105	CYT:0.59	PLA:0.21	EXC:0.2
N6G92_RS24545	-	-	-	N6G92_RS24545	CYT:0.59	PLA:0.21	EXC:0.2
N6G92_RS13010	-	-	-	N6G92_RS13010	CYT:0.61	PLA:0.25	EXC:0.14
N6G92_RS08675	-	-	-	N6G92_RS08675	CYT:0.88	PLA:0.12	EXC:0
N6G92_RS12540	-	-	-	N6G92_RS12540	PLA:0.5	CYT:0.5	EXC:0
N6G92_RS19035	-	-	-	N6G92_RS19035	CYT:0.63	PLA:0.19	EXC:0.18
N6G92_RS18150	-	-	-	N6G92_RS18150	CYT:0.58	PLA:0.23	EXC:0.19
N6G92_RS28180	-	-	-	N6G92_RS28180	CYT:0.59	PLA:0.23	EXC:0.18
N6G92_RS11830	-	-	-	N6G92_RS11830	CYT:0.59	PLA:0.21	EXC:0.2
N6G92_RS20985	-	-	-	N6G92_RS20985	CYT:0.63	PLA:0.24	EXC:0.13
N6G92_RS00225	-	-	-	N6G92_RS00225	CYT:0.53	EXC:0.23	PLA:0.23
N6G92_RS14960	-	-	-	N6G92_RS14960	CYT:0.68	EXC:0.2	PLA:0.12
N6G92_RS16330	-	-	-	N6G92_RS16330	CYT:0.53	PLA:0.27	EXC:0.21
N6G92_RS00340	-	-	-	N6G92_RS00340	CYT:0.86	PLA:0.14	EXC:0
N6G92_RS23190	-	-	-	N6G92_RS23190	CYT:0.43	EXC:0.4	PLA:0.17
N6G92_RS17695	-	-	-	N6G92_RS17695	CYT:0.68	EXC:0.19	PLA:0.14
N6G92_RS05360	-	-	-	N6G92_RS05360	CYT:0.62	EXC:0.25	PLA:0.14
N6G92_RS08610	-	-	-	N6G92_RS08610	CYT:0.46	PLA:0.28	EXC:0.26
N6G92_RS25185	-	-	-	N6G92_RS25185	CYT:0.63	PLA:0.19	EXC:0.19
N6G92_RS01865	-	-	-	N6G92_RS01865	CYT:0.41	PLA:0.3	EXC:0.29
N6G92_RS21180	-	-	-	N6G92_RS21180	CYT:0.68	PLA:0.23	EXC:0.09
N6G92_RS13225	-	-	-	N6G92_RS13225	CYT:0.73	EXC:0.14	PLA:0.13
N6G92_RS26395	-	-	-	N6G92_RS26395	CYT:0.55	PLA:0.26	EXC:0.19
N6G92_RS14445	-	-	-	N6G92_RS14445	CYT:0.72	PLA:0.15	EXC:0.13
N6G92_RS14575	-	-	-	N6G92_RS14575	CYT:0.76	EXC:0.14	PLA:0.1
N6G92_RS14255	-	-	-	N6G92_RS14255	CYT:0.63	PLA:0.2	EXC:0.17
N6G92_RS19790	-	-	-	N6G92_RS19790	CYT:0.58	EXC:0.21	PLA:0.21
N6G92_RS00685	-	-	-	N6G92_RS00685	CYT:0.65	PLA:0.22	EXC:0.13
N6G92_RS06815	-	-	-	N6G92_RS06815	CYT:0.72	EXC:0.15	PLA:0.12
N6G92_RS15265	-	-	-	N6G92_RS15265	CYT:0.63	PLA:0.2	EXC:0.16
N6G92_RS03725	-	-	-	N6G92_RS03725	CYT:0.5	EXC:0.27	PLA:0.23
N6G92_RS25300	-	-	-	N6G92_RS25300	CYT:0.81	PLA:0.16	EXC:0.03
N6G92_RS22100	-	-	-	N6G92_RS22100	CYT:0.71	PLA:0.16	EXC:0.13
N6G92_RS25270	-	-	-	N6G92_RS25270	CYT:0.7	EXC:0.15	PLA:0.15
N6G92_RS11610	-	-	-	N6G92_RS11610	CYT:0.73	PLA:0.15	EXC:0.13
N6G92_RS09295	-	-	-	N6G92_RS09295	CYT:0.63	PLA:0.22	EXC:0.15
N6G92_RS27010	-	-	-	N6G92_RS27010	CYT:0.69	PLA:0.16	EXC:0.15
N6G92_RS25010	-	-	-	N6G92_RS25010	CYT:0.72	PLA:0.17	EXC:0.11
N6G92_RS05645	-	-	-	N6G92_RS05645	CYT:0.54	EXC:0.26	PLA:0.19
N6G92_RS20325	-	-	-	N6G92_RS20325	CYT:0.52	EXC:0.25	PLA:0.23
N6G92_RS20860	-	-	-	N6G92_RS20860	CYT:0.64	PLA:0.19	EXC:0.16
N6G92_RS04675	-	-	-	N6G92_RS04675	CYT:0.89	EXC:0.07	PLA:0.04
N6G92_RS16245	-	-	-	N6G92_RS16245	CYT:0.73	PLA:0.24	EXC:0.03
N6G92_RS00040	-	-	-	N6G92_RS00040	CYT:0.4	EXC:0.3	PLA:0.3
N6G92_RS24580	-	-	-	N6G92_RS24580	CYT:0.64	PLA:0.22	EXC:0.14
N6G92_RS09270	-	-	-	N6G92_RS09270	CYT:0.58	EXC:0.28	PLA:0.15
N6G92_RS27325	-	-	-	N6G92_RS27325	CYT:0.65	EXC:0.21	PLA:0.14
N6G92_RS09890	-	-	-	N6G92_RS09890	CYT:0.42	PLA:0.31	EXC:0.27
N6G92_RS22345	-	-	-	N6G92_RS22345	CYT:0.7	PLA:0.16	EXC:0.14
N6G92_RS06725	-	-	-	N6G92_RS06725	CYT:0.48	PLA:0.29	EXC:0.23
N6G92_RS22195	-	-	-	N6G92_RS22195	CYT:0.65	PLA:0.18	EXC:0.16
N6G92_RS20170	-	-	-	N6G92_RS20170	CYT:0.57	PLA:0.24	EXC:0.19
N6G92_RS17410	-	-	-	N6G92_RS17410	CYT:0.51	PLA:0.27	EXC:0.23
N6G92_RS21230	-	-	-	N6G92_RS21230	CYT:0.67	PLA:0.18	EXC:0.15
N6G92_RS18895	-	-	-	N6G92_RS18895	CYT:0.73	EXC:0.15	PLA:0.13
N6G92_RS08035	-	-	-	N6G92_RS08035	CYT:0.58	PLA:0.22	EXC:0.2
N6G92_RS02390	-	-	-	N6G92_RS02390	CYT:0.47	PLA:0.31	EXC:0.22
N6G92_RS21425	-	-	-	N6G92_RS21425	CYT:0.68	PLA:0.18	EXC:0.14
N6G92_RS11640	-	-	-	N6G92_RS11640	CYT:0.85	PLA:0.09	EXC:0.06
N6G92_RS15710	-	-	-	N6G92_RS15710	CYT:0.8	PLA:0.1	EXC:0.1
N6G92_RS18970	-	-	-	N6G92_RS18970	CYT:0.71	PLA:0.15	EXC:0.14
N6G92_RS07680	-	-	-	N6G92_RS07680	CYT:0.57	EXC:0.23	PLA:0.2
N6G92_RS02185	-	-	-	N6G92_RS02185	CYT:0.7	PLA:0.17	EXC:0.13
N6G92_RS24200	-	-	-	N6G92_RS24200	CYT:0.51	PLA:0.28	EXC:0.2
N6G92_RS08650	-	-	-	N6G92_RS08650	CYT:0.56	PLA:0.23	EXC:0.21
N6G92_RS21965	-	-	-	N6G92_RS21965	CYT:0.68	EXC:0.16	PLA:0.15
N6G92_RS02370	-	-	-	N6G92_RS02370	CYT:0.56	EXC:0.23	PLA:0.2
N6G92_RS21700	-	-	-	N6G92_RS21700	CYT:0.57	PLA:0.28	EXC:0.15
N6G92_RS14930	-	-	-	N6G92_RS14930	CYT:0.57	PLA:0.22	EXC:0.21
N6G92_RS16900	-	-	-	N6G92_RS16900	CYT:0.53	EXC:0.26	PLA:0.21
N6G92_RS04240	-	-	-	N6G92_RS04240	CYT:0.65	PLA:0.18	EXC:0.17
N6G92_RS06010	-	-	-	N6G92_RS06010	CYT:0.78	PLA:0.12	EXC:0.1
N6G92_RS20640	-	-	-	N6G92_RS20640	CYT:0.63	EXC:0.2	PLA:0.17
N6G92_RS24475	-	-	-	N6G92_RS24475	CYT:0.55	PLA:0.27	EXC:0.17
N6G92_RS06590	-	-	-	N6G92_RS06590	CYT:0.74	PLA:0.14	EXC:0.12
N6G92_RS01010	-	-	-	N6G92_RS01010	CYT:0.64	PLA:0.22	EXC:0.14
N6G92_RS07125	-	-	-	N6G92_RS07125	CYT:0.65	EXC:0.18	PLA:0.17
N6G92_RS09605	-	-	-	N6G92_RS09605	CYT:0.49	EXC:0.28	PLA:0.24
N6G92_RS20050	-	-	-	N6G92_RS20050	CYT:0.57	EXC:0.32	PLA:0.11
N6G92_RS11130	-	-	-	N6G92_RS11130	CYT:0.5	PLA:0.27	EXC:0.23
N6G92_RS15415	-	-	-	N6G92_RS15415	CYT:0.5	PLA:0.27	EXC:0.23
N6G92_RS11510	-	-	-	N6G92_RS11510	CYT:0.67	PLA:0.17	EXC:0.16
N6G92_RS15165	-	-	-	N6G92_RS15165	CYT:0.87	PLA:0.13	EXC:0
N6G92_RS07410	-	-	-	N6G92_RS07410	CYT:0.72	EXC:0.16	PLA:0.13
N6G92_RS23170	-	-	-	N6G92_RS23170	CYT:0.65	EXC:0.2	PLA:0.15
N6G92_RS14570	-	-	-	N6G92_RS14570	CYT:0.6	PLA:0.2	EXC:0.2
N6G92_RS19560	-	-	-	N6G92_RS19560	CYT:0.57	PLA:0.24	EXC:0.19
N6G92_RS17305	-	-	-	N6G92_RS17305	CYT:0.57	PLA:0.22	EXC:0.2
N6G92_RS10190	-	-	-	N6G92_RS10190	CYT:0.43	PLA:0.41	EXC:0.16
N6G92_RS10500	-	-	-	N6G92_RS10500	CYT:0.47	EXC:0.27	PLA:0.26
N6G92_RS26865	-	-	-	N6G92_RS26865	CYT:0.91	PLA:0.06	EXC:0.03
N6G92_RS29260	-	-	-	N6G92_RS29260	CYT:0.67	PLA:0.18	EXC:0.15
N6G92_RS09375	-	-	-	N6G92_RS09375	CYT:0.61	PLA:0.24	EXC:0.15
N6G92_RS14025	-	-	-	N6G92_RS14025	CYT:0.79	EXC:0.14	PLA:0.07
N6G92_RS09250	-	-	-	N6G92_RS09250	CYT:0.53	EXC:0.24	PLA:0.23
N6G92_RS18935	-	-	-	N6G92_RS18935	CYT:0.69	PLA:0.17	EXC:0.14
N6G92_RS00840	-	-	-	N6G92_RS00840	CYT:0.67	PLA:0.17	EXC:0.16
N6G92_RS20740	-	-	-	N6G92_RS20740	CYT:0.84	PLA:0.09	EXC:0.07
N6G92_RS23235	-	-	-	N6G92_RS23235	CYT:0.54	EXC:0.24	PLA:0.21
N6G92_RS29295	-	-	-	N6G92_RS29295	CYT:0.85	PLA:0.08	EXC:0.07
N6G92_RS23400	-	-	-	N6G92_RS23400	CYT:0.65	EXC:0.21	PLA:0.14
N6G92_RS17815	-	-	-	N6G92_RS17815	CYT:0.56	PLA:0.27	EXC:0.17
N6G92_RS13155	-	-	-	N6G92_RS13155	CYT:0.63	EXC:0.21	PLA:0.16
N6G92_RS08400	-	-	-	N6G92_RS08400	CYT:0.7	PLA:0.15	EXC:0.15
N6G92_RS09490	-	-	-	N6G92_RS09490	CYT:0.62	PLA:0.21	EXC:0.16
N6G92_RS14380	-	-	-	N6G92_RS14380	CYT:0.8	PLA:0.1	EXC:0.1
N6G92_RS10545	-	-	-	N6G92_RS10545	CYT:0.65	PLA:0.2	EXC:0.16
N6G92_RS07810	-	-	-	N6G92_RS07810	CYT:0.58	PLA:0.22	EXC:0.2
N6G92_RS18735	-	-	-	N6G92_RS18735	CYT:0.52	EXC:0.26	PLA:0.22
N6G92_RS13705	-	-	-	N6G92_RS13705	CYT:0.57	PLA:0.23	EXC:0.2
N6G92_RS09115	-	-	-	N6G92_RS09115	CYT:0.56	EXC:0.25	PLA:0.18
N6G92_RS05840	-	-	-	N6G92_RS05840	CYT:0.42	EXC:0.31	PLA:0.27
N6G92_RS19785	-	-	-	N6G92_RS19785	CYT:0.48	PLA:0.27	EXC:0.26
N6G92_RS01315	-	-	-	N6G92_RS01315	CYT:0.59	PLA:0.22	EXC:0.2
N6G92_RS19725	-	-	-	N6G92_RS19725	CYT:0.65	PLA:0.2	EXC:0.15
N6G92_RS19495	-	-	-	N6G92_RS19495	CYT:0.57	EXC:0.25	PLA:0.18
N6G92_RS24225	-	-	-	N6G92_RS24225	CYT:0.58	PLA:0.22	EXC:0.21
N6G92_RS08695	-	-	-	N6G92_RS08695	CYT:0.73	PLA:0.15	EXC:0.12
N6G92_RS01645	-	-	-	N6G92_RS01645	CYT:0.48	EXC:0.28	PLA:0.25
N6G92_RS13050	-	-	-	N6G92_RS13050	CYT:0.71	PLA:0.17	EXC:0.12
N6G92_RS07540	-	-	-	N6G92_RS07540	CYT:0.62	PLA:0.19	EXC:0.19
N6G92_RS21375	-	-	-	N6G92_RS21375	CYT:0.57	PLA:0.24	EXC:0.19
N6G92_RS10315	-	-	-	N6G92_RS10315	CYT:0.69	EXC:0.18	PLA:0.13
N6G92_RS15760	-	-	-	N6G92_RS15760	CYT:0.54	EXC:0.24	PLA:0.22
N6G92_RS25415	-	-	-	N6G92_RS25415	CYT:0.58	PLA:0.23	EXC:0.19
N6G92_RS21495	-	-	-	N6G92_RS21495	CYT:0.9	PLA:0.1	EXC:0
N6G92_RS18130	-	-	-	N6G92_RS18130	CYT:0.73	EXC:0.16	PLA:0.11
N6G92_RS05610	-	-	-	N6G92_RS05610	CYT:0.53	PLA:0.25	EXC:0.23
N6G92_RS10525	-	-	-	N6G92_RS10525	CYT:0.6	PLA:0.21	EXC:0.19
N6G92_RS21430	-	-	-	N6G92_RS21430	CYT:0.71	EXC:0.22	PLA:0.06
N6G92_RS19720	-	-	-	N6G92_RS19720	CYT:0.46	PLA:0.34	EXC:0.2
N6G92_RS08940	-	-	-	N6G92_RS08940	CYT:0.72	PLA:0.16	EXC:0.12
N6G92_RS00315	-	-	-	N6G92_RS00315	CYT:0.61	EXC:0.2	PLA:0.19
N6G92_RS05565	-	-	-	N6G92_RS05565	CYT:0.5	EXC:0.26	PLA:0.25
N6G92_RS07485	-	-	-	N6G92_RS07485	CYT:0.53	PLA:0.25	EXC:0.22
N6G92_RS01450	-	-	-	N6G92_RS01450	CYT:0.68	EXC:0.16	PLA:0.15
N6G92_RS12745	-	-	-	N6G92_RS12745	CYT:0.36	EXC:0.33	PLA:0.31
N6G92_RS19155	-	-	-	N6G92_RS19155	CYT:0.56	PLA:0.23	EXC:0.21
N6G92_RS27610	-	-	-	N6G92_RS27610	CYT:0.51	EXC:0.25	PLA:0.23
N6G92_RS04325	-	-	-	N6G92_RS04325	CYT:0.61	EXC:0.2	PLA:0.19
N6G92_RS06200	-	-	-	N6G92_RS06200	CYT:0.6	EXC:0.21	PLA:0.19
N6G92_RS05690	-	-	-	N6G92_RS05690	CYT:0.59	EXC:0.21	PLA:0.2
N6G92_RS23095	-	-	-	N6G92_RS23095	CYT:0.61	PLA:0.2	EXC:0.19
N6G92_RS16760	-	-	-	N6G92_RS16760	CYT:0.46	PLA:0.3	EXC:0.24
N6G92_RS11780	-	-	-	N6G92_RS11780	CYT:0.62	PLA:0.38	EXC:0
N6G92_RS03305	-	-	-	N6G92_RS03305	CYT:0.67	PLA:0.2	EXC:0.13
N6G92_RS15660	-	-	-	N6G92_RS15660	CYT:0.72	EXC:0.16	PLA:0.13
N6G92_RS09895	-	-	-	N6G92_RS09895	CYT:0.59	PLA:0.25	EXC:0.16
N6G92_RS11715	-	-	-	N6G92_RS11715	CYT:0.6	PLA:0.26	EXC:0.14
N6G92_RS19435	-	-	-	N6G92_RS19435	CYT:0.55	PLA:0.24	EXC:0.21
N6G92_RS17905	-	-	-	N6G92_RS17905	CYT:0.77	PLA:0.17	EXC:0.05
N6G92_RS25815	-	-	-	N6G92_RS25815	CYT:0.6	EXC:0.2	PLA:0.2
N6G92_RS01395	-	-	-	N6G92_RS01395	CYT:0.58	PLA:0.21	EXC:0.21
N6G92_RS15800	-	-	-	N6G92_RS15800	CYT:0.78	EXC:0.11	PLA:0.1
N6G92_RS19005	-	-	-	N6G92_RS19005	CYT:0.57	PLA:0.23	EXC:0.2
N6G92_RS26600	-	-	-	N6G92_RS26600	CYT:0.85	PLA:0.12	EXC:0.04
N6G92_RS18000	-	-	-	N6G92_RS18000	CYT:0.9	PLA:0.1	EXC:0
N6G92_RS04435	-	-	-	N6G92_RS04435	CYT:0.53	EXC:0.24	PLA:0.23
N6G92_RS17015	-	-	-	N6G92_RS17015	CYT:0.65	PLA:0.35	EXC:0
N6G92_RS11015	-	-	-	N6G92_RS11015	CYT:0.56	PLA:0.25	EXC:0.19
N6G92_RS01160	-	-	-	N6G92_RS01160	CYT:0.78	EXC:0.11	PLA:0.11
N6G92_RS02450	-	-	-	N6G92_RS02450	CYT:0.65	PLA:0.23	EXC:0.12
N6G92_RS18645	-	-	-	N6G92_RS18645	CYT:0.57	EXC:0.23	PLA:0.2
N6G92_RS18655	-	-	-	N6G92_RS18655	CYT:0.54	PLA:0.27	EXC:0.19
N6G92_RS27290	-	-	-	N6G92_RS27290	CYT:0.49	PLA:0.3	EXC:0.21
N6G92_RS02575	-	-	-	N6G92_RS02575	CYT:0.66	PLA:0.19	EXC:0.15
N6G92_RS10755	-	-	-	N6G92_RS10755	CYT:0.67	EXC:0.2	PLA:0.13
N6G92_RS02850	-	-	-	N6G92_RS02850	CYT:0.61	EXC:0.22	PLA:0.17
N6G92_RS02240	-	-	-	N6G92_RS02240	CYT:0.53	PLA:0.24	EXC:0.23
N6G92_RS16720	-	-	-	N6G92_RS16720	CYT:0.62	EXC:0.2	PLA:0.18
N6G92_RS10070	-	-	-	N6G92_RS10070	CYT:0.4	PLA:0.31	EXC:0.29
N6G92_RS06965	-	-	-	N6G92_RS06965	CYT:0.54	PLA:0.26	EXC:0.21
N6G92_RS15075	-	-	-	N6G92_RS15075	CYT:0.49	PLA:0.26	EXC:0.25
N6G92_RS00980	-	-	-	N6G92_RS00980	CYT:0.84	EXC:0.08	PLA:0.08
N6G92_RS21760	-	-	-	N6G92_RS21760	CYT:0.91	PLA:0.09	EXC:0
N6G92_RS05375	-	-	-	N6G92_RS05375	CYT:0.46	EXC:0.35	PLA:0.19
N6G92_RS07980	-	-	-	N6G92_RS07980	CYT:0.66	PLA:0.23	EXC:0.11
N6G92_RS18075	-	-	-	N6G92_RS18075	CYT:0.7	PLA:0.16	EXC:0.14
N6G92_RS28275	-	-	-	N6G92_RS28275	CYT:0.68	EXC:0.18	PLA:0.14
N6G92_RS05670	-	-	-	N6G92_RS05670	CYT:0.68	PLA:0.19	EXC:0.14
N6G92_RS23550	-	-	-	N6G92_RS23550	CYT:0.64	PLA:0.2	EXC:0.16
N6G92_RS24000	-	-	-	N6G92_RS24000	CYT:0.6	EXC:0.22	PLA:0.18
N6G92_RS27890	-	-	-	N6G92_RS27890	CYT:0.6	PLA:0.24	EXC:0.15
N6G92_RS03365	-	-	-	N6G92_RS03365	CYT:0.5	EXC:0.28	PLA:0.22
N6G92_RS10465	-	-	-	N6G92_RS10465	CYT:0.7	PLA:0.2	EXC:0.09
N6G92_RS24480	-	-	-	N6G92_RS24480	CYT:0.72	PLA:0.16	EXC:0.12
N6G92_RS24840	-	-	-	N6G92_RS24840	CYT:0.62	PLA:0.21	EXC:0.17
N6G92_RS03005	-	-	-	N6G92_RS03005	CYT:0.59	PLA:0.22	EXC:0.19
N6G92_RS16910	-	-	-	N6G92_RS16910	CYT:0.64	PLA:0.19	EXC:0.17
N6G92_RS09175	-	-	-	N6G92_RS09175	CYT:0.56	PLA:0.23	EXC:0.21
N6G92_RS15475	-	-	-	N6G92_RS15475	CYT:0.71	PLA:0.17	EXC:0.13
N6G92_RS25435	-	-	-	N6G92_RS25435	CYT:0.68	PLA:0.17	EXC:0.15
N6G92_RS29500	-	-	-	N6G92_RS29500	CYT:0.68	EXC:0.21	PLA:0.11
N6G92_RS24725	-	-	-	N6G92_RS24725	CYT:0.65	EXC:0.18	PLA:0.17
N6G92_RS05250	-	-	-	N6G92_RS05250	CYT:0.6	PLA:0.21	EXC:0.19
N6G92_RS11305	-	-	-	N6G92_RS11305	CYT:0.6	PLA:0.21	EXC:0.19
N6G92_RS15585	-	-	-	N6G92_RS15585	CYT:0.57	PLA:0.26	EXC:0.17
N6G92_RS05055	-	-	-	N6G92_RS05055	CYT:0.72	EXC:0.17	PLA:0.11
N6G92_RS07835	-	-	-	N6G92_RS07835	CYT:0.59	EXC:0.23	PLA:0.18
N6G92_RS20135	-	-	-	N6G92_RS20135	CYT:0.59	PLA:0.28	EXC:0.13
N6G92_RS20970	-	-	-	N6G92_RS20970	CYT:0.74	PLA:0.14	EXC:0.12
N6G92_RS09500	-	-	-	N6G92_RS09500	CYT:0.66	PLA:0.18	EXC:0.16
N6G92_RS01555	-	-	-	N6G92_RS01555	CYT:0.57	PLA:0.23	EXC:0.2
N6G92_RS20965	-	-	-	N6G92_RS20965	CYT:0.84	EXC:0.09	PLA:0.07
N6G92_RS26575	-	-	-	N6G92_RS26575	CYT:0.63	PLA:0.22	EXC:0.15
N6G92_RS03415	-	-	-	N6G92_RS03415	CYT:0.5	PLA:0.32	EXC:0.18
N6G92_RS03025	-	-	-	N6G92_RS03025	CYT:0.61	EXC:0.23	PLA:0.16
N6G92_RS23820	-	-	-	N6G92_RS23820	CYT:0.55	PLA:0.24	EXC:0.21
N6G92_RS20245	-	-	-	N6G92_RS20245	CYT:0.63	PLA:0.23	EXC:0.15
N6G92_RS15980	-	-	-	N6G92_RS15980	CYT:0.64	PLA:0.18	EXC:0.18
N6G92_RS19860	-	-	-	N6G92_RS19860	CYT:0.67	PLA:0.19	EXC:0.15
N6G92_RS20315	-	-	-	N6G92_RS20315	CYT:0.55	PLA:0.24	EXC:0.21
N6G92_RS14115	-	-	-	N6G92_RS14115	CYT:0.56	EXC:0.24	PLA:0.2
N6G92_RS01180	-	-	-	N6G92_RS01180	CYT:0.72	EXC:0.15	PLA:0.13
N6G92_RS17985	-	-	-	N6G92_RS17985	CYT:0.72	PLA:0.18	EXC:0.11
N6G92_RS25175	-	-	-	N6G92_RS25175	CYT:0.58	PLA:0.25	EXC:0.17
N6G92_RS06060	-	-	-	N6G92_RS06060	CYT:0.63	PLA:0.28	EXC:0.09
N6G92_RS29420	-	-	-	N6G92_RS29420	CYT:0.61	PLA:0.23	EXC:0.16
N6G92_RS12345	-	-	-	N6G92_RS12345	CYT:0.48	EXC:0.26	PLA:0.26
N6G92_RS14500	-	-	-	N6G92_RS14500	CYT:0.65	PLA:0.18	EXC:0.17
N6G92_RS17385	-	-	-	N6G92_RS17385	CYT:0.69	PLA:0.15	EXC:0.15
N6G92_RS15095	-	-	-	N6G92_RS15095	CYT:0.64	PLA:0.2	EXC:0.16
N6G92_RS00855	-	-	-	N6G92_RS00855	CYT:0.54	PLA:0.25	EXC:0.21
N6G92_RS21220	-	-	-	N6G92_RS21220	CYT:0.72	EXC:0.17	PLA:0.11
N6G92_RS15715	-	-	-	N6G92_RS15715	CYT:0.91	PLA:0.05	EXC:0.04
N6G92_RS25495	-	-	-	N6G92_RS25495	CYT:0.59	EXC:0.24	PLA:0.17
N6G92_RS28835	-	-	-	N6G92_RS28835	CYT:0.65	EXC:0.19	PLA:0.17
N6G92_RS02815	-	-	-	N6G92_RS02815	CYT:0.52	EXC:0.24	PLA:0.23
N6G92_RS10245	-	-	-	N6G92_RS10245	CYT:0.63	PLA:0.19	EXC:0.18
N6G92_RS27645	-	-	-	N6G92_RS27645	CYT:0.74	PLA:0.15	EXC:0.11
N6G92_RS12070	-	-	-	N6G92_RS12070	CYT:0.67	PLA:0.21	EXC:0.12
N6G92_RS21940	-	-	-	N6G92_RS21940	CYT:0.62	PLA:0.19	EXC:0.18
N6G92_RS16875	-	-	-	N6G92_RS16875	CYT:0.57	EXC:0.23	PLA:0.2
N6G92_RS10770	-	-	-	N6G92_RS10770	CYT:0.58	PLA:0.23	EXC:0.19
N6G92_RS21005	-	-	-	N6G92_RS21005	CYT:0.93	PLA:0.07	EXC:0
N6G92_RS16435	-	-	-	N6G92_RS16435	CYT:0.74	PLA:0.17	EXC:0.09
N6G92_RS21900	-	-	-	N6G92_RS21900	CYT:0.75	EXC:0.15	PLA:0.1
N6G92_RS16705	-	-	-	N6G92_RS16705	CYT:0.53	EXC:0.27	PLA:0.2
N6G92_RS10975	-	-	-	N6G92_RS10975	CYT:0.65	PLA:0.18	EXC:0.17
N6G92_RS19120	-	-	-	N6G92_RS19120	CYT:0.66	EXC:0.21	PLA:0.13
N6G92_RS13120	-	-	-	N6G92_RS13120	CYT:0.56	PLA:0.23	EXC:0.22
N6G92_RS24780	-	-	-	N6G92_RS24780	CYT:0.53	PLA:0.26	EXC:0.21
N6G92_RS10560	-	-	-	N6G92_RS10560	CYT:0.61	EXC:0.22	PLA:0.17
N6G92_RS18145	-	-	-	N6G92_RS18145	CYT:0.61	PLA:0.2	EXC:0.19
N6G92_RS14950	-	-	-	N6G92_RS14950	CYT:0.54	EXC:0.24	PLA:0.23
N6G92_RS09235	-	-	-	N6G92_RS09235	CYT:0.57	EXC:0.22	PLA:0.21
N6G92_RS11580	-	-	-	N6G92_RS11580	CYT:0.44	PLA:0.29	EXC:0.27
N6G92_RS19470	-	-	-	N6G92_RS19470	CYT:0.66	PLA:0.17	EXC:0.17
N6G92_RS10670	-	-	-	N6G92_RS10670	CYT:0.52	EXC:0.25	PLA:0.22
N6G92_RS17875	-	-	-	N6G92_RS17875	CYT:0.71	EXC:0.16	PLA:0.13
N6G92_RS09180	-	-	-	N6G92_RS09180	CYT:0.44	EXC:0.29	PLA:0.26
N6G92_RS13460	-	-	-	N6G92_RS13460	CYT:0.69	PLA:0.23	EXC:0.08
N6G92_RS14655	-	-	-	N6G92_RS14655	CYT:0.57	EXC:0.24	PLA:0.19
N6G92_RS27135	-	-	-	N6G92_RS27135	CYT:0.64	PLA:0.21	EXC:0.14
N6G92_RS17850	-	-	-	N6G92_RS17850	CYT:0.59	EXC:0.21	PLA:0.2
N6G92_RS11590	-	-	-	N6G92_RS11590	CYT:0.47	EXC:0.31	PLA:0.21
N6G92_RS26210	-	-	-	N6G92_RS26210	CYT:0.56	EXC:0.23	PLA:0.21
N6G92_RS22540	-	-	-	N6G92_RS22540	CYT:0.69	EXC:0.16	PLA:0.15
N6G92_RS24740	-	-	-	N6G92_RS24740	CYT:0.47	PLA:0.32	EXC:0.21
N6G92_RS12940	-	-	-	N6G92_RS12940	CYT:0.61	EXC:0.2	PLA:0.19
N6G92_RS05115	-	-	-	N6G92_RS05115	CYT:0.59	PLA:0.21	EXC:0.2
N6G92_RS05425	-	-	-	N6G92_RS05425	CYT:0.48	EXC:0.28	PLA:0.24
N6G92_RS19975	-	-	-	N6G92_RS19975	CYT:0.45	PLA:0.3	EXC:0.24
N6G92_RS08595	-	-	-	N6G92_RS08595	CYT:0.52	PLA:0.25	EXC:0.23
N6G92_RS06925	-	-	-	N6G92_RS06925	CYT:0.81	EXC:0.1	PLA:0.1
N6G92_RS14580	-	-	-	N6G92_RS14580	CYT:0.47	EXC:0.26	PLA:0.26
N6G92_RS08225	-	-	-	N6G92_RS08225	CYT:0.69	PLA:0.31	EXC:0
N6G92_RS04930	-	-	-	N6G92_RS04930	CYT:0.63	PLA:0.21	EXC:0.16
N6G92_RS11140	-	-	-	N6G92_RS11140	CYT:0.58	EXC:0.23	PLA:0.19
N6G92_RS02780	-	-	-	N6G92_RS02780	CYT:0.67	PLA:0.17	EXC:0.16
N6G92_RS10520	-	-	-	N6G92_RS10520	CYT:0.5	EXC:0.3	PLA:0.2
N6G92_RS08615	-	-	-	N6G92_RS08615	CYT:0.59	EXC:0.23	PLA:0.18
N6G92_RS15220	-	-	-	N6G92_RS15220	CYT:0.86	PLA:0.08	EXC:0.07
N6G92_RS25115	-	-	-	N6G92_RS25115	CYT:0.76	PLA:0.13	EXC:0.11
N6G92_RS13905	-	-	-	N6G92_RS13905	CYT:0.58	PLA:0.23	EXC:0.19
N6G92_RS12790	-	-	-	N6G92_RS12790	CYT:0.57	EXC:0.23	PLA:0.2
N6G92_RS08590	-	-	-	N6G92_RS08590	CYT:0.84	PLA:0.13	EXC:0.03
N6G92_RS28330	-	-	-	N6G92_RS28330	CYT:0.8	EXC:0.11	PLA:0.09
N6G92_RS17040	-	-	-	N6G92_RS17040	CYT:0.63	EXC:0.19	PLA:0.18
N6G92_RS04695	-	-	-	N6G92_RS04695	CYT:0.67	EXC:0.19	PLA:0.15
N6G92_RS21045	-	-	-	N6G92_RS21045	CYT:0.59	EXC:0.22	PLA:0.19
N6G92_RS18770	-	-	-	N6G92_RS18770	CYT:0.63	PLA:0.21	EXC:0.16
N6G92_RS11680	-	-	-	N6G92_RS11680	CYT:0.78	EXC:0.11	PLA:0.11
N6G92_RS01845	-	-	-	N6G92_RS01845	CYT:0.58	PLA:0.25	EXC:0.17
N6G92_RS24260	-	-	-	N6G92_RS24260	CYT:0.5	EXC:0.27	PLA:0.22
N6G92_RS05255	-	-	-	N6G92_RS05255	CYT:0.71	PLA:0.18	EXC:0.1
N6G92_RS02705	-	-	-	N6G92_RS02705	CYT:0.61	PLA:0.21	EXC:0.18
N6G92_RS13115	-	-	-	N6G92_RS13115	CYT:0.58	EXC:0.23	PLA:0.2
N6G92_RS20240	-	-	-	N6G92_RS20240	CYT:0.41	EXC:0.32	PLA:0.27
N6G92_RS18950	-	-	-	N6G92_RS18950	CYT:0.56	EXC:0.23	PLA:0.22
N6G92_RS16205	-	-	-	N6G92_RS16205	CYT:0.91	PLA:0.09	EXC:0
N6G92_RS08505	-	-	-	N6G92_RS08505	CYT:0.58	PLA:0.23	EXC:0.2
N6G92_RS19510	-	-	-	N6G92_RS19510	CYT:0.55	EXC:0.27	PLA:0.19
N6G92_RS06700	-	-	-	N6G92_RS06700	CYT:0.74	EXC:0.16	PLA:0.1
N6G92_RS06485	-	-	-	N6G92_RS06485	CYT:0.53	PLA:0.23	EXC:0.23
N6G92_RS16455	-	-	-	N6G92_RS16455	CYT:0.63	PLA:0.2	EXC:0.17
N6G92_RS12795	-	-	-	N6G92_RS12795	CYT:0.6	PLA:0.21	EXC:0.19
N6G92_RS04225	-	-	-	N6G92_RS04225	CYT:0.62	PLA:0.21	EXC:0.17
N6G92_RS09040	-	-	-	N6G92_RS09040	CYT:0.54	PLA:0.25	EXC:0.21
N6G92_RS22645	-	-	-	N6G92_RS22645	CYT:0.63	PLA:0.27	EXC:0.1
N6G92_RS18595	-	-	-	N6G92_RS18595	CYT:0.57	PLA:0.24	EXC:0.19
N6G92_RS28150	-	-	-	N6G92_RS28150	CYT:0.63	EXC:0.21	PLA:0.16
N6G92_RS23120	-	-	-	N6G92_RS23120	CYT:0.56	PLA:0.25	EXC:0.2
N6G92_RS24895	-	-	-	N6G92_RS24895	CYT:0.56	PLA:0.25	EXC:0.19
N6G92_RS02570	-	-	-	N6G92_RS02570	CYT:0.57	PLA:0.23	EXC:0.2
N6G92_RS21865	-	-	-	N6G92_RS21865	CYT:0.62	PLA:0.2	EXC:0.18
N6G92_RS09580	-	-	-	N6G92_RS09580	CYT:0.56	EXC:0.29	PLA:0.15
N6G92_RS03295	-	-	-	N6G92_RS03295	CYT:0.72	PLA:0.19	EXC:0.09
N6G92_RS11120	-	-	-	N6G92_RS11120	CYT:0.9	EXC:0.05	PLA:0.05
N6G92_RS20955	-	-	-	N6G92_RS20955	CYT:0.51	PLA:0.27	EXC:0.22
N6G92_RS19100	-	-	-	N6G92_RS19100	CYT:0.58	PLA:0.21	EXC:0.21
N6G92_RS21095	-	-	-	N6G92_RS21095	CYT:0.62	EXC:0.21	PLA:0.17
N6G92_RS12115	-	-	-	N6G92_RS12115	CYT:0.42	EXC:0.32	PLA:0.27
N6G92_RS21020	-	-	-	N6G92_RS21020	CYT:0.65	EXC:0.18	PLA:0.17
N6G92_RS17600	-	-	-	N6G92_RS17600	CYT:0.54	PLA:0.25	EXC:0.21
N6G92_RS11300	-	-	-	N6G92_RS11300	CYT:0.87	PLA:0.09	EXC:0.04
N6G92_RS07035	-	-	-	N6G92_RS07035	CYT:0.54	PLA:0.27	EXC:0.19
N6G92_RS22240	-	-	-	N6G92_RS22240	CYT:0.66	PLA:0.18	EXC:0.16
N6G92_RS07420	-	-	-	N6G92_RS07420	CYT:0.45	PLA:0.3	EXC:0.25
N6G92_RS23950	-	-	-	N6G92_RS23950	CYT:0.67	EXC:0.17	PLA:0.16
N6G92_RS19875	-	-	-	N6G92_RS19875	CYT:0.7	EXC:0.18	PLA:0.13
N6G92_RS02640	-	-	-	N6G92_RS02640	CYT:0.82	EXC:0.14	PLA:0.05
N6G92_RS11085	-	-	-	N6G92_RS11085	CYT:0.6	PLA:0.22	EXC:0.18
N6G92_RS17845	-	-	-	N6G92_RS17845	CYT:0.63	PLA:0.2	EXC:0.16
N6G92_RS27545	-	-	-	N6G92_RS27545	CYT:0.69	EXC:0.17	PLA:0.15
N6G92_RS04395	-	-	-	N6G92_RS04395	CYT:0.57	EXC:0.23	PLA:0.21
N6G92_RS21455	-	-	-	N6G92_RS21455	CYT:0.65	PLA:0.19	EXC:0.16
N6G92_RS16590	-	-	-	N6G92_RS16590	CYT:0.84	EXC:0.09	PLA:0.07
N6G92_RS18095	-	-	-	N6G92_RS18095	CYT:0.72	PLA:0.15	EXC:0.13
N6G92_RS24935	-	-	-	N6G92_RS24935	CYT:0.54	PLA:0.24	EXC:0.22
N6G92_RS08160	-	-	-	N6G92_RS08160	CYT:0.49	PLA:0.3	EXC:0.21
N6G92_RS04855	-	-	-	N6G92_RS04855	CYT:0.66	EXC:0.19	PLA:0.14
N6G92_RS15145	-	-	-	N6G92_RS15145	CYT:0.61	PLA:0.2	EXC:0.19
N6G92_RS01080	-	-	-	N6G92_RS01080	CYT:0.45	EXC:0.29	PLA:0.26
N6G92_RS09740	-	-	-	N6G92_RS09740	CYT:0.59	PLA:0.25	EXC:0.16
N6G92_RS23615	-	-	-	N6G92_RS23615	CYT:0.4	EXC:0.3	PLA:0.29
N6G92_RS09545	-	-	-	N6G92_RS09545	CYT:0.85	PLA:0.08	EXC:0.07
N6G92_RS24605	-	-	-	N6G92_RS24605	CYT:0.45	EXC:0.28	PLA:0.26
N6G92_RS22390	-	-	-	N6G92_RS22390	CYT:0.5	EXC:0.26	PLA:0.24
N6G92_RS08405	-	-	-	N6G92_RS08405	CYT:0.83	PLA:0.17	EXC:0
N6G92_RS26940	-	-	-	N6G92_RS26940	CYT:0.54	EXC:0.23	PLA:0.23
N6G92_RS10195	-	-	-	N6G92_RS10195	CYT:0.66	PLA:0.24	EXC:0.1
N6G92_RS06490	-	-	-	N6G92_RS06490	CYT:0.8	EXC:0.14	PLA:0.06
N6G92_RS13000	-	-	-	N6G92_RS13000	CYT:0.63	PLA:0.2	EXC:0.17
N6G92_RS07945	-	-	-	N6G92_RS07945	CYT:0.66	PLA:0.2	EXC:0.14
N6G92_RS07895	-	-	-	N6G92_RS07895	CYT:0.54	PLA:0.24	EXC:0.22
N6G92_RS22225	-	-	-	N6G92_RS22225	CYT:0.74	PLA:0.18	EXC:0.08
N6G92_RS27665	-	-	-	N6G92_RS27665	CYT:0.51	PLA:0.27	EXC:0.22
N6G92_RS11630	-	-	-	N6G92_RS11630	CYT:0.54	EXC:0.23	PLA:0.22
N6G92_RS17650	-	-	-	N6G92_RS17650	CYT:0.61	PLA:0.25	EXC:0.13
N6G92_RS04615	-	-	-	N6G92_RS04615	CYT:0.49	PLA:0.33	EXC:0.18
N6G92_RS07605	-	-	-	N6G92_RS07605	CYT:0.91	PLA:0.05	EXC:0.05
N6G92_RS17660	-	-	-	N6G92_RS17660	CYT:0.62	PLA:0.19	EXC:0.19
N6G92_RS21040	-	-	-	N6G92_RS21040	CYT:0.54	PLA:0.24	EXC:0.22
N6G92_RS21000	-	-	-	N6G92_RS21000	CYT:0.52	EXC:0.28	PLA:0.2
N6G92_RS20510	-	-	-	N6G92_RS20510	CYT:0.59	EXC:0.22	PLA:0.19
N6G92_RS21140	-	-	-	N6G92_RS21140	CYT:0.93	PLA:0.07	EXC:0
N6G92_RS04960	-	-	-	N6G92_RS04960	CYT:0.54	PLA:0.28	EXC:0.17
N6G92_RS19345	-	-	-	N6G92_RS19345	CYT:0.61	PLA:0.21	EXC:0.19
N6G92_RS09745	-	-	-	N6G92_RS09745	CYT:0.62	PLA:0.25	EXC:0.12
N6G92_RS22040	-	-	-	N6G92_RS22040	CYT:0.95	PLA:0.05	EXC:0
N6G92_RS26120	-	-	-	N6G92_RS26120	CYT:0.59	PLA:0.21	EXC:0.2
N6G92_RS13885	-	-	-	N6G92_RS13885	CYT:0.51	PLA:0.26	EXC:0.23
N6G92_RS14250	-	-	-	N6G92_RS14250	CYT:0.58	PLA:0.22	EXC:0.21
N6G92_RS01545	-	-	-	N6G92_RS01545	CYT:0.43	PLA:0.31	EXC:0.27
N6G92_RS10700	-	-	-	N6G92_RS10700	CYT:0.55	EXC:0.24	PLA:0.21
N6G92_RS21270	-	-	-	N6G92_RS21270	CYT:0.52	PLA:0.24	EXC:0.24
N6G92_RS26900	-	-	-	N6G92_RS26900	CYT:0.64	PLA:0.2	EXC:0.16
N6G92_RS20255	-	-	-	N6G92_RS20255	CYT:0.63	EXC:0.2	PLA:0.17
N6G92_RS07450	-	-	-	N6G92_RS07450	CYT:0.6	PLA:0.24	EXC:0.16
N6G92_RS26780	-	-	-	N6G92_RS26780	CYT:0.51	PLA:0.27	EXC:0.22
N6G92_RS11170	-	-	-	N6G92_RS11170	CYT:0.68	EXC:0.17	PLA:0.14
N6G92_RS20910	-	-	-	N6G92_RS20910	CYT:0.63	PLA:0.2	EXC:0.17
N6G92_RS07155	-	-	-	N6G92_RS07155	CYT:0.69	PLA:0.2	EXC:0.12
N6G92_RS13190	-	-	-	N6G92_RS13190	CYT:0.79	PLA:0.15	EXC:0.06
N6G92_RS04250	-	-	-	N6G92_RS04250	CYT:0.68	EXC:0.16	PLA:0.16
N6G92_RS17380	-	-	-	N6G92_RS17380	CYT:0.57	EXC:0.22	PLA:0.21
N6G92_RS23610	-	-	-	N6G92_RS23610	CYT:0.57	PLA:0.23	EXC:0.2
N6G92_RS23585	-	-	-	N6G92_RS23585	CYT:0.59	PLA:0.22	EXC:0.2
N6G92_RS22505	-	-	-	N6G92_RS22505	CYT:0.86	EXC:0.07	PLA:0.06
N6G92_RS24845	-	-	-	N6G92_RS24845	CYT:0.74	PLA:0.16	EXC:0.1
N6G92_RS22190	-	-	-	N6G92_RS22190	CYT:0.52	EXC:0.29	PLA:0.19
N6G92_RS14150	-	-	-	N6G92_RS14150	CYT:0.55	PLA:0.23	EXC:0.22
N6G92_RS14285	-	-	-	N6G92_RS14285	CYT:0.96	EXC:0.02	PLA:0.02
N6G92_RS17285	-	-	-	N6G92_RS17285	CYT:0.49	EXC:0.26	PLA:0.25
N6G92_RS26945	-	-	-	N6G92_RS26945	CYT:0.58	EXC:0.22	PLA:0.2
N6G92_RS07640	-	-	-	N6G92_RS07640	CYT:0.52	PLA:0.27	EXC:0.21
N6G92_RS18040	-	-	-	N6G92_RS18040	CYT:0.44	EXC:0.29	PLA:0.27
N6G92_RS03590	-	-	-	N6G92_RS03590	CYT:0.61	EXC:0.27	PLA:0.12
N6G92_RS12140	-	-	-	N6G92_RS12140	CYT:0.53	EXC:0.23	PLA:0.23
N6G92_RS04720	-	-	-	N6G92_RS04720	CYT:0.53	EXC:0.24	PLA:0.23
N6G92_RS13785	-	-	-	N6G92_RS13785	CYT:0.75	EXC:0.13	PLA:0.12
N6G92_RS19575	-	-	-	N6G92_RS19575	CYT:0.55	PLA:0.26	EXC:0.19
N6G92_RS10080	-	-	-	N6G92_RS10080	CYT:0.52	PLA:0.26	EXC:0.22
N6G92_RS14345	-	-	-	N6G92_RS14345	CYT:0.7	PLA:0.17	EXC:0.13
N6G92_RS03235	-	-	-	N6G92_RS03235	CYT:0.82	EXC:0.09	PLA:0.09
N6G92_RS26645	-	-	-	N6G92_RS26645	CYT:0.62	PLA:0.22	EXC:0.16
N6G92_RS15590	-	-	-	N6G92_RS15590	CYT:0.64	PLA:0.19	EXC:0.16
N6G92_RS19700	-	-	-	N6G92_RS19700	CYT:0.67	PLA:0.19	EXC:0.14
N6G92_RS15775	-	-	-	N6G92_RS15775	CYT:0.65	EXC:0.18	PLA:0.17
N6G92_RS02100	-	-	-	N6G92_RS02100	CYT:0.69	PLA:0.19	EXC:0.12
N6G92_RS28085	-	-	-	N6G92_RS28085	CYT:0.72	PLA:0.14	EXC:0.14
N6G92_RS21740	-	-	-	N6G92_RS21740	CYT:0.57	PLA:0.25	EXC:0.18
N6G92_RS18675	-	-	-	N6G92_RS18675	CYT:0.51	PLA:0.26	EXC:0.23
N6G92_RS00025	-	-	-	N6G92_RS00025	CYT:0.78	EXC:0.13	PLA:0.09
N6G92_RS23940	-	-	-	N6G92_RS23940	CYT:0.61	PLA:0.2	EXC:0.19
N6G92_RS10935	-	-	-	N6G92_RS10935	CYT:0.61	EXC:0.2	PLA:0.19
N6G92_RS09505	-	-	-	N6G92_RS09505	CYT:0.81	EXC:0.11	PLA:0.08
N6G92_RS11620	-	-	-	N6G92_RS11620	CYT:0.59	EXC:0.25	PLA:0.16
N6G92_RS14615	-	-	-	N6G92_RS14615	CYT:0.7	PLA:0.16	EXC:0.14
N6G92_RS08580	-	-	-	N6G92_RS08580	CYT:0.76	PLA:0.14	EXC:0.1
N6G92_RS14475	-	-	-	N6G92_RS14475	CYT:0.62	PLA:0.2	EXC:0.18
N6G92_RS21460	-	-	-	N6G92_RS21460	CYT:0.61	EXC:0.2	PLA:0.19
N6G92_RS15650	-	-	-	N6G92_RS15650	CYT:0.57	PLA:0.23	EXC:0.2
N6G92_RS28530	-	-	-	N6G92_RS28530	CYT:0.6	PLA:0.26	EXC:0.14
N6G92_RS26980	-	-	-	N6G92_RS26980	CYT:0.51	PLA:0.26	EXC:0.23
N6G92_RS23895	-	-	-	N6G92_RS23895	CYT:0.58	PLA:0.25	EXC:0.18
N6G92_RS06130	-	-	-	N6G92_RS06130	CYT:0.69	PLA:0.17	EXC:0.14
N6G92_RS23860	-	-	-	N6G92_RS23860	CYT:0.6	PLA:0.22	EXC:0.18
N6G92_RS19820	-	-	-	N6G92_RS19820	CYT:0.78	PLA:0.14	EXC:0.08
N6G92_RS27085	-	-	-	N6G92_RS27085	CYT:0.55	EXC:0.27	PLA:0.19
N6G92_RS11390	-	-	-	N6G92_RS11390	CYT:0.8	PLA:0.13	EXC:0.07
N6G92_RS16885	-	-	-	N6G92_RS16885	CYT:0.58	PLA:0.22	EXC:0.21
N6G92_RS03445	-	-	-	N6G92_RS03445	CYT:0.55	EXC:0.25	PLA:0.2
N6G92_RS15070	-	-	-	N6G92_RS15070	CYT:0.59	PLA:0.22	EXC:0.19
N6G92_RS13910	-	-	-	N6G92_RS13910	CYT:0.59	EXC:0.21	PLA:0.2
N6G92_RS11195	-	-	-	N6G92_RS11195	CYT:0.61	EXC:0.25	PLA:0.14
N6G92_RS13895	-	-	-	N6G92_RS13895	CYT:0.54	EXC:0.24	PLA:0.22
N6G92_RS25170	-	-	-	N6G92_RS25170	CYT:0.45	PLA:0.3	EXC:0.25
N6G92_RS16620	-	-	-	N6G92_RS16620	CYT:0.94	PLA:0.05	EXC:0.01
N6G92_RS12560	-	-	-	N6G92_RS12560	CYT:0.58	PLA:0.23	EXC:0.19
N6G92_RS20015	-	-	-	N6G92_RS20015	CYT:0.55	EXC:0.23	PLA:0.22
N6G92_RS11735	-	-	-	N6G92_RS11735	CYT:0.66	EXC:0.19	PLA:0.15
N6G92_RS13305	-	-	-	N6G92_RS13305	CYT:0.7	PLA:0.19	EXC:0.11
N6G92_RS15845	-	-	-	N6G92_RS15845	CYT:0.73	PLA:0.14	EXC:0.13
N6G92_RS12805	-	-	-	N6G92_RS12805	CYT:0.51	PLA:0.29	EXC:0.2
N6G92_RS15305	-	-	-	N6G92_RS15305	CYT:0.62	PLA:0.2	EXC:0.18
N6G92_RS14095	-	-	-	N6G92_RS14095	CYT:0.79	EXC:0.12	PLA:0.09
N6G92_RS09350	-	-	-	N6G92_RS09350	CYT:0.98	PLA:0.02	EXC:0
N6G92_RS04915	-	-	-	N6G92_RS04915	CYT:0.56	PLA:0.22	EXC:0.22
N6G92_RS10260	-	-	-	N6G92_RS10260	CYT:0.54	PLA:0.25	EXC:0.21
N6G92_RS17975	-	-	-	N6G92_RS17975	CYT:0.76	PLA:0.13	EXC:0.1
N6G92_RS04860	-	-	-	N6G92_RS04860	CYT:0.61	EXC:0.22	PLA:0.16
N6G92_RS13510	-	-	-	N6G92_RS13510	PLA:0.47	CYT:0.29	EXC:0.24
N6G92_RS04780	-	-	-	N6G92_RS04780	CYT:0.59	PLA:0.2	EXC:0.2
N6G92_RS18570	-	-	-	N6G92_RS18570	CYT:0.67	EXC:0.21	PLA:0.12
N6G92_RS19935	-	-	-	N6G92_RS19935	CYT:0.74	PLA:0.15	EXC:0.11
N6G92_RS12130	-	-	-	N6G92_RS12130	CYT:0.5	PLA:0.26	EXC:0.23
N6G92_RS25655	-	-	-	N6G92_RS25655	CYT:0.55	PLA:0.25	EXC:0.2
N6G92_RS09395	-	-	-	N6G92_RS09395	CYT:0.75	PLA:0.15	EXC:0.11
N6G92_RS21840	-	-	-	N6G92_RS21840	CYT:0.57	EXC:0.23	PLA:0.2
N6G92_RS13300	-	-	-	N6G92_RS13300	CYT:0.64	EXC:0.23	PLA:0.13
N6G92_RS06495	-	-	-	N6G92_RS06495	CYT:0.53	PLA:0.24	EXC:0.23
N6G92_RS21400	-	-	-	N6G92_RS21400	CYT:0.65	PLA:0.21	EXC:0.14
N6G92_RS07095	-	-	-	N6G92_RS07095	CYT:0.68	PLA:0.21	EXC:0.12
N6G92_RS01650	-	-	-	N6G92_RS01650	CYT:0.55	EXC:0.26	PLA:0.2
N6G92_RS00710	-	-	-	N6G92_RS00710	CYT:0.6	EXC:0.2	PLA:0.19
N6G92_RS10425	-	-	-	N6G92_RS10425	CYT:0.49	EXC:0.26	PLA:0.26
N6G92_RS08045	-	-	-	N6G92_RS08045	CYT:0.67	PLA:0.18	EXC:0.15
N6G92_RS01655	-	-	-	N6G92_RS01655	CYT:0.67	PLA:0.2	EXC:0.13
N6G92_RS05200	-	-	-	N6G92_RS05200	CYT:0.68	PLA:0.2	EXC:0.12
N6G92_RS14550	-	-	-	N6G92_RS14550	CYT:0.6	PLA:0.2	EXC:0.2
N6G92_RS25680	-	-	-	N6G92_RS25680	CYT:0.59	EXC:0.21	PLA:0.2
N6G92_RS22615	-	-	-	N6G92_RS22615	CYT:0.68	EXC:0.17	PLA:0.15
N6G92_RS15975	-	-	-	N6G92_RS15975	CYT:0.72	EXC:0.15	PLA:0.13
N6G92_RS09255	-	-	-	N6G92_RS09255	CYT:0.77	PLA:0.23	EXC:0
N6G92_RS18755	-	-	-	N6G92_RS18755	CYT:0.95	PLA:0.03	EXC:0.02
N6G92_RS28320	-	-	-	N6G92_RS28320	CYT:0.65	EXC:0.2	PLA:0.15
N6G92_RS22635	-	-	-	N6G92_RS22635	CYT:0.61	PLA:0.21	EXC:0.19
N6G92_RS19605	-	-	-	N6G92_RS19605	CYT:0.63	PLA:0.23	EXC:0.15
N6G92_RS06830	-	-	-	N6G92_RS06830	CYT:0.57	EXC:0.29	PLA:0.14
N6G92_RS26435	-	-	-	N6G92_RS26435	CYT:0.53	EXC:0.31	PLA:0.16
N6G92_RS22710	-	-	-	N6G92_RS22710	CYT:0.49	PLA:0.26	EXC:0.25
N6G92_RS08105	-	-	-	N6G92_RS08105	CYT:0.58	PLA:0.22	EXC:0.2
N6G92_RS15560	-	-	-	N6G92_RS15560	CYT:0.59	EXC:0.21	PLA:0.2
N6G92_RS19595	-	-	-	N6G92_RS19595	CYT:0.62	PLA:0.19	EXC:0.19
N6G92_RS11320	-	-	-	N6G92_RS11320	CYT:0.96	PLA:0.04	EXC:0
N6G92_RS18195	-	-	-	N6G92_RS18195	CYT:0.57	EXC:0.23	PLA:0.2
N6G92_RS12075	-	-	-	N6G92_RS12075	CYT:0.72	PLA:0.16	EXC:0.12
N6G92_RS17750	-	-	-	N6G92_RS17750	CYT:0.93	PLA:0.06	EXC:0.01
N6G92_RS17085	-	-	-	N6G92_RS17085	CYT:0.58	EXC:0.22	PLA:0.21
N6G92_RS19795	-	-	-	N6G92_RS19795	PLA:0.35	EXC:0.34	CYT:0.32
N6G92_RS17510	-	-	-	N6G92_RS17510	CYT:0.73	EXC:0.16	PLA:0.11
N6G92_RS06675	-	-	-	N6G92_RS06675	CYT:0.67	PLA:0.18	EXC:0.15
N6G92_RS18330	-	-	-	N6G92_RS18330	CYT:0.42	EXC:0.29	PLA:0.29
N6G92_RS12515	-	-	-	N6G92_RS12515	CYT:0.59	PLA:0.24	EXC:0.18
N6G92_RS28880	-	-	-	N6G92_RS28880	CYT:0.63	PLA:0.25	EXC:0.12
N6G92_RS12550	-	-	-	N6G92_RS12550	CYT:0.55	EXC:0.23	PLA:0.22
N6G92_RS12340	-	-	-	N6G92_RS12340	CYT:0.44	EXC:0.32	PLA:0.24
N6G92_RS08565	-	-	-	N6G92_RS08565	CYT:0.7	EXC:0.17	PLA:0.13
N6G92_RS27850	-	-	-	N6G92_RS27850	CYT:0.58	PLA:0.24	EXC:0.18
N6G92_RS20380	-	-	-	N6G92_RS20380	CYT:0.51	EXC:0.25	PLA:0.23
N6G92_RS04115	-	-	-	N6G92_RS04115	CYT:0.56	EXC:0.23	PLA:0.2
N6G92_RS18750	-	-	-	N6G92_RS18750	CYT:0.67	PLA:0.17	EXC:0.15
N6G92_RS15160	-	-	-	N6G92_RS15160	CYT:0.68	PLA:0.19	EXC:0.13
N6G92_RS18695	-	-	-	N6G92_RS18695	CYT:0.6	PLA:0.23	EXC:0.17
N6G92_RS18690	-	-	-	N6G92_RS18690	CYT:0.64	PLA:0.28	EXC:0.08
N6G92_RS24800	-	-	-	N6G92_RS24800	CYT:0.77	PLA:0.13	EXC:0.1
N6G92_RS04440	-	-	-	N6G92_RS04440	CYT:0.75	PLA:0.14	EXC:0.11
N6G92_RS06455	-	-	-	N6G92_RS06455	CYT:0.45	EXC:0.31	PLA:0.24
N6G92_RS03400	-	-	-	N6G92_RS03400	CYT:0.84	PLA:0.12	EXC:0.04
N6G92_RS07660	-	-	-	N6G92_RS07660	CYT:0.65	PLA:0.18	EXC:0.17
N6G92_RS21065	-	-	-	N6G92_RS21065	CYT:0.66	EXC:0.27	PLA:0.06
N6G92_RS24245	-	-	-	N6G92_RS24245	CYT:0.71	PLA:0.16	EXC:0.14
N6G92_RS20280	-	-	-	N6G92_RS20280	CYT:0.79	EXC:0.11	PLA:0.1
N6G92_RS09170	-	-	-	N6G92_RS09170	CYT:0.55	PLA:0.23	EXC:0.22
N6G92_RS10970	-	-	-	N6G92_RS10970	CYT:0.69	EXC:0.17	PLA:0.14
N6G92_RS16780	-	-	-	N6G92_RS16780	CYT:0.59	PLA:0.26	EXC:0.15
N6G92_RS26855	-	-	-	N6G92_RS26855	CYT:0.55	PLA:0.25	EXC:0.2
N6G92_RS29375	-	-	-	N6G92_RS29375	CYT:0.54	EXC:0.23	PLA:0.22
N6G92_RS00180	-	-	-	N6G92_RS00180	CYT:0.62	PLA:0.19	EXC:0.19
N6G92_RS12335	-	-	-	N6G92_RS12335	CYT:0.64	PLA:0.18	EXC:0.18
N6G92_RS14710	-	-	-	N6G92_RS14710	CYT:0.7	PLA:0.16	EXC:0.14
N6G92_RS18780	-	-	-	N6G92_RS18780	CYT:0.61	PLA:0.22	EXC:0.17
N6G92_RS03205	-	-	-	N6G92_RS03205	CYT:0.9	PLA:0.1	EXC:0
N6G92_RS02995	-	-	-	N6G92_RS02995	CYT:0.4	PLA:0.33	EXC:0.27
N6G92_RS05420	-	-	-	N6G92_RS05420	CYT:0.53	PLA:0.32	EXC:0.15
N6G92_RS19600	-	-	-	N6G92_RS19600	CYT:0.59	EXC:0.21	PLA:0.2
N6G92_RS13555	-	-	-	N6G92_RS13555	CYT:0.6	PLA:0.25	EXC:0.14
N6G92_RS14775	-	-	-	N6G92_RS14775	CYT:0.62	EXC:0.21	PLA:0.17
N6G92_RS01490	-	-	-	N6G92_RS01490	CYT:0.67	PLA:0.19	EXC:0.14
N6G92_RS00815	-	-	-	N6G92_RS00815	CYT:0.49	EXC:0.3	PLA:0.21
N6G92_RS10120	-	-	-	N6G92_RS10120	CYT:0.51	PLA:0.27	EXC:0.22
N6G92_RS06530	-	-	-	N6G92_RS06530	CYT:0.58	PLA:0.24	EXC:0.19
N6G92_RS11080	-	-	-	N6G92_RS11080	CYT:0.56	PLA:0.23	EXC:0.21
N6G92_RS07900	-	-	-	N6G92_RS07900	CYT:0.63	PLA:0.21	EXC:0.16
N6G92_RS05050	-	-	-	N6G92_RS05050	CYT:0.82	EXC:0.13	PLA:0.05
N6G92_RS19490	-	-	-	N6G92_RS19490	CYT:0.67	PLA:0.19	EXC:0.14
N6G92_RS06175	-	-	-	N6G92_RS06175	CYT:0.71	PLA:0.15	EXC:0.13
N6G92_RS04920	-	-	-	N6G92_RS04920	CYT:0.53	PLA:0.24	EXC:0.23
N6G92_RS17375	-	-	-	N6G92_RS17375	CYT:0.42	PLA:0.32	EXC:0.26
N6G92_RS24175	-	-	-	N6G92_RS24175	CYT:0.72	EXC:0.16	PLA:0.11
N6G92_RS13255	-	-	-	N6G92_RS13255	CYT:0.59	EXC:0.21	PLA:0.2
N6G92_RS19445	-	-	-	N6G92_RS19445	CYT:0.58	PLA:0.26	EXC:0.16
N6G92_RS26490	-	-	-	N6G92_RS26490	CYT:0.64	PLA:0.22	EXC:0.14
N6G92_RS27770	-	-	-	N6G92_RS27770	CYT:0.68	PLA:0.19	EXC:0.13
N6G92_RS11810	-	-	-	N6G92_RS11810	CYT:0.69	EXC:0.16	PLA:0.15
N6G92_RS27620	-	-	-	N6G92_RS27620	CYT:0.49	EXC:0.3	PLA:0.21
N6G92_RS06345	-	-	-	N6G92_RS06345	CYT:0.82	PLA:0.11	EXC:0.07
N6G92_RS07165	-	-	-	N6G92_RS07165	CYT:0.59	PLA:0.21	EXC:0.2
N6G92_RS07195	-	-	-	N6G92_RS07195	CYT:0.59	EXC:0.22	PLA:0.19
N6G92_RS14110	-	-	-	N6G92_RS14110	CYT:0.61	PLA:0.2	EXC:0.19
N6G92_RS18210	-	-	-	N6G92_RS18210	CYT:0.52	PLA:0.28	EXC:0.2
N6G92_RS21215	-	-	-	N6G92_RS21215	CYT:0.79	EXC:0.11	PLA:0.1
N6G92_RS20460	-	-	-	N6G92_RS20460	CYT:0.52	EXC:0.25	PLA:0.23
N6G92_RS22320	-	-	-	N6G92_RS22320	CYT:0.44	PLA:0.35	EXC:0.21
N6G92_RS24445	-	-	-	N6G92_RS24445	CYT:0.61	EXC:0.2	PLA:0.19
N6G92_RS23690	-	-	-	N6G92_RS23690	CYT:0.59	PLA:0.23	EXC:0.17
N6G92_RS18705	-	-	-	N6G92_RS18705	CYT:0.62	PLA:0.2	EXC:0.19
N6G92_RS06390	-	-	-	N6G92_RS06390	CYT:0.66	PLA:0.19	EXC:0.15
N6G92_RS28280	-	-	-	N6G92_RS28280	CYT:0.52	PLA:0.25	EXC:0.24
N6G92_RS22825	-	-	-	N6G92_RS22825	CYT:0.6	PLA:0.24	EXC:0.16
N6G92_RS13030	-	-	-	N6G92_RS13030	CYT:0.79	PLA:0.12	EXC:0.09
N6G92_RS16940	-	-	-	N6G92_RS16940	CYT:0.64	EXC:0.25	PLA:0.11
N6G92_RS05290	-	-	-	N6G92_RS05290	CYT:0.53	PLA:0.25	EXC:0.22
N6G92_RS14520	-	-	-	N6G92_RS14520	CYT:0.61	PLA:0.22	EXC:0.17
N6G92_RS09065	-	-	-	N6G92_RS09065	CYT:0.53	EXC:0.25	PLA:0.21
N6G92_RS19880	-	-	-	N6G92_RS19880	CYT:0.86	PLA:0.14	EXC:0
N6G92_RS09045	-	-	-	N6G92_RS09045	CYT:0.54	PLA:0.27	EXC:0.19
N6G92_RS16965	-	-	-	N6G92_RS16965	CYT:0.55	EXC:0.25	PLA:0.19
N6G92_RS08330	-	-	-	N6G92_RS08330	CYT:0.58	EXC:0.22	PLA:0.2
N6G92_RS23880	-	-	-	N6G92_RS23880	CYT:0.41	EXC:0.33	PLA:0.26
N6G92_RS17135	-	-	-	N6G92_RS17135	CYT:0.85	PLA:0.08	EXC:0.07
N6G92_RS28295	-	-	-	N6G92_RS28295	CYT:0.61	PLA:0.24	EXC:0.15
N6G92_RS18700	-	-	-	N6G92_RS18700	CYT:0.55	EXC:0.24	PLA:0.21
N6G92_RS27855	-	-	-	N6G92_RS27855	CYT:0.47	EXC:0.28	PLA:0.25
N6G92_RS09990	-	-	-	N6G92_RS09990	CYT:0.65	EXC:0.19	PLA:0.16
N6G92_RS06080	-	-	-	N6G92_RS06080	EXC:0.38	CYT:0.36	PLA:0.26
N6G92_RS08860	-	-	-	N6G92_RS08860	CYT:0.68	PLA:0.19	EXC:0.13
N6G92_RS13500	-	-	-	N6G92_RS13500	CYT:0.62	EXC:0.19	PLA:0.19
N6G92_RS17475	-	-	-	N6G92_RS17475	CYT:0.54	EXC:0.23	PLA:0.23
N6G92_RS05730	-	-	-	N6G92_RS05730	CYT:0.69	PLA:0.18	EXC:0.14
N6G92_RS11135	-	-	-	N6G92_RS11135	CYT:0.62	PLA:0.21	EXC:0.17
N6G92_RS14610	-	-	-	N6G92_RS14610	CYT:0.66	EXC:0.18	PLA:0.16
N6G92_RS12510	-	-	-	N6G92_RS12510	CYT:0.54	PLA:0.26	EXC:0.2
N6G92_RS29205	-	-	-	N6G92_RS29205	CYT:0.5	PLA:0.26	EXC:0.24
N6G92_RS05790	-	-	-	N6G92_RS05790	CYT:0.68	EXC:0.17	PLA:0.15
N6G92_RS17540	-	-	-	N6G92_RS17540	CYT:0.65	PLA:0.18	EXC:0.17
N6G92_RS06910	-	-	-	N6G92_RS06910	CYT:0.52	PLA:0.24	EXC:0.24
N6G92_RS12980	-	-	-	N6G92_RS12980	CYT:0.54	PLA:0.28	EXC:0.18
N6G92_RS28830	-	-	-	N6G92_RS28830	CYT:0.54	EXC:0.23	PLA:0.23
N6G92_RS07320	-	-	-	N6G92_RS07320	CYT:0.53	PLA:0.33	EXC:0.14
N6G92_RS18960	-	-	-	N6G92_RS18960	CYT:0.55	EXC:0.25	PLA:0.2
N6G92_RS23495	-	-	-	N6G92_RS23495	CYT:0.67	PLA:0.18	EXC:0.15
N6G92_RS22030	-	-	-	N6G92_RS22030	CYT:0.52	PLA:0.29	EXC:0.19
N6G92_RS08775	-	-	-	N6G92_RS08775	CYT:0.71	PLA:0.16	EXC:0.14
N6G92_RS14270	-	-	-	N6G92_RS14270	CYT:0.71	PLA:0.15	EXC:0.14
N6G92_RS18580	-	-	-	N6G92_RS18580	CYT:0.62	PLA:0.23	EXC:0.15
N6G92_RS14215	-	-	-	N6G92_RS14215	CYT:0.86	EXC:0.09	PLA:0.06
N6G92_RS07225	-	-	-	N6G92_RS07225	CYT:0.55	EXC:0.27	PLA:0.18
N6G92_RS17930	-	-	-	N6G92_RS17930	CYT:0.6	EXC:0.22	PLA:0.18
N6G92_RS06465	-	-	-	N6G92_RS06465	CYT:0.53	PLA:0.26	EXC:0.21
N6G92_RS11025	-	-	-	N6G92_RS11025	CYT:0.38	EXC:0.31	PLA:0.3
N6G92_RS14730	-	-	-	N6G92_RS14730	CYT:0.5	PLA:0.29	EXC:0.21
N6G92_RS11460	-	-	-	N6G92_RS11460	CYT:0.6	PLA:0.21	EXC:0.19
N6G92_RS08630	-	-	-	N6G92_RS08630	CYT:0.57	PLA:0.22	EXC:0.21
N6G92_RS09520	-	-	-	N6G92_RS09520	CYT:0.47	EXC:0.37	PLA:0.16
N6G92_RS15795	-	-	-	N6G92_RS15795	CYT:0.6	EXC:0.2	PLA:0.2
N6G92_RS23210	-	-	-	N6G92_RS23210	CYT:0.62	EXC:0.2	PLA:0.18
N6G92_RS14195	-	-	-	N6G92_RS14195	CYT:0.63	EXC:0.18	PLA:0.18
N6G92_RS18090	-	-	-	N6G92_RS18090	CYT:0.56	PLA:0.24	EXC:0.2
N6G92_RS14565	-	-	-	N6G92_RS14565	CYT:0.74	PLA:0.15	EXC:0.12
N6G92_RS28265	-	-	-	N6G92_RS28265	CYT:0.62	EXC:0.2	PLA:0.18
N6G92_RS20250	-	-	-	N6G92_RS20250	CYT:0.65	EXC:0.17	PLA:0.17
N6G92_RS02565	-	-	-	N6G92_RS02565	CYT:0.61	EXC:0.2	PLA:0.2
N6G92_RS03210	-	-	-	N6G92_RS03210	CYT:0.68	PLA:0.18	EXC:0.13
N6G92_RS11250	-	-	-	N6G92_RS11250	CYT:0.67	PLA:0.18	EXC:0.15
N6G92_RS07975	-	-	-	N6G92_RS07975	CYT:0.66	PLA:0.18	EXC:0.15
N6G92_RS03470	-	-	-	N6G92_RS03470	CYT:0.83	PLA:0.12	EXC:0.05
N6G92_RS02045	-	-	-	N6G92_RS02045	CYT:0.67	PLA:0.19	EXC:0.15
N6G92_RS20125	-	-	-	N6G92_RS20125	CYT:0.5	EXC:0.26	PLA:0.23
N6G92_RS19165	-	-	-	N6G92_RS19165	CYT:0.63	PLA:0.2	EXC:0.16
N6G92_RS23340	-	-	-	N6G92_RS23340	CYT:0.44	PLA:0.3	EXC:0.26
N6G92_RS15285	-	-	-	N6G92_RS15285	CYT:0.54	PLA:0.24	EXC:0.22
N6G92_RS15365	-	-	-	N6G92_RS15365	CYT:0.61	PLA:0.25	EXC:0.14
N6G92_RS04495	-	-	-	N6G92_RS04495	CYT:0.53	PLA:0.25	EXC:0.22
N6G92_RS17780	-	-	-	N6G92_RS17780	CYT:0.65	EXC:0.19	PLA:0.16
N6G92_RS24295	-	-	-	N6G92_RS24295	CYT:0.45	PLA:0.31	EXC:0.25
N6G92_RS23255	-	-	-	N6G92_RS23255	CYT:0.7	EXC:0.16	PLA:0.14
N6G92_RS28065	-	-	-	N6G92_RS28065	CYT:0.55	EXC:0.23	PLA:0.22
N6G92_RS10640	-	-	-	N6G92_RS10640	CYT:0.73	PLA:0.27	EXC:0
N6G92_RS22835	-	-	-	N6G92_RS22835	CYT:0.69	PLA:0.16	EXC:0.15
N6G92_RS27305	-	-	-	N6G92_RS27305	CYT:0.52	PLA:0.26	EXC:0.22
N6G92_RS20710	-	-	-	N6G92_RS20710	CYT:0.7	EXC:0.17	PLA:0.13
N6G92_RS13110	-	-	-	N6G92_RS13110	CYT:0.61	PLA:0.22	EXC:0.17
N6G92_RS18630	-	-	-	N6G92_RS18630	CYT:0.78	PLA:0.12	EXC:0.09
N6G92_RS24365	-	-	-	N6G92_RS24365	CYT:0.54	EXC:0.27	PLA:0.2
N6G92_RS05750	-	-	-	N6G92_RS05750	CYT:0.88	PLA:0.12	EXC:0
N6G92_RS22035	-	-	-	N6G92_RS22035	CYT:0.53	EXC:0.24	PLA:0.23
N6G92_RS16880	-	-	-	N6G92_RS16880	CYT:0.55	EXC:0.23	PLA:0.22
N6G92_RS22665	-	-	-	N6G92_RS22665	CYT:0.65	PLA:0.18	EXC:0.18
N6G92_RS13310	-	-	-	N6G92_RS13310	CYT:0.48	PLA:0.27	EXC:0.25
N6G92_RS23325	-	-	-	N6G92_RS23325	CYT:0.56	PLA:0.24	EXC:0.2
N6G92_RS01240	-	-	-	N6G92_RS01240	CYT:0.45	EXC:0.32	PLA:0.22
N6G92_RS02485	-	-	-	N6G92_RS02485	CYT:0.64	PLA:0.23	EXC:0.13
N6G92_RS10020	-	-	-	N6G92_RS10020	CYT:0.88	PLA:0.06	EXC:0.05
N6G92_RS10865	-	-	-	N6G92_RS10865	CYT:0.77	PLA:0.23	EXC:0
N6G92_RS10355	-	-	-	N6G92_RS10355	CYT:0.67	EXC:0.17	PLA:0.16
N6G92_RS03215	-	-	-	N6G92_RS03215	CYT:0.77	PLA:0.15	EXC:0.08
N6G92_RS01290	-	-	-	N6G92_RS01290	CYT:0.7	PLA:0.17	EXC:0.13
N6G92_RS09090	-	-	-	N6G92_RS09090	CYT:0.5	PLA:0.29	EXC:0.22
N6G92_RS14130	-	-	-	N6G92_RS14130	CYT:0.92	EXC:0.04	PLA:0.03
N6G92_RS23385	-	-	-	N6G92_RS23385	CYT:0.65	PLA:0.19	EXC:0.16
N6G92_RS19185	-	-	-	N6G92_RS19185	CYT:0.59	EXC:0.21	PLA:0.2
N6G92_RS23010	-	-	-	N6G92_RS23010	CYT:0.68	PLA:0.18	EXC:0.14
N6G92_RS14910	-	-	-	N6G92_RS14910	CYT:0.72	PLA:0.16	EXC:0.12
N6G92_RS29195	-	-	-	N6G92_RS29195	CYT:0.66	PLA:0.19	EXC:0.15
N6G92_RS08570	-	-	-	N6G92_RS08570	CYT:0.74	PLA:0.17	EXC:0.08
N6G92_RS10010	-	-	-	N6G92_RS10010	CYT:0.45	EXC:0.3	PLA:0.25
N6G92_RS26570	-	-	-	N6G92_RS26570	CYT:0.52	PLA:0.27	EXC:0.21
N6G92_RS01045	-	-	-	N6G92_RS01045	CYT:0.41	PLA:0.3	EXC:0.29
N6G92_RS09685	-	-	-	N6G92_RS09685	CYT:0.58	PLA:0.23	EXC:0.18
N6G92_RS00965	-	-	-	N6G92_RS00965	CYT:0.79	PLA:0.18	EXC:0.03
N6G92_RS06515	-	-	-	N6G92_RS06515	CYT:0.59	EXC:0.21	PLA:0.2
N6G92_RS03555	-	-	-	N6G92_RS03555	CYT:0.64	PLA:0.24	EXC:0.11
N6G92_RS10140	-	-	-	N6G92_RS10140	CYT:0.43	PLA:0.34	EXC:0.23
N6G92_RS17860	-	-	-	N6G92_RS17860	CYT:0.67	PLA:0.19	EXC:0.14
N6G92_RS06635	-	-	-	N6G92_RS06635	CYT:0.67	PLA:0.17	EXC:0.15
N6G92_RS05930	-	-	-	N6G92_RS05930	CYT:0.72	EXC:0.16	PLA:0.12
N6G92_RS01070	-	-	-	N6G92_RS01070	CYT:0.43	PLA:0.29	EXC:0.28
N6G92_RS23040	-	-	-	N6G92_RS23040	CYT:0.66	PLA:0.2	EXC:0.14
N6G92_RS12035	-	-	-	N6G92_RS12035	CYT:0.67	PLA:0.17	EXC:0.17
N6G92_RS03760	-	-	-	N6G92_RS03760	CYT:0.65	PLA:0.2	EXC:0.15
N6G92_RS25620	-	-	-	N6G92_RS25620	CYT:0.59	PLA:0.22	EXC:0.19
N6G92_RS14045	-	-	-	N6G92_RS14045	CYT:0.63	PLA:0.24	EXC:0.13
N6G92_RS24890	-	-	-	N6G92_RS24890	CYT:0.58	PLA:0.22	EXC:0.2
N6G92_RS14860	-	-	-	N6G92_RS14860	CYT:0.52	EXC:0.24	PLA:0.24
N6G92_RS15675	-	-	-	N6G92_RS15675	CYT:0.64	EXC:0.21	PLA:0.15
N6G92_RS18205	-	-	-	N6G92_RS18205	CYT:0.52	PLA:0.25	EXC:0.23
N6G92_RS25475	-	-	-	N6G92_RS25475	CYT:0.8	PLA:0.2	EXC:0
N6G92_RS05685	-	-	-	N6G92_RS05685	CYT:0.77	PLA:0.12	EXC:0.11
N6G92_RS20395	-	-	-	N6G92_RS20395	CYT:0.67	EXC:0.17	PLA:0.16
N6G92_RS07340	-	-	-	N6G92_RS07340	CYT:0.7	PLA:0.15	EXC:0.15
N6G92_RS20405	-	-	-	N6G92_RS20405	CYT:0.6	PLA:0.21	EXC:0.19
N6G92_RS17545	-	-	-	N6G92_RS17545	CYT:0.54	PLA:0.25	EXC:0.21
N6G92_RS25550	-	-	-	N6G92_RS25550	CYT:0.49	PLA:0.25	EXC:0.25
N6G92_RS19060	-	-	-	N6G92_RS19060	CYT:0.64	EXC:0.2	PLA:0.15
N6G92_RS22670	-	-	-	N6G92_RS22670	CYT:0.75	EXC:0.13	PLA:0.12
N6G92_RS23270	-	-	-	N6G92_RS23270	CYT:0.66	EXC:0.17	PLA:0.16
N6G92_RS17325	-	-	-	N6G92_RS17325	CYT:0.63	PLA:0.19	EXC:0.18
N6G92_RS18835	-	-	-	N6G92_RS18835	CYT:0.78	EXC:0.12	PLA:0.1
N6G92_RS26220	-	-	-	N6G92_RS26220	CYT:0.68	PLA:0.16	EXC:0.16
N6G92_RS00020	-	-	-	N6G92_RS00020	CYT:0.63	PLA:0.19	EXC:0.17
N6G92_RS11575	-	-	-	N6G92_RS11575	CYT:0.71	EXC:0.16	PLA:0.14
N6G92_RS24015	-	-	-	N6G92_RS24015	CYT:0.64	EXC:0.2	PLA:0.16
N6G92_RS00045	-	-	-	N6G92_RS00045	CYT:0.51	PLA:0.25	EXC:0.24
N6G92_RS24220	-	-	-	N6G92_RS24220	CYT:0.66	PLA:0.21	EXC:0.13
N6G92_RS00235	-	-	-	N6G92_RS00235	CYT:0.54	EXC:0.23	PLA:0.22
N6G92_RS25075	-	-	-	N6G92_RS25075	CYT:0.62	PLA:0.2	EXC:0.18
N6G92_RS04025	-	-	-	N6G92_RS04025	CYT:0.72	EXC:0.16	PLA:0.13
N6G92_RS17255	-	-	-	N6G92_RS17255	CYT:0.57	PLA:0.25	EXC:0.18
N6G92_RS01550	-	-	-	N6G92_RS01550	CYT:0.63	PLA:0.21	EXC:0.16
N6G92_RS12045	-	-	-	N6G92_RS12045	CYT:0.57	EXC:0.26	PLA:0.17
N6G92_RS21860	-	-	-	N6G92_RS21860	CYT:0.55	PLA:0.25	EXC:0.2
N6G92_RS10310	-	-	-	N6G92_RS10310	CYT:0.68	PLA:0.18	EXC:0.14
N6G92_RS04460	-	-	-	N6G92_RS04460	CYT:0.5	PLA:0.26	EXC:0.24
N6G92_RS10180	-	-	-	N6G92_RS10180	CYT:0.43	PLA:0.29	EXC:0.27
N6G92_RS23775	-	-	-	N6G92_RS23775	CYT:0.74	PLA:0.19	EXC:0.08
N6G92_RS23355	-	-	-	N6G92_RS23355	CYT:0.62	PLA:0.21	EXC:0.17
N6G92_RS07405	-	-	-	N6G92_RS07405	CYT:0.56	EXC:0.23	PLA:0.21
N6G92_RS10100	-	-	-	N6G92_RS10100	CYT:0.55	PLA:0.25	EXC:0.2
N6G92_RS01435	-	-	-	N6G92_RS01435	CYT:0.88	PLA:0.12	EXC:0
N6G92_RS21185	-	-	-	N6G92_RS21185	CYT:0.48	PLA:0.33	EXC:0.19
N6G92_RS08370	-	-	-	N6G92_RS08370	CYT:0.79	PLA:0.11	EXC:0.1
N6G92_RS20675	-	-	-	N6G92_RS20675	CYT:0.53	EXC:0.25	PLA:0.21
N6G92_RS04825	-	-	-	N6G92_RS04825	CYT:0.66	PLA:0.17	EXC:0.17
N6G92_RS13135	-	-	-	N6G92_RS13135	CYT:0.66	PLA:0.18	EXC:0.16
N6G92_RS15960	-	-	-	N6G92_RS15960	CYT:0.57	PLA:0.26	EXC:0.17
N6G92_RS08180	-	-	-	N6G92_RS08180	CYT:0.62	PLA:0.22	EXC:0.16
N6G92_RS04690	-	-	-	N6G92_RS04690	CYT:0.69	EXC:0.16	PLA:0.15
N6G92_RS08820	-	-	-	N6G92_RS08820	CYT:0.91	PLA:0.06	EXC:0.03
N6G92_RS17215	-	-	-	N6G92_RS17215	CYT:0.69	PLA:0.16	EXC:0.15
N6G92_RS14360	-	-	-	N6G92_RS14360	CYT:0.48	PLA:0.29	EXC:0.23
N6G92_RS17270	-	-	-	N6G92_RS17270	CYT:0.57	EXC:0.23	PLA:0.2
N6G92_RS01170	-	-	-	N6G92_RS01170	CYT:0.63	PLA:0.23	EXC:0.14
N6G92_RS07315	-	-	-	N6G92_RS07315	CYT:0.66	PLA:0.18	EXC:0.16
N6G92_RS17610	-	-	-	N6G92_RS17610	CYT:0.68	PLA:0.2	EXC:0.12
N6G92_RS16240	-	-	-	N6G92_RS16240	CYT:0.72	PLA:0.2	EXC:0.09
N6G92_RS03020	-	-	-	N6G92_RS03020	CYT:0.6	EXC:0.24	PLA:0.16
N6G92_RS01430	-	-	-	N6G92_RS01430	CYT:0.59	PLA:0.21	EXC:0.2
N6G92_RS00410	-	-	-	N6G92_RS00410	CYT:0.66	PLA:0.21	EXC:0.13
N6G92_RS03490	-	-	-	N6G92_RS03490	CYT:0.58	PLA:0.22	EXC:0.19
N6G92_RS29425	-	-	-	N6G92_RS29425	CYT:0.57	EXC:0.22	PLA:0.21
N6G92_RS19620	-	-	-	N6G92_RS19620	CYT:0.63	PLA:0.19	EXC:0.18
N6G92_RS17705	-	-	-	N6G92_RS17705	CYT:0.7	PLA:0.18	EXC:0.12
N6G92_RS13345	-	-	-	N6G92_RS13345	CYT:0.68	PLA:0.18	EXC:0.13
N6G92_RS25735	-	-	-	N6G92_RS25735	CYT:0.72	PLA:0.17	EXC:0.11
N6G92_RS03315	-	-	-	N6G92_RS03315	CYT:0.66	PLA:0.19	EXC:0.15
N6G92_RS15840	-	-	-	N6G92_RS15840	CYT:0.64	PLA:0.22	EXC:0.15
N6G92_RS08040	-	-	-	N6G92_RS08040	CYT:0.76	PLA:0.15	EXC:0.09
N6G92_RS14555	-	-	-	N6G92_RS14555	CYT:0.51	PLA:0.29	EXC:0.21
N6G92_RS04700	-	-	-	N6G92_RS04700	CYT:0.96	PLA:0.04	EXC:0
N6G92_RS04895	-	-	-	N6G92_RS04895	CYT:0.53	PLA:0.27	EXC:0.2
N6G92_RS17755	-	-	-	N6G92_RS17755	CYT:0.51	EXC:0.27	PLA:0.21
N6G92_RS09785	-	-	-	N6G92_RS09785	CYT:0.65	PLA:0.2	EXC:0.15
N6G92_RS21680	-	-	-	N6G92_RS21680	CYT:0.73	PLA:0.17	EXC:0.1
N6G92_RS11755	-	-	-	N6G92_RS11755	CYT:0.57	EXC:0.23	PLA:0.2
N6G92_RS15225	-	-	-	N6G92_RS15225	CYT:0.55	PLA:0.23	EXC:0.22
N6G92_RS03000	-	-	-	N6G92_RS03000	CYT:0.58	PLA:0.22	EXC:0.19
N6G92_RS15385	-	-	-	N6G92_RS15385	CYT:0.63	PLA:0.2	EXC:0.17
N6G92_RS15785	-	-	-	N6G92_RS15785	CYT:0.71	PLA:0.16	EXC:0.13
N6G92_RS15670	-	-	-	N6G92_RS15670	CYT:0.66	PLA:0.19	EXC:0.14
N6G92_RS11340	-	-	-	N6G92_RS11340	CYT:0.61	EXC:0.22	PLA:0.17
N6G92_RS13170	-	-	-	N6G92_RS13170	CYT:0.5	PLA:0.26	EXC:0.25
N6G92_RS13085	-	-	-	N6G92_RS13085	CYT:0.68	EXC:0.18	PLA:0.14
N6G92_RS00080	-	-	-	N6G92_RS00080	CYT:0.52	EXC:0.27	PLA:0.21
N6G92_RS09370	-	-	-	N6G92_RS09370	CYT:0.68	EXC:0.19	PLA:0.13
N6G92_RS15035	-	-	-	N6G92_RS15035	CYT:0.64	PLA:0.25	EXC:0.1
N6G92_RS09560	-	-	-	N6G92_RS09560	CYT:0.64	EXC:0.24	PLA:0.12
N6G92_RS25535	-	-	-	N6G92_RS25535	CYT:0.63	PLA:0.19	EXC:0.18
N6G92_RS26835	-	-	-	N6G92_RS26835	CYT:0.68	PLA:0.17	EXC:0.15
N6G92_RS09315	-	-	-	N6G92_RS09315	CYT:0.87	EXC:0.07	PLA:0.06
N6G92_RS11795	-	-	-	N6G92_RS11795	CYT:0.57	PLA:0.23	EXC:0.2
N6G92_RS27345	-	-	-	N6G92_RS27345	CYT:0.54	EXC:0.24	PLA:0.22
N6G92_RS07430	-	-	-	N6G92_RS07430	CYT:0.58	PLA:0.26	EXC:0.16
N6G92_RS17745	-	-	-	N6G92_RS17745	CYT:0.65	PLA:0.19	EXC:0.16
N6G92_RS18160	-	-	-	N6G92_RS18160	CYT:0.94	PLA:0.06	EXC:0
N6G92_RS08390	-	-	-	N6G92_RS08390	CYT:0.58	PLA:0.24	EXC:0.18
N6G92_RS01445	-	-	-	N6G92_RS01445	CYT:0.62	PLA:0.19	EXC:0.19
N6G92_RS15735	-	-	-	N6G92_RS15735	CYT:0.92	PLA:0.05	EXC:0.03
N6G92_RS16850	-	-	-	N6G92_RS16850	CYT:0.78	PLA:0.14	EXC:0.07
N6G92_RS22790	-	-	-	N6G92_RS22790	CYT:0.47	PLA:0.28	EXC:0.25
N6G92_RS08125	-	-	-	N6G92_RS08125	CYT:0.58	PLA:0.26	EXC:0.16
N6G92_RS04670	-	-	-	N6G92_RS04670	CYT:0.5	PLA:0.25	EXC:0.25
N6G92_RS15245	-	-	-	N6G92_RS15245	CYT:0.74	PLA:0.17	EXC:0.09
N6G92_RS18995	-	-	-	N6G92_RS18995	CYT:0.55	EXC:0.25	PLA:0.2
N6G92_RS14690	-	-	-	N6G92_RS14690	CYT:0.63	PLA:0.24	EXC:0.14
N6G92_RS27415	-	-	-	N6G92_RS27415	CYT:0.66	EXC:0.19	PLA:0.15
N6G92_RS17490	-	-	-	N6G92_RS17490	CYT:0.66	EXC:0.17	PLA:0.16
N6G92_RS05820	-	-	-	N6G92_RS05820	CYT:0.57	EXC:0.23	PLA:0.2
N6G92_RS02215	-	-	-	N6G92_RS02215	CYT:0.55	EXC:0.25	PLA:0.21
N6G92_RS06155	-	-	-	N6G92_RS06155	CYT:0.44	EXC:0.29	PLA:0.27
N6G92_RS07390	-	-	-	N6G92_RS07390	CYT:0.63	PLA:0.2	EXC:0.17
N6G92_RS17060	-	-	-	N6G92_RS17060	CYT:0.6	PLA:0.23	EXC:0.17
N6G92_RS25630	-	-	-	N6G92_RS25630	CYT:0.5	PLA:0.32	EXC:0.18
N6G92_RS07370	-	-	-	N6G92_RS07370	CYT:0.63	PLA:0.19	EXC:0.18
N6G92_RS15640	-	-	-	N6G92_RS15640	CYT:0.51	PLA:0.25	EXC:0.24
N6G92_RS23090	-	-	-	N6G92_RS23090	CYT:0.57	PLA:0.26	EXC:0.16
N6G92_RS09585	-	-	-	N6G92_RS09585	CYT:0.82	PLA:0.13	EXC:0.05
N6G92_RS13750	-	-	-	N6G92_RS13750	CYT:0.88	PLA:0.06	EXC:0.06
N6G92_RS09325	-	-	-	N6G92_RS09325	CYT:0.63	EXC:0.22	PLA:0.15
N6G92_RS03685	-	-	-	N6G92_RS03685	CYT:0.87	EXC:0.07	PLA:0.06
N6G92_RS08455	-	-	-	N6G92_RS08455	CYT:0.52	PLA:0.26	EXC:0.22
N6G92_RS28215	-	-	-	N6G92_RS28215	CYT:0.49	EXC:0.3	PLA:0.21
N6G92_RS06510	-	-	-	N6G92_RS06510	CYT:0.6	PLA:0.22	EXC:0.18
N6G92_RS13925	-	-	-	N6G92_RS13925	CYT:0.61	PLA:0.2	EXC:0.19
N6G92_RS11870	-	-	-	N6G92_RS11870	CYT:0.73	PLA:0.15	EXC:0.12
N6G92_RS19980	-	-	-	N6G92_RS19980	CYT:0.57	PLA:0.22	EXC:0.21
N6G92_RS27960	-	-	-	N6G92_RS27960	CYT:0.93	EXC:0.04	PLA:0.03
N6G92_RS28815	-	-	-	N6G92_RS28815	CYT:0.64	PLA:0.21	EXC:0.15
N6G92_RS11010	-	-	-	N6G92_RS11010	CYT:0.64	PLA:0.23	EXC:0.13
N6G92_RS16975	-	-	-	N6G92_RS16975	CYT:0.6	PLA:0.21	EXC:0.18
N6G92_RS00110	-	-	-	N6G92_RS00110	CYT:0.54	EXC:0.23	PLA:0.23
N6G92_RS06145	-	-	-	N6G92_RS06145	CYT:0.6	EXC:0.2	PLA:0.19
N6G92_RS17775	-	-	-	N6G92_RS17775	CYT:0.56	PLA:0.23	EXC:0.21
N6G92_RS21485	-	-	-	N6G92_RS21485	CYT:0.54	PLA:0.26	EXC:0.2
N6G92_RS07110	-	-	-	N6G92_RS07110	CYT:0.73	EXC:0.15	PLA:0.12
N6G92_RS01560	-	-	-	N6G92_RS01560	CYT:0.56	PLA:0.24	EXC:0.2
N6G92_RS12965	-	-	-	N6G92_RS12965	CYT:0.41	EXC:0.31	PLA:0.28
N6G92_RS10860	-	-	-	N6G92_RS10860	CYT:0.62	PLA:0.19	EXC:0.19
N6G92_RS13365	-	-	-	N6G92_RS13365	CYT:0.88	EXC:0.07	PLA:0.05
N6G92_RS15090	-	-	-	N6G92_RS15090	CYT:0.66	PLA:0.17	EXC:0.17
N6G92_RS08005	-	-	-	N6G92_RS08005	CYT:0.74	PLA:0.13	EXC:0.13
N6G92_RS10175	-	-	-	N6G92_RS10175	CYT:0.61	PLA:0.22	EXC:0.17
N6G92_RS17095	-	-	-	N6G92_RS17095	CYT:0.6	EXC:0.21	PLA:0.18
N6G92_RS19205	-	-	-	N6G92_RS19205	CYT:0.82	PLA:0.12	EXC:0.06
N6G92_RS01410	-	-	-	N6G92_RS01410	CYT:0.67	EXC:0.18	PLA:0.15
N6G92_RS10655	-	-	-	N6G92_RS10655	CYT:0.68	EXC:0.17	PLA:0.15
[truncated: 1,337 more rows]
