# Supplementary material for: DIA-Based Quantitative Proteomics Reveals Adaptive Responses and Potential Mechanisms of Se(IV) Resistance in Rhodococcus qingshengii PM1
Source: Microorganisms. 2026 Jul 1;14(7):1455. doi: 10.3390/microorganisms14071455 (PMC13414329; doi:10.3390/microorganisms14071455)
Supplement: Supplementary file 1 [file microorganisms-14-01455-s001.zip › Table S6.xls]

## Sheet: Table S6
Table S6 MCL clustering and module composition of the STRING-based PPI network of selected DEPs under selenite stress
#clustering method cluster number cluster color hex color gene count primary description secondary description tertiary description protein names
MCL 1 Red #ff0000 42 - - - pbpA_1	AKD95775.1	AKD95579.1	AKD96437.1	rpsB	AKD97148.1	AKD98884.1	AKD95869.1	AKE00862.1	bphC6	fabG	AKE00861.1	AKD98121.1	geoB_2	AKD98866.1	AKD98476.1	mmsB	AKD97265.1	AKE00818.1	fadB2_1	acd_6	mmgC_5	AKD99618.1	AKD96880.1	AKD96708.1	pstC	thcA	puuC_2	AKD99462.1	AKD96879.1	AKD96961.1	AKD98174.1	AKD96983.1	ku	rebM_1	recA	sigB	cdsA	AKD98331.1	fabG-4	AKD98234.1	AKD99282.1
MCL 2 Brown #ffaf65 4 Formaldehyde catabolism - - AKE00489.1	adhC	AKD96629.1	AKD96631.1
MCL 3 Dark Golden Rod #b2ab00 4 Suppression of apoptosis MlaD protein	and Permease MlaE - mlaE_1	AKD96798.1	AKD96796.1	AKD96795.1
MCL 4 Green Yellow #bbff65 3 Mixed	incl. [2Fe-2S] binding domain	and FAD binding domain in molybdopterin dehydrogenase - - utdh-l	bar	AKE00185.1
MCL 5 Green 2 #0eb200 2 Zinc ion transport	and Zinc-uptake complex component A periplasmic - - AKD95972.1	AKE00249.1
MCL 6 Green #65ffa3 2 - - - AKD96506.1	alx_3
MCL 7 Blue #00b29d 2 - - - AKD96663.1	thcE
MCL 8 Light Sky Blue #65c7ff 2 - - - rbsC_3	yphF
MCL 9 Medium Blue #001cb2 2 - - - AKD97155.1	AKD99935.1
MCL 10 Purple #9665ff 2 Bacterial periplasmic substrate-binding proteins	and ABC-type amino acid transporter activity - - AKD97530.1	AKE00231.1
