# Supplementary material for: DIA-Based Quantitative Proteomics Reveals Adaptive Responses and Potential Mechanisms of Se(IV) Resistance in Rhodococcus qingshengii PM1
Source: Microorganisms. 2026 Jul 1;14(7):1455. doi: 10.3390/microorganisms14071455 (PMC13414329; doi:10.3390/microorganisms14071455)
Supplement: Supplementary file 1 [file microorganisms-14-01455-s001.zip › Table S7.xlsx]

## Sheet: 硒胁迫相关蛋白汇总
Table S7 R. qignshengii PM1 selenite stress related protein summary
Pathway	Accession	Protein Name	KO Name	Log2FC(PM1Se/PM1)	P value	Regulation	PM1_1	PM1_2	PM1_3	PM1Se_1	PM1Se_2	PM1Se_3	Pathway annotation	Domain annotation	Subcellular Loc
Selenocompound & sulfur-associated metabolism	N6G92_RS11705	CTH	CTH	12.2065	9.136e-06	up	0.1	0.1	0.1	467.396	503.712	446.812	Selenocompound metabolism;Glycine, serine and threonine metabolism;Cysteine and methionine metabolism	Cys/Met metabolism PLP-dependent enzyme;Aminotransferase class I and II	CYT
Sulfur metabolism / cysteine biosynthesis	N6G92_RS08350	CysK	cysK	13.653	1.32e-05	up	0.1	0.1	0.1	1189.61	1325.53	1349.24	Cysteine and methionine metabolism;Sulfur metabolism	Pyridoxal-phosphate dependent enzyme	CYT
Cysteine and methionine metabolism	N6G92_RS24725	MetY	metY	10.8999	0.001053	up	0.1	0.1	0.1	192.924	229.046	151.236	Cysteine and methionine metabolism	Cys/Met metabolism PLP-dependent enzyme	CYT
Selenocompound & Cys/Met metabolism	N6G92_RS07840	MetE	metE	1.5311	0.0002365	up	13233.5	12805.8	9908.1	37582.4	32925.9	33379	Selenocompound metabolism;Cysteine and methionine metabolism	Cobalamin-independent synthase, Catalytic domain;Cobalamin-independent synthase, N-terminal domain	CYT
Cysteine and methionine metabolism	N6G92_RS11075	MtaD	mtaD	11.2519	0.009787	up	0.1	0.1	0.1	257.547	327.404	146.668	Cysteine and methionine metabolism	Amidohydrolase family;Amidohydrolase family	CYT
Cys/Met & GSH-associated metabolism	N6G92_RS24995	SpeE/SRM/SPE3	speE, SRM, SPE3	10.8618	1.884e-05	up	0.1	0.1	0.1	184.444	200.433	173.382	Cysteine and methionine metabolism;Glutathione metabolism;Arginine and proline metabolism	Spermine/spermidine synthase domain	CYT
Sulfur metabolism	N6G92_RS17770	CysH	cysH	-1.2491	0.03906	down	395.204	345.219	621.959	159.539	222.1	191.471	Sulfur metabolism	Phosphoadenosine phosphosulfate reductase family	CYT
Ergothioneine biosynthesis	N6G92_RS20695	EgtB	egtB	13.1029	7.105e-05	up	0.1	0.1	0.1	971.1	791.39	876.767	Histidine metabolism	Sulfatase-modifying factor enzyme 1;DinB superfamily	CYT
Ergothioneine biosynthesis	N6G92_RS20690	EgtC	egtC	12.3038	9.271e-05	up	0.1	0.1	0.1	502.164	562.494	452.142	Histidine metabolism	Glutamine amidotransferases class-II	CYT
Histidine metabolism	N6G92_RS17325	HisC	hisC	10.9012	0.003112	up	0.1	0.1	0.1	172.45	249.994	151.298	Histidine metabolism;Phenylalanine metabolism;Tyrosine metabolism;Tropane, piperidine and pyridine alkaloid biosynthesis;Phenylalanine, tyrosine and tryptophan biosynthesis;Novobiocin biosynthesis	Aminotransferase class I and II	CYT
Glutathione metabolism-associated	N6G92_RS03740	PxpA	pxpA	13.1864	8.183e-05	up	0.1	0.1	0.1	1024.69	943.58	828.248	Glutathione metabolism	LamB/YcsF family	CYT
Glutathione metabolism-associated	N6G92_RS18150	PepN	pepN	1.1127	0.0002444	up	2790.72	2513.28	2519.69	6051.13	5267.46	5599.91	Glutathione metabolism	ERAP1-like C-terminal domain;Peptidase family M1 domain;Peptidase M1 N-terminal domain	CYT
Thioredoxin system	N6G92_RS15865	TrxA/TXN	TXN, trxA	1.3976	0.0009962	up	26082.9	25881.3	20359.2	63333.4	56386.4	70828.5	Parkinson disease;NOD-like receptor signaling pathway;Fluid shear stress and atherosclerosis;Salmonella infection	Thioredoxin;Thioredoxin-like domain;Thioredoxin-like	CYT
Thioredoxin system	N6G92_RS19220	TrxB/TRR	trxB, TRR	-1.3801	0.01828	down	1297.38	2101.56	1428.64	717.936	497.478	639.193	Selenocompound metabolism	Pyridine nucleotide-disulphide oxidoreductase;Pyridine nucleotide-disulphide oxidoreductase;Response regulator receiver domain;FAD dependent oxidoreductase;Pyridine nucleotide-disulphide oxidoreductase;FAD binding domain;HI0933-like protein;FAD dependent oxidoreductase;Thi4 family;Glucose inhibited division protein A	CYT
Mycoredoxin / glutaredoxin-like	N6G92_RS10985	Mrx1	mrx1	1.9463	0.00109	up	4072.02	4012.97	3175.93	16930.6	13009.3	13457.3		Glutaredoxin	CYT
Mycothiol-associated protein	N6G92_RS25640	Mycothiol maleylpyruvate isomerase-like	K16163	10.9184	0.0002528	up	0.1	0.1	0.1	162.173	206.587	211.854	Tyrosine metabolism	Mycothiol maleylpyruvate isomerase N-terminal domain	CYT
Mycothiol-associated protein	N6G92_RS12955	Mycothiol maleylpyruvate isomerase-like		1.1067	0.01874	up	216.354	491.689	266.911	671.781	631.533	796.209		Mycothiol maleylpyruvate isomerase N-terminal domain	CYT
Thioredoxin-like / redoxin	N6G92_RS02500	Redoxin/AhpC-TSA family		1.3908	0.01493	up	1095.8	1100.72	551.272	2902.22	2479.48	1823.53		Redoxin;AhpC/TSA family;Thioredoxin-like	CYT
DyP-type peroxidase	N6G92_RS20545	EfeB	efeB	10.6403	0.009058	up	0.1	0.1	0.1	194.052	192.497	92.2656		Dyp-type peroxidase, C-terminal;Dyp-type peroxidase, N-terminal	CYT
DyP-type peroxidase	N6G92_RS05610	DyP-type peroxidase	E1.11.1.19	1.2024	0.005668	up	1328.97	934.256	1057.76	2920.39	2621.34	2100.46		Dyp-type peroxidase, C-terminal;Dyp-type peroxidase, N-terminal	CYT
Peroxidase-associated	N6G92_RS29225	Encapsulating protein for peroxidase		1.2861	0.0002082	up	3770.61	3548.75	4629.07	9743.19	9182.44	10213.2		Encapsulating protein for peroxidase	CYT
Organic hydroperoxide resistance	N6G92_RS14710	OsmC-like protein		11.8214	0.0001918	up	0.1	0.1	0.1	363.243	313.674	408.791		OsmC-like protein	CYT
Organic hydroperoxide resistance	N6G92_RS22825	OsmC/Ohr	osmC, ohr	-1.2737	0.001105	down	8824.98	10920.2	9904.37	4754.4	3777.79	3731.36		OsmC-like protein	CYT
Peroxiredoxin-like	N6G92_RS15985	BCP/PRXQ/DOT5	BCP, PRXQ, DOT5	-1.2643	0.002076	down	2727.67	2800.68	3464.1	1218.24	1133.17	1392.24		AhpC/TSA family;Redoxin	CYT
Alkyl hydroperoxide reductase-like	N6G92_RS13220	AhpC	ahpC	-1.1424	5.38e-05	down	73898.8	78186.1	71778.9	36233.8	32412.7	32760.8		AhpC/TSA family;Redoxin	CYT
AhpD-like	N6G92_RS13215	AhpD	ahpD	-1.6873	0.002597	down	74467.8	84808.9	105022	25812.8	30144.3	26104.7		Carboxymuconolactone decarboxylase family	CYT
Ferredoxin-associated electron transfer	N6G92_RS04610	Fer	fer	15.9719	0.0005665	up	0.1	0.1	0.1	7690.06	5576.27	6015.21		4Fe-4S single cluster domain of Ferredoxin I;4Fe-4S single cluster domain	CYT
Oxidative phosphorylation / terminal oxidase	N6G92_RS05980	CoxA/CtaD	coxA, ctaD	13.5073	0.0001922	up	0.1	0.1	0.1	1138.61	1328.8	1025.77	Oxidative phosphorylation	Cytochrome C and Quinol oxidase polypeptide I	CYT
FAD-binding oxidoreductase-like	N6G92_RS28805	CoxM/CutM-like	coxM, cutM	11.2531	0.01079	up	0.1	0.1	0.1	137.035	312.015	283.17		FAD binding domain in molybdopterin dehydrogenase;CO dehydrogenase flavoprotein C-terminal domain	CYT
Pyruvate ferredoxin/flavodoxin oxidoreductase-like	N6G92_RS22765	E1.2.7.8	E1.2.7.8	2.1759	0.0001319	up	2215.21	1102.69	1293.57	6783.68	7237.58	6815.94		Family of unknown function;Pyruvate ferredoxin/flavodoxin oxidoreductase	CYT
Respiratory chain / cytochrome bc1-related	N6G92_RS17000	QcrC	qcrC	1.7148	1.906e-06	up	1942.23	1935.31	1856.96	6195.79	6472.92	6154.35	Oxidative phosphorylation	Cytochrome C oxidase, cbb3-type, subunit III;Cytochrome c	CYT
Cytochrome bd terminal oxidase	N6G92_RS23220	CydB	cydB	1.5495	0.008078	up	2428.17	2012.72	2756.26	8805.42	5738.37	6523.59	Oxidative phosphorylation;Two-component system	Cytochrome bd terminal oxidase subunit II	CYT
ATP synthase	N6G92_RS18725	AtpB/ATPF0A	ATPF0A, atpB	1.5037	0.007247	up	2800.35	2218.62	3149.43	9624.47	6718.54	6818.97	Photosynthesis;Oxidative phosphorylation	ATP synthase A chain	CYT
Cytochrome c oxidase	N6G92_RS16995	CoxC/CtaE	coxC, ctaE	1.2613	0.0005353	up	2960.58	4348.37	3312.56	8951.88	8437.18	8072.03	Oxidative phosphorylation	Cytochrome c oxidase subunit III	CYT
ATP synthase	N6G92_RS18715	AtpF/ATPF0B	ATPF0B, atpF	1.0055	0.01712	up	14904.6	16475.2	14840.6	23242.6	33495.8	36060.4	Photosynthesis;Oxidative phosphorylation	ATP synthase B/B' C	CYT
Arsenate/metalloid resistance-like	N6G92_RS16625	ArsC	arsC	12.7549	0.0001547	up	0.1	0.1	0.1	676.005	613.775	783.81		Low molecular weight phosphotyrosine protein phosphatase	CYT
Arsenical efflux-like	N6G92_RS17305	ArsB	arsB	9.9242	0.004295	up	0.1	0.1	0.1	104.545	65.3832	121.549		Citrate transporter;Arsenical pump membrane protein	CYT
DNA replication / mismatch repair	N6G92_RS23925	DnaQ	dnaQ	12.5922	0.006981	up	0.1	0.1	0.1	845.84	572.855	433.712	Mismatch repair;Homologous recombination;DNA replication	Exonuclease	CYT
Homologous recombination	N6G92_RS04115	RecB	recB	12.2636	3.997e-05	up	0.1	0.1	0.1	508.305	524.411	442.411	Homologous recombination	UvrD/REP helicase N-terminal domain;UvrD-like helicase C-terminal domain;AAA domain;AAA domain;UvrD-like helicase C-terminal domain	CYT
Homologous recombination	N6G92_RS04120	RecD	recD	11.4868	1.438e-06	up	0.1	0.1	0.1	290.571	274.634	295.745	Homologous recombination	AAA domain;AAA domain;UvrD-like helicase C-terminal domain;AAA domain;UvrD/REP helicase N-terminal domain;Viral;Helicase	CYT
DNA alkylation repair	N6G92_RS25085	Ogt/MGMT	ogt, MGMT	10.8152	0.0015	up	0.1	0.1	0.1	226.647	155.137	158.737		6-O-methylguanine DNA methyltransferase, DNA binding domain;6-O-methylguanine DNA methyltransferase, ribonuclease-like domain	CYT
Homologous recombination / SOS-associated	N6G92_RS13050	RecA	recA	1.652	0.0009382	up	5883.74	5249.98	4689.64	18849.4	14564.5	16312.7	Homologous recombination	recA bacterial DNA recombination protein;RecA C-terminal domain;Rad51;KaiC	CYT
Mismatch repair	N6G92_RS20260	XseB	xseB	1.1581	5.494e-05	up	11862.7	11515.2	11334.9	27168	25803.3	24492.2	Mismatch repair	Exonuclease VII small subunit	CYT
Cell-wall hydrolase	N6G92_RS21660	CwlO	cwlO	15.3618	1.941e-05	up	0.1	0.1	0.1	4564.44	3984.13	4084.05		NlpC/P60 family	CYT
Peptidoglycan remodeling	N6G92_RS02085	AmiABC	amiABC	15.2741	2.634e-06	up	0.1	0.1	0.1	4094.68	4030.96	3761.52	Cationic antimicrobial peptid	N-acetylmuramoyl-L-alanine amidase	CYT
Peptidoglycan biosynthesis/remodeling	N6G92_RS10030	DacA/DacC/DacD	dacC, dacA, dacD	12.739	1.576e-06	up	0.1	0.1	0.1	702.624	695.352	652.957	Peptidoglycan biosynthesis	D-alanyl-D-alanine carboxypeptidase;Beta-lactamase enzyme family	CYT
Peptidoglycan biosynthesis	N6G92_RS00170	PbpA	pbpA	2.4119	7.394e-06	up	1140.8	902.748	986.375	5245.85	5630.81	5248.17	Peptidoglycan biosynthesis	Penicillin binding protein transpeptidase domain	CYT
Peptidoglycan biosynthesis	N6G92_RS16820	FtsI	ftsI	1.398	0.009626	up	2006.04	529.278	1947.06	4042.15	4230.75	3539.85	Peptidoglycan biosynthesis;beta-Lactam resistance	Penicillin binding protein transpeptidase domain;Penicillin-binding Protein dimerisation domain	CYT
Arabinogalactan/glycerolipid metabolism	N6G92_RS20110	Fbp	fbp	13.5257	1.93e-06	up	0.1	0.1	0.1	1142.48	1161.09	1234.56	Arabinogalactan biosynthesis - Mycobacterium;Glycerolipid metabolism	Putative esterase	CYT
Arabinogalactan/glycerolipid metabolism	N6G92_RS17190	Fbp	fbp	13.5077	0.0002045	up	0.1	0.1	0.1	1344.05	1085.67	1064.48	Arabinogalactan biosynthesis - Mycobacterium;Glycerolipid metabolism	Putative esterase	CYT
Glycerolipid/glycerophospholipid metabolism	N6G92_RS08115	PlsB	plsB	12.0342	0.0003228	up	0.1	0.1	0.1	480.747	354.921	422.618	Glycerophospholipid metabolism;Glycerolipid metabolism	Glycerol-3-phosphate acyltransferase C-terminal region;Acyltransferase	CYT
Urease-associated pH adaptation	N6G92_RS01440	UreB	ureB	16.1345	0.0003884	up	0.1	0.1	0.1	6014.52	8273.77	7292.93	Arginine biosynthesis;Purine metabolism;Atrazine degradation	Urease beta subunit	CYT
Urease-associated pH adaptation	N6G92_RS01445	UreC	ureC	1.714	0.0005869	up	995.352	518.065	660.247	2504.73	2420.17	2205.96	Epithelial cell signaling in Helicobacter pylori infection;Atrazine degradation;Arginine biosynthesis;Purine metabolism	Amidohydrolase family;Urease alpha-subunit, N-terminal domain;Amidohydrolase family	CYT
Urease accessory protein	N6G92_RS01450	UreE	ureE	15.3425	1.6e-05	up	0.1	0.1	0.1	4372.64	4268.37	3823.54		UreE urease accessory protein, N-terminal domain;UreE urease accessory protein, C-terminal domain	CYT
Urease accessory protein	N6G92_RS01455	UreF	ureF	12.2278	0.03432	up	0.1	0.1	0.1	176.302	615.325	647.4		UreF	CYT
Urease accessory protein	N6G92_RS01460	UreG	ureG	2.9074	7.724e-05	up	1038.7	548.965	294.313	4615.66	4573.2	4930.71		CobW/HypB/UreG, nucleotide-binding domain;Methylmalonyl Co-A mutase-associated GTPase MeaB	CYT
Carbohydrate uptake / PTS	N6G92_RS18970	PtsI	ptsI	-16.2378	0.001866	down	7981.66	5780.7	9416.72	0.1	0.1	0.1	Phosphotransferase syste	PEP-utilising enzyme, PEP-binding domain;PEP-utilising enzyme, mobile domain;PEP-utilising enzyme, N-terminal	CYT
TCA cycle	N6G92_RS24135	GltA/CS	CS, gltA	-16.4423	0.02855	down	5341.35	7269.98	14100.1	0.1	0.1	0.1	Citrate cycl;Glyoxylate and dicarboxylate metabolism	Citrate synthase, C-terminal domain	CYT
Ribosome / translation	N6G92_RS09255	RpsS	RP-S19, rpsS	-5.1466	6.586e-05	down	367166	368730	309452	6882.91	9163.1	13465	Ribosome	Ribosomal protein S19	CYT
Ribosome / translation	N6G92_RS08540	RpmG	RP-L33, MRPL33, rpmG	-4.2074	8.674e-06	down	218626	198816	210019	3891.6	16328.6	13745.6	Ribosome	Ribosomal protein L33	CYT
Ribosome / translation	N6G92_RS11740	RpmB	RP-L28, MRPL28, rpmB	-3.5885	6.893e-05	down	213849	237737	257542	17518.5	21710.9	19721	Ribosome	Ribosomal L28 family	CYT
Ribosome / translation	N6G92_RS11780	RpmF	RP-L32, MRPL32, rpmF	-3.4936	2.197e-05	down	193455	212988	221779	18864.5	18791.6	18116.1	Ribosome	Ribosomal L32p protein family	CYT
Ribosome / translation	N6G92_RS15730	RpmI	RP-L35, MRPL35, rpmI	-3.1844	5.337e-06	down	117975	127931	124863	10588.2	16347.8	13851.9	Ribosome	Ribosomal protein L35	CYT
Ribosome / translation	N6G92_RS09300	RpsN	RP-S14, MRPS14, rpsN	-3.1215	9.474e-06	down	127503	127408	117762	9883.42	16609.6	16310.9	Ribosome	Ribosomal protein S14p/S29e	CYT
Ribosome / translation	N6G92_RS17995	RpmA	RP-L27, MRPL27, rpmA	-2.7602	0.0003721	down	64171.1	74717.3	83869.9	10995.5	11080.5	10802.5	Ribosome	Ribosomal L27 protein	CYT
Ribosome / translation	N6G92_RS09295	RplE	RP-L5, MRPL5, rplE	-2.6547	3.344e-06	down	165971	178867	171016	29778.7	26487.9	25666	Ribosome	ribosomal L5P family C-terminus;Ribosomal protein L5	CYT
Ribosome / translation	N6G92_RS28600	RpsR	RP-S18, MRPS18, rpsR	-2.6126	1.206e-05	down	34701.3	32000.1	35417.1	5297.9	6103.19	5296.17	Ribosome	Ribosomal protein S18	CYT
Ribosome / translation	N6G92_RS09365	RpsK	RP-S11, MRPS11, rpsK	-2.5916	0.005472	down	67769	40580.3	66760.7	8547.95	10227.3	10273.9	Ribosome	Ribosomal protein S11	CYT

## Sheet: Sheet1
		Gene ID	PM1_1	PM1_2	PM1_3	PM1Se_1	PM1Se_2	PM1Se_3
		Selenocompound & sulfur-associated metabolism	0.1	0.1	0.1	467.396	503.712	446.812
		Sulfur metabolism / cysteine biosynthesis	0.1	0.1	0.1	1189.61	1325.53	1349.24
		Cysteine and methionine metabolism-	0.1	0.1	0.1	192.924	229.046	151.236
		Selenocompound & Cys/Met metabolism	13233.5	12805.8	9908.1	37582.4	32925.9	33379
		Cysteine and methionine metabolism	0.1	0.1	0.1	257.547	327.404	146.668
		Cys/Met & GSH-associated metabolism	0.1	0.1	0.1	184.444	200.433	173.382
		Sulfur metabolism	395.204	345.219	621.959	159.539	222.1	191.471
		Ergothioneine biosynthesis-1	0.1	0.1	0.1	971.1	791.39	876.767
		Ergothioneine biosynthesis-2	0.1	0.1	0.1	502.164	562.494	452.142
		Histidine metabolism	0.1	0.1	0.1	172.45	249.994	151.298
		Glutathione metabolism-associated-1	0.1	0.1	0.1	1024.69	943.58	828.248
		Glutathione metabolism-associated-2	2790.72	2513.28	2519.69	6051.13	5267.46	5599.91
		Thioredoxin system-1	26082.9	25881.3	20359.2	63333.4	56386.4	70828.5
		Thioredoxin system	1297.38	2101.56	1428.64	717.936	497.478	639.193
		Mycoredoxin / glutaredoxin-like	4072.02	4012.97	3175.93	16930.6	13009.3	13457.3
		Mycothiol-associated protein-1	0.1	0.1	0.1	162.173	206.587	211.854
		Mycothiol-associated protein	216.354	491.689	266.911	671.781	631.533	796.209
		Thioredoxin-like / redoxin	1095.8	1100.72	551.272	2902.22	2479.48	1823.53
		DyP-type peroxidase-1	0.1	0.1	0.1	194.052	192.497	92.2656
		DyP-type peroxidase	1328.97	934.256	1057.76	2920.39	2621.34	2100.46
		Peroxidase-associated	3770.61	3548.75	4629.07	9743.19	9182.44	10213.2
		Organic hydroperoxide resistance-1	0.1	0.1	0.1	363.243	313.674	408.791
		Organic hydroperoxide resistance	8824.98	10920.2	9904.37	4754.4	3777.79	3731.36
		Peroxiredoxin-like	2727.67	2800.68	3464.1	1218.24	1133.17	1392.24
		Alkyl hydroperoxide reductase-like	73898.8	78186.1	71778.9	36233.8	32412.7	32760.8
		AhpD-like	74467.8	84808.9	105022	25812.8	30144.3	26104.7
		Ferredoxin-associated electron transfer	0.1	0.1	0.1	7690.06	5576.27	6015.21
		Oxidative phosphorylation / terminal oxidase	0.1	0.1	0.1	1138.61	1328.8	1025.77
		FAD-binding oxidoreductase-like	0.1	0.1	0.1	137.035	312.015	283.17
		Pyruvate ferredoxin/flavodoxin oxidoreductase-like	2215.21	1102.69	1293.57	6783.68	7237.58	6815.94
		Respiratory chain / cytochrome bc1-related	1942.23	1935.31	1856.96	6195.79	6472.92	6154.35
		Cytochrome bd terminal oxidase	2428.17	2012.72	2756.26	8805.42	5738.37	6523.59
		ATP synthase-1	2800.35	2218.62	3149.43	9624.47	6718.54	6818.97
		Cytochrome c oxidase	2960.58	4348.37	3312.56	8951.88	8437.18	8072.03
		ATP synthase	14904.6	16475.2	14840.6	23242.6	33495.8	36060.4
		Arsenate/metalloid resistance-like	0.1	0.1	0.1	676.005	613.775	783.81
		Arsenical efflux-like	0.1	0.1	0.1	104.545	65.3832	121.549
		DNA replication / mismatch repair	0.1	0.1	0.1	845.84	572.855	433.712
		Homologous recombination-1	0.1	0.1	0.1	508.305	524.411	442.411
		Homologous recombination	0.1	0.1	0.1	290.571	274.634	295.745
		DNA alkylation repair	0.1	0.1	0.1	226.647	155.137	158.737
		Homologous recombination / SOS-associated	5883.74	5249.98	4689.64	18849.4	14564.5	16312.7
		Mismatch repair	11862.7	11515.2	11334.9	27168	25803.3	24492.2
		Cell-wall hydrolase	0.1	0.1	0.1	4564.44	3984.13	4084.05
		Peptidoglycan remodeling	0.1	0.1	0.1	4094.68	4030.96	3761.52
		Peptidoglycan biosynthesis/remodeling	0.1	0.1	0.1	702.624	695.352	652.957
		Peptidoglycan biosynthesis-1	1140.8	902.748	986.375	5245.85	5630.81	5248.17
		Peptidoglycan biosynthesis	2006.04	529.278	1947.06	4042.15	4230.75	3539.85
		Arabinogalactan/glycerolipid metabolism-1	0.1	0.1	0.1	1142.48	1161.09	1234.56
		Arabinogalactan/glycerolipid metabolism	0.1	0.1	0.1	1344.05	1085.67	1064.48
		Glycerolipid/glycerophospholipid metabolism	0.1	0.1	0.1	480.747	354.921	422.618
		Urease-associated pH adaptation-	0.1	0.1	0.1	6014.52	8273.77	7292.93
		Urease-associated pH adaptation	995.352	518.065	660.247	2504.73	2420.17	2205.96
		Urease accessory protein-	0.1	0.1	0.1	4372.64	4268.37	3823.54
		Urease accessory protein--	0.1	0.1	0.1	176.302	615.325	647.4
		Urease accessory protein	1038.7	548.965	294.313	4615.66	4573.2	4930.71
		Carbohydrate uptake / PTS	7981.66	5780.7	9416.72	0.1	0.1	0.1
		TCA cycle	5341.35	7269.98	14100.1	0.1	0.1	0.1
		Ribosome / translation-1	367166	368730	309452	6882.91	9163.1	13465
		Ribosome / translation-2	218626	198816	210019	3891.6	16328.6	13745.6
		Ribosome / translation-3	213849	237737	257542	17518.5	21710.9	19721
		Ribosome / translation-4	193455	212988	221779	18864.5	18791.6	18116.1
		Ribosome / translation-5	117975	127931	124863	10588.2	16347.8	13851.9
		Ribosome / translation-6	127503	127408	117762	9883.42	16609.6	16310.9
		Ribosome / translation-7	64171.1	74717.3	83869.9	10995.5	11080.5	10802.5
		Ribosome / translation-8	165971	178867	171016	29778.7	26487.9	25666
		Ribosome / translation-9	34701.3	32000.1	35417.1	5297.9	6103.19	5296.17
		Ribosome / translation-10	67769	40580.3	66760.7	8547.95	10227.3	10273.9
